# Supplementary material for: Genome-wide transcriptomic comparison of cotton (Gossypium herbaceum) leaf and root under drought stress
Source: 3 Biotech. 2014 Oct 19;5(4):585–96. doi: 10.1007/s13205-014-0257-2 (PMC4522718; doi:10.1007/s13205-014-0257-2)
Supplement: Supplementary file 1 — Supplementary material 1 (XLSX 1935 kb). Additional information-1 Blast detail of leaf and root contigs [file 13205_2014_257_MOESM1_ESM.xlsx]

## Sheet: leaf_Gh_blast
Additional information-1 Blast detail of leaf and root contigs.
Query id	Subject id	% identity	alignment length	mismatches	gap openings	q. start	q. end	s. start	s. end	e-value	bit score
contig00001	gi|164327513|gb|ES828315.1|ES828315	98.69	1067	12	2	536	1601	1073	8	0	1992
contig00002	gi|164301352|gb|ES813124.1|ES813124	99.07	1074	6	4	51	1120	1074	1	0	2018
contig00003	gi|164333668|gb|ES816150.1|ES816150	99.47	949	4	1	1	948	16	964	0	1834
contig00004	gi|164343691|gb|ES848594.1|ES848594	99.2	1005	7	1	130	1134	1	1004	0	1921
contig00005	gi|109838301|gb|DW236862.1|DW236862	98.74	949	4	3	1398	2346	950	10	0	1774
contig00006	gi|78342690|gb|DT562964.1|DT562964	98.77	973	8	3	955	1927	2	970	0	1812
contig00007	gi|78342791|gb|DT563065.1|DT563065	99.69	973	1	2	189	1161	1	971	0	1889
contig00008	gi|164327420|gb|ES806613.1|ES806613	98.78	1065	11	2	1120	2182	9	1073	0	1992
contig00009	gi|109849478|gb|DW478457.1|DW478457	99.69	983	3	0	150	1132	1006	24	0	1925
contig00010	gi|164356923|gb|ES804075.1|ES804075	98.35	972	12	4	334	1301	980	9	0	1768
contig00011	gi|164250123|gb|EX166251.1|EX166251	98.02	907	18	0	332	1238	58	964	0	1657
contig00012	gi|109838386|gb|DW236947.1|DW236947	95.68	973	37	4	594	1564	1	970	0	1566
contig00013	gi|164334427|gb|ES814032.1|ES814032	98.69	1066	7	7	558	1616	1074	9	0	1947
contig00014	gi|109877729|gb|DW506702.1|DW506702	99.87	768	1	0	655	1422	768	1	0	1515
contig00015	gi|78351018|gb|DT571292.1|DT571292	99.34	905	6	0	596	1500	1	905	0	1746
contig00016	gi|164266204|gb|ES807981.1|ES807981	98.19	1047	13	6	106	1146	11	1057	0	1877
contig00017	gi|164299532|gb|ES806048.1|ES806048	98.83	937	6	5	514	1450	961	30	0	1689
contig00018	gi|164327838|gb|ES824928.1|ES824928	98.51	1007	13	2	339	1344	1	1006	0	1863
contig00019	gi|78345798|gb|DT566072.1|DT566072	98.84	950	11	0	32	981	1	950	0	1796
contig00020	gi|109880261|gb|DW509231.1|DW509231	99.42	864	5	0	451	1314	864	1	0	1631
contig00021	gi|164333960|gb|ES799797.1|ES799797	96.89	1030	29	3	465	1493	1035	8	0	1764
contig00022	gi|164283056|gb|ES810674.1|ES810674	98.96	1059	8	3	317	1373	1	1058	0	1988
contig00023	gi|109862614|gb|DW491591.1|DW491591	99.46	930	4	1	744	1673	942	14	0	1798
contig00024	gi|164298288|gb|ES818626.1|ES818626	98.34	1022	14	3	176	1195	9	1029	0	1828
contig00025	gi|164248181|gb|ES809731.1|ES809731	97.68	991	21	2	494	1484	9	997	0	1766
contig00026	gi|164356560|gb|ES805331.1|ES805331	99.56	908	4	0	27	934	916	9	0	1768
contig00027	gi|164298758|gb|ES834382.1|ES834382	96.5	1058	30	7	508	1559	9	1065	0	1748
contig00028	gi|164248090|gb|EX168078.1|EX168078	98.25	802	10	4	853	1654	908	111	0	1457
contig00029	gi|164249634|gb|ES843309.1|ES843309	97.31	892	20	4	185	1075	897	9	0	1548
contig00030	gi|164347432|gb|ES808724.1|ES808724	94.02	1104	58	7	14	1113	1108	9	0	1572
contig00031	gi|164351534|gb|ES830607.1|ES830607	97.27	1027	25	3	323	1346	9	1035	0	1790
contig00032	gi|164261267|gb|ES811939.1|ES811939	95.45	1143	42	10	309	1450	1137	4	0	1774
contig00033	gi|164320211|gb|ES792326.1|ES792326	96.34	1038	32	4	443	1474	1	1038	0	1729
contig00034	gi|164291909|gb|EX167718.1|EX167718	99.33	890	5	1	77	965	954	65	0	1709
contig00035	gi|164257433|gb|ES807127.1|ES807127	94.77	1071	51	4	347	1412	1079	9	0	1649
contig00036	gi|164291995|gb|ES818186.1|ES818186	97.23	1084	22	8	99	1179	8	1086	0	1850
contig00037	gi|164298169|gb|EX171093.1|EX171093	97.25	763	19	2	310	1070	62	824	0	1344
contig00038	gi|164343014|gb|ES807843.1|ES807843	99.5	802	4	0	739	1540	821	20	0	1558
contig00039	gi|164275036|gb|ES825951.1|ES825951	99.48	572	1	2	1	570	572	1	0	1094
contig00040	gi|164249297|gb|ES814498.1|ES814498	96.1	847	31	2	151	995	8	854	0	1376
contig00041	gi|164363445|gb|EX167481.1|EX167481	99.66	880	3	0	221	1100	943	64	0	1721
contig00042	gi|164247174|gb|ES814468.1|ES814468	98.75	1043	11	2	64	1106	31	1071	0	1949
contig00043	gi|164285108|gb|ES816688.1|ES816688	96.63	594	16	4	154	746	599	9	0	900
contig00044	gi|164240570|gb|ES796725.1|ES796725	96.21	1030	35	4	484	1509	1038	9	0	1701
contig00045	gi|109874833|gb|DW503807.1|DW503807	97.78	899	20	0	358	1256	5	903	0	1628
contig00046	gi|109838457|gb|DW237018.1|DW237018	99.62	1040	3	1	312	1351	1039	1	0	2022
contig00047	gi|164252509|gb|ES821229.1|ES821229	98.74	1028	11	2	4	1031	30	1055	0	1919
contig00048	gi|78344102|gb|DT564376.1|DT564376	99.79	950	1	1	536	1484	961	12	0	1859
contig00049	gi|164245773|gb|ES794439.1|ES794439	98.77	1053	11	2	1	1051	1061	9	0	1929
contig00050	gi|164369072|gb|ES827267.1|ES827267	98.62	1012	12	2	447	1458	1018	9	0	1879
contig00051	gi|164344857|gb|ES825377.1|ES825377	97.8	1093	18	6	170	1258	1099	9	0	1887
contig00052	gi|164299091|gb|ES806871.1|ES806871	98.94	944	6	4	536	1479	17	956	0	1760
contig00053	gi|78351916|gb|DT572190.1|DT572190	99.47	943	5	0	62	1004	1	943	0	1830
contig00054	gi|164347850|gb|ES823838.1|ES823838	97.64	1104	20	6	356	1455	1133	32	0	1893
contig00055	gi|164250255|gb|ES806322.1|ES806322	99.3	1001	4	3	121	1120	8	1006	0	1905
contig00056	gi|109871431|gb|DW500407.1|DW500407	99.35	767	5	0	1	767	767	1	0	1481
contig00057	gi|78344241|gb|DT564515.1|DT564515	99.38	969	4	2	359	1326	1	968	0	1857
contig00058	gi|78354751|gb|DT575025.1|DT575025	99.5	802	4	0	423	1224	802	1	0	1558
contig00059	gi|164359630|gb|EX168532.1|EX168532	97.43	818	19	2	271	1088	62	877	0	1419
contig00060	gi|164285060|gb|ES810730.1|ES810730	99.05	1049	8	2	12	1059	9	1056	0	1986
contig00061	gi|164245808|gb|ES795271.1|ES795271	96.64	743	22	3	91	831	19	760	0	1251
contig00062	gi|164346720|gb|ES810840.1|ES810840	98.03	1068	13	8	1	1068	17	1076	0	1887
contig00063	gi|164244010|gb|ES817524.1|ES817524	96.02	1080	37	6	215	1289	22	1100	0	1752
contig00064	gi|109853316|gb|DW482295.1|DW482295	99.14	696	6	0	561	1256	744	49	0	1332
contig00065	gi|325468711|gb|JG452874.1|JG452874	99.19	738	4	2	387	1122	754	17	0	1400
contig00066	gi|109856170|gb|DW485149.1|DW485149	99.88	863	1	0	1	863	886	24	0	1703
contig00067	gi|109825243|gb|DW223977.1|DW223977	99.17	726	6	0	548	1273	726	1	0	1394
contig00068	gi|164300024|gb|ES807496.1|ES807496	98.63	1094	10	5	169	1260	1097	7	0	2010
contig00069	gi|164241965|gb|ES823906.1|ES823906	94.19	809	37	7	112	914	76	880	0	1183
contig00070	gi|78341198|gb|DT561472.1|DT561472	99.49	978	3	2	6	982	1	977	0	1883
contig00071	gi|164276180|gb|ES792552.1|ES792552	98.67	905	8	4	1	903	175	1077	0	1667
contig00072	gi|325467987|gb|JG452150.1|JG452150	98.14	861	16	0	252	1112	861	1	0	1582
contig00073	gi|164344365|gb|ES807901.1|ES807901	97.61	1088	20	4	292	1379	1111	30	0	1923
contig00074	gi|109838350|gb|DW236911.1|DW236911	97.41	966	23	1	20	983	7	972	0	1713
contig00075	gi|366460930|gb|HO110870.1|HO110870	99.84	630	1	0	263	892	632	3	0	1199
contig00076	gi|164269486|gb|ES848996.1|ES848996	97.64	891	17	4	1	887	56	946	0	1568
contig00077	gi|164274906|gb|ES815981.1|ES815981	97.3	927	24	1	164	1090	934	9	0	1631
contig00078	gi|164365649|gb|ES850431.1|ES850431	97.07	955	15	12	49	990	1006	52	0	1455
contig00079	gi|109846352|gb|DW244910.1|DW244910	99.19	868	7	0	493	1360	8	875	0	1665
contig00080	gi|109860989|gb|DW489968.1|DW489968	99.67	908	3	0	352	1259	908	1	0	1778
contig00081	gi|164259332|gb|ES807155.1|ES807155	98.86	791	9	0	253	1043	1	791	0	1497
contig00082	gi|78351881|gb|DT572155.1|DT572155	99.69	958	3	0	11	968	1	958	0	1875
contig00083	gi|164342554|gb|ES802985.1|ES802985	97.71	1093	15	10	43	1132	1093	8	0	1889
contig00084	gi|109871495|gb|DW500471.1|DW500471	99.12	794	7	0	102	895	796	3	0	1518
contig00085	gi|164327060|gb|ES827055.1|ES827055	98	902	18	0	391	1292	910	9	0	1647
contig00086	gi|84144288|gb|DN758530.1|DN758530	99.72	721	2	0	196	916	721	1	0	1413
contig00087	gi|164239922|gb|ES830715.1|ES830715	99.04	939	5	4	10	944	970	32	0	1758
contig00088	gi|164319445|gb|ES829362.1|ES829362	99.36	933	3	3	399	1329	9	940	0	1737
contig00089	gi|164345669|gb|ES816984.1|ES816984	95.33	1113	28	6	215	1324	9	1100	0	1782
contig00090	gi|164267287|gb|ES813694.1|ES813694	97.67	989	20	3	331	1319	10	995	0	1758
contig00091	gi|78334458|gb|DT554732.1|DT554732	99.79	962	2	0	1	962	9	970	0	1891
contig00092	gi|164328503|gb|ES824965.1|ES824965	97.07	820	22	2	1	820	73	890	0	1378
contig00093	gi|164342073|gb|EX165969.1|EX165969	99.59	725	2	1	590	1313	946	222	0	1405
contig00094	gi|366404211|gb|HO110150.1|HO110150	98.69	612	1	3	419	1029	606	1	0	1045
contig00095	gi|164267878|gb|ES792051.1|ES792051	97.83	1060	19	4	60	1116	7	1065	0	1887
contig00096	gi|164252604|gb|ES828996.1|ES828996	95.47	971	34	9	268	1233	7	972	0	1518
contig00097	gi|109843895|gb|DW242453.1|DW242453	99.65	855	3	0	117	971	92	946	0	1673
contig00098	gi|84144074|gb|DN758316.1|DN758316	99.22	383	3	0	873	1255	264	646	0	735
contig00099	gi|164340698|gb|ES805626.1|ES805626	94.69	829	40	3	1	825	834	6	0	1273
contig00100	gi|164344383|gb|ES815134.1|ES815134	99.52	1046	4	1	134	1178	36	1081	0	2026
contig00101	gi|164300089|gb|ES833594.1|ES833594	97.05	1018	20	9	209	1217	1025	9	0	1711
contig00102	gi|164349912|gb|ES812754.1|ES812754	96.06	1118	36	8	1	1117	44	1154	0	1804
contig00103	gi|164247381|gb|ES834152.1|ES834152	97.51	884	22	0	81	964	47	930	0	1578
contig00104	gi|164283562|gb|ES811518.1|ES811518	98.83	1023	9	3	168	1188	1030	9	0	1909
contig00105	gi|164349480|gb|ES790973.1|ES790973	97.25	982	24	3	14	992	9	990	0	1667
contig00106	gi|164256557|gb|ES817116.1|ES817116	96.53	1010	30	5	240	1244	1023	14	0	1685
contig00107	gi|164261574|gb|ES839845.1|ES839845	97.41	927	19	5	323	1246	963	39	0	1608
contig00108	gi|164263236|gb|ES806392.1|ES806392	98.42	1074	10	7	69	1137	1072	1	0	1939
contig00109	gi|164324940|gb|ES826132.1|ES826132	94.34	883	47	3	8	888	889	8	0	1332
contig00110	gi|84174536|gb|DR463184.1|DR463184	96.42	670	22	2	521	1190	43	710	0	1124
contig00111	gi|164345396|gb|ES834147.1|ES834147	97.3	1073	20	9	71	1139	9	1076	0	1828
contig00112	gi|164360372|gb|ES816407.1|ES816407	98.59	994	7	7	1	989	77	1068	0	1804
contig00113	gi|164273393|gb|ES815956.1|ES815956	97	1035	19	7	192	1221	1090	63	0	1760
contig00114	gi|109828557|gb|DW227179.1|DW227179	98.6	642	0	1	201	842	1	633	0	1156
contig00115	gi|164358038|gb|ES828843.1|ES828843	97.47	1067	21	6	26	1087	1074	9	0	1859
contig00116	gi|164292490|gb|ES809978.1|ES809978	98.25	1088	12	6	1	1084	2	1086	0	1961
contig00117	gi|164366006|gb|ES828429.1|ES828429	97.56	819	16	4	28	844	7	823	0	1435
contig00118	gi|164252646|gb|ES831963.1|ES831963	98.59	1065	14	1	123	1186	1073	9	0	1984
contig00119	gi|164243265|gb|ES851870.1|ES851870	96.09	946	31	6	253	1195	1072	130	0	1394
contig00120	gi|78346074|gb|DT566348.1|DT566348	99.56	905	4	0	6	910	1	905	0	1762
contig00121	gi|164304294|gb|ES815611.1|ES815611	97.8	1092	19	5	17	1106	9	1097	0	1935
contig00122	gi|325467961|gb|JG452124.1|JG452124	97.16	810	23	0	258	1067	1	810	0	1423
contig00123	gi|109853309|gb|DW482288.1|DW482288	99.54	873	3	1	315	1187	872	1	0	1691
contig00124	gi|109872594|gb|DW501569.1|DW501569	99.03	829	8	0	299	1127	4	832	0	1580
contig00125	gi|164340280|gb|ES792726.1|ES792726	98.05	1024	17	3	122	1144	1030	9	0	1848
contig00126	gi|164264255|gb|ES809127.1|ES809127	98.33	1076	12	6	32	1105	37	1108	0	1945
contig00127	gi|164262225|gb|ES811962.1|ES811962	98.72	784	7	3	24	804	792	9	0	1451
contig00128	gi|78346086|gb|DT566360.1|DT566360	98.89	992	5	5	193	1184	986	1	0	1842
contig00129	gi|164251130|gb|ES800778.1|ES800778	96.7	817	23	3	372	1184	9	825	0	1384
contig00130	gi|164271737|gb|ES801103.1|ES801103	99.68	941	1	2	7	947	1	939	0	1744
contig00131	gi|109825433|gb|DW224166.1|DW224166	99.09	767	7	0	384	1150	768	2	0	1465
contig00132	gi|164351258|gb|ES826604.1|ES826604	97.89	665	13	1	381	1044	673	9	0	1199
contig00133	gi|164249291|gb|ES814492.1|ES814492	98.45	1034	12	4	1	1034	49	1078	0	1850
contig00134	gi|164343144|gb|ES832400.1|ES832400	98.76	888	7	4	1	885	152	1038	0	1641
contig00135	gi|164259553|gb|ES830290.1|ES830290	98.63	1021	10	4	81	1097	9	1029	0	1881
contig00136	gi|109827612|gb|DW226287.1|DW226287	99.59	726	3	0	1	726	772	47	0	1415
contig00137	gi|78335302|gb|DT555576.1|DT555576	99.55	897	2	2	3	898	1	896	0	1731
contig00138	gi|164254485|gb|EX168762.1|EX168762	96.28	699	21	3	445	1140	727	31	0	1160
contig00139	gi|164298703|gb|ES817324.1|ES817324	98.88	983	9	2	26	1008	989	9	0	1848
contig00140	gi|164322585|gb|ES819663.1|ES819663	96.78	901	23	6	25	921	133	1031	0	1509
contig00141	gi|164259433|gb|ES817630.1|ES817630	97.49	1116	20	7	14	1122	9	1123	0	1939
contig00142	gi|109856715|gb|DW485694.1|DW485694	95.31	810	37	1	329	1137	826	17	0	1296
contig00143	gi|78354369|gb|DT574643.1|DT574643	98.48	985	8	5	152	1135	979	1	0	1762
contig00144	gi|164349133|gb|ES790956.1|ES790956	99.78	890	1	1	205	1093	897	8	0	1681
contig00145	gi|109869149|gb|DW498125.1|DW498125	96.5	944	32	1	58	1000	944	1	0	1602
contig00146	gi|109884476|gb|DW513446.1|DW513446	99.48	577	3	0	554	1130	594	18	0	1120
contig00147	gi|164244983|gb|ES807073.1|ES807073	99.89	881	1	0	253	1133	898	18	0	1739
contig00148	gi|84148607|gb|DN779907.1|DN779907	99.53	849	4	0	91	939	891	43	0	1653
contig00149	gi|164321383|gb|ES849045.1|ES849045	98.57	768	8	3	276	1041	1	767	0	1411
contig00150	gi|164312049|gb|ES816130.1|ES816130	97.45	1096	23	4	20	1115	1098	8	0	1921
contig00151	gi|84149261|gb|DN780561.1|DN780561	87.52	769	90	1	1	769	80	842	0	765
contig00152	gi|78346616|gb|DT566890.1|DT566890	99.78	906	2	0	228	1133	914	9	0	1780
contig00153	gi|164356733|gb|ES848764.1|ES848764	99.86	708	0	1	410	1116	715	8	0	1388
contig00154	gi|78353219|gb|DT573493.1|DT573493	98.71	855	11	0	142	996	855	1	0	1608
contig00155	gi|164365516|gb|ES831865.1|ES831865	98.98	984	8	2	61	1043	9	991	0	1855
contig00156	gi|164242879|gb|ES808347.1|ES808347	98.86	881	9	1	203	1083	888	9	0	1624
contig00157	gi|164325352|gb|ES818679.1|ES818679	97.87	797	16	1	1	796	60	856	0	1437
contig00158	gi|109843157|gb|DW241715.1|DW241715	98.29	935	14	1	177	1111	957	25	0	1721
contig00159	gi|164313726|gb|ES841042.1|ES841042	92.24	851	62	4	35	881	10	860	0	1132
contig00160	gi|164246802|gb|ES793626.1|ES793626	98.28	1047	11	6	3	1044	9	1053	0	1840
contig00161	gi|164256299|gb|ES794470.1|ES794470	99.43	874	4	1	170	1042	874	1	0	1588
contig00162	gi|164287667|gb|ES825191.1|ES825191	99.3	862	5	1	1	862	96	956	0	1653
contig00163	gi|164365365|gb|EX167540.1|EX167540	99.39	818	3	1	242	1059	937	122	0	1469
contig00164	gi|78353058|gb|DT573332.1|DT573332	99.39	819	5	0	202	1020	1	819	0	1584
contig00165	gi|164283089|gb|ES816617.1|ES816617	97.55	940	23	0	147	1086	955	16	0	1685
contig00166	gi|78346072|gb|DT566346.1|DT566346	99.59	982	3	1	1	982	5	985	0	1907
contig00167	gi|109839687|gb|DW238248.1|DW238248	97.11	760	17	2	74	828	1	760	0	1275
contig00168	gi|84165672|gb|DR454320.1|DR454320	97.77	628	11	3	277	904	1	625	0	1110
contig00169	gi|109890358|gb|DW519322.1|DW519322	94.91	884	45	0	1	884	45	928	0	1396
contig00170	gi|164283995|gb|ES800154.1|ES800154	97.69	994	20	3	1	992	22	1014	0	1731
contig00171	gi|109870460|gb|DW499436.1|DW499436	97.54	569	12	2	1	569	4	570	0	1001
contig00172	gi|164343809|gb|ES793463.1|ES793463	98.49	861	12	1	24	883	9	869	0	1596
contig00173	gi|164294251|gb|ES844543.1|ES844543	98.54	618	6	3	315	930	9	625	0	1031
contig00174	gi|164274853|gb|ES809418.1|ES809418	100	744	0	0	268	1011	17	760	0	1475
contig00175	gi|109881316|gb|DW510286.1|DW510286	97.09	927	25	2	1	926	6	931	0	1608
contig00176	gi|325466395|gb|JG454283.1|JG454283	97.88	756	14	2	266	1019	1	756	0	1356
contig00177	gi|78342643|gb|DT562917.1|DT562917	98.88	804	9	0	1	804	140	943	0	1522
contig00178	gi|164320799|gb|ES822089.1|ES822089	95.78	759	31	1	94	852	776	19	0	1243
contig00179	gi|109838635|gb|DW237196.1|DW237196	97.56	902	18	3	46	944	1	901	0	1594
contig00180	gi|164240690|gb|ES802401.1|ES802401	98.36	975	11	4	1	971	77	1050	0	1776
contig00181	gi|109842545|gb|DW241105.1|DW241105	98.54	823	12	0	31	853	1	823	0	1536
contig00182	gi|164354779|gb|ES805270.1|ES805270	99.18	851	3	4	200	1048	9	857	0	1552
contig00183	gi|164307519|gb|EX171617.1|EX171617	99.55	882	4	0	2	883	971	90	0	1717
contig00184	gi|164301290|gb|ES805052.1|ES805052	97.74	885	18	1	1	885	883	1	0	1544
contig00185	gi|109829367|gb|DW227953.1|DW227953	98.42	884	14	0	8	891	1	884	0	1641
contig00186	gi|164336802|gb|ES814340.1|ES814340	98.23	963	14	3	6	966	1	962	0	1750
contig00187	gi|78342741|gb|DT563015.1|DT563015	98.88	892	3	1	1	892	21	905	0	1693
contig00188	gi|164316182|gb|ES803446.1|ES803446	96.9	838	19	6	54	885	1	837	0	1409
contig00189	gi|164323463|gb|ES801521.1|ES801521	98.27	1039	16	2	1	1038	14	1051	0	1859
contig00190	gi|84150092|gb|DN781392.1|DN781392	99.71	697	1	1	359	1054	795	99	0	1358
contig00191	gi|164336046|gb|ES806245.1|ES806245	98.5	1003	14	1	39	1040	7	1009	0	1820
contig00192	gi|164360876|gb|ES851390.1|ES851390	98.83	940	11	0	105	1044	947	8	0	1776
contig00193	gi|78338110|gb|DT558384.1|DT558384	99.44	900	2	1	131	1030	1	897	0	1740
contig00194	gi|164337455|gb|ES829917.1|ES829917	99.24	1048	4	4	4	1049	1054	9	0	1982
contig00195	gi|164364393|gb|EX167521.1|EX167521	99.89	905	1	0	144	1048	974	70	0	1744
contig00196	gi|164294009|gb|EX167767.1|EX167767	99.66	584	1	1	464	1046	58	641	0	1134
contig00197	gi|164334685|gb|ES790854.1|ES790854	99	898	5	3	4	897	9	906	0	1586
contig00198	gi|78354813|gb|DT575087.1|DT575087	100	856	0	0	184	1039	1	856	0	1655
contig00199	gi|164320840|gb|ES829764.1|ES829764	98.22	787	13	1	68	854	122	907	0	1441
contig00200	gi|109878190|gb|DW507162.1|DW507162	96.92	942	24	3	47	988	1	937	0	1618
contig00201	gi|164324848|gb|EX165163.1|EX165163	99.56	686	2	1	355	1039	62	747	0	1328
contig00202	gi|164286076|gb|ES811597.1|ES811597	99.77	865	1	1	41	905	872	9	0	1693
contig00203	gi|164343447|gb|ES803015.1|ES803015	98.32	1012	15	2	1	1010	1028	17	0	1855
contig00205	gi|164320738|gb|ES794938.1|ES794938	98.31	1005	16	1	23	1026	1015	11	0	1850
contig00206	gi|164247103|gb|ES806640.1|ES806640	97.04	980	25	4	32	1011	9	984	0	1681
contig00207	gi|164342343|gb|ES848541.1|ES848541	99.67	613	2	0	1	613	195	807	0	1199
contig00208	gi|164305635|gb|ES831639.1|ES831639	99.33	895	6	0	67	961	903	9	0	1733
contig00209	gi|164336055|gb|ES814084.1|ES814084	97.55	1021	23	2	1	1021	1027	9	0	1810
contig00210	gi|78334274|gb|DT554548.1|DT554548	97.47	910	21	2	1	909	6	914	0	1606
contig00211	gi|325466981|gb|JG451527.1|JG451527	99.85	680	1	0	150	829	680	1	0	1340
contig00212	gi|164318912|gb|ES828739.1|ES828739	99.24	920	6	1	105	1023	9	928	0	1719
contig00213	gi|164264477|gb|ES841991.1|ES841991	99.46	741	2	2	1	739	17	757	0	1421
contig00214	gi|109829226|gb|DW227814.1|DW227814	99.85	684	1	0	28	711	2	685	0	1348
contig00215	gi|109835848|gb|DW234411.1|DW234411	98.03	912	15	3	75	984	10	920	0	1641
contig00216	gi|164285555|gb|ES810738.1|ES810738	98.39	996	15	1	28	1023	12	1006	0	1840
contig00217	gi|164352509|gb|ES796660.1|ES796660	98.11	953	13	5	69	1016	1035	83	0	1707
contig00218	gi|109837764|gb|DW236325.1|DW236325	99.54	438	2	0	469	906	474	37	0	852
contig00219	gi|109825908|gb|DW224630.1|DW224630	99.42	693	4	0	289	981	693	1	0	1342
contig00220	gi|84148047|gb|DN762289.1|DN762289	99.58	717	3	0	195	911	717	1	0	1398
contig00221	gi|109889956|gb|DW518924.1|DW518924	98.22	841	13	2	88	927	867	28	0	1532
contig00222	gi|164339708|gb|ES823281.1|ES823281	98.72	784	10	0	165	948	839	56	0	1475
contig00223	gi|164275632|gb|ES810398.1|ES810398	99.3	855	4	2	158	1010	9	863	0	1631
contig00224	gi|109841848|gb|DW240408.1|DW240408	99.23	778	6	0	42	819	1	778	0	1495
contig00225	gi|109867171|gb|DW496147.1|DW496147	99.88	828	1	0	1	828	5	832	0	1633
contig00226	gi|78346442|gb|DT566716.1|DT566716	99.37	795	2	1	1	795	141	932	0	1532
contig00227	gi|164285429|gb|ES793825.1|ES793825	97.76	669	15	0	191	859	33	701	0	1209
contig00228	gi|109837948|gb|DW236509.1|DW236509	97.8	683	15	0	285	967	838	156	0	1237
contig00229	gi|164244112|gb|ES825838.1|ES825838	97.54	569	13	1	402	969	9	577	0	1009
contig00230	gi|109831615|gb|DW230174.1|DW230174	99.88	800	1	0	190	989	1	800	0	1578
contig00231	gi|109825809|gb|DW224531.1|DW224531	99.4	666	4	0	194	859	666	1	0	1289
contig00232	gi|78348774|gb|DT569048.1|DT569048	98.41	753	10	2	36	787	1	752	0	1382
contig00233	gi|366427647|gb|HO101305.1|HO101305	98.8	583	7	0	406	988	626	44	0	1100
contig00234	gi|78344891|gb|DT565165.1|DT565165	99.43	878	5	0	71	948	57	934	0	1701
contig00235	gi|164341815|gb|ES827594.1|ES827594	98.33	838	13	1	13	849	9	846	0	1546
contig00236	gi|109826155|gb|DW224876.1|DW224876	96.65	836	23	3	89	923	1	832	0	1417
contig00237	gi|164252383|gb|ES806356.1|ES806356	95.91	905	21	6	1	891	44	946	0	1473
contig00238	gi|109861471|gb|DW490448.1|DW490448	94.4	875	20	5	75	944	870	20	0	1277
contig00239	gi|164329154|gb|ES813228.1|ES813228	95.83	888	35	2	15	902	1	886	0	1382
contig00240	gi|109868872|gb|DW497848.1|DW497848	99.84	629	1	0	353	981	1	629	0	1239
contig00241	gi|164271837|gb|ES810323.1|ES810323	98.18	934	16	1	19	951	942	9	0	1661
contig00242	gi|109876428|gb|DW505402.1|DW505402	99.19	862	7	0	115	976	1	862	0	1653
contig00243	gi|164316779|gb|ES808066.1|ES808066	96.56	813	14	3	1	812	155	954	0	1388
contig00244	gi|164269430|gb|ES833056.1|ES833056	99.57	940	4	0	1	940	948	9	0	1832
contig00245	gi|164275026|gb|ES824051.1|ES824051	98.59	925	13	0	25	949	17	941	0	1693
contig00246	gi|109868460|gb|DW497436.1|DW497436	98.28	871	15	0	1	871	51	921	0	1608
contig00247	gi|164240532|gb|ES795890.1|ES795890	96.4	861	28	3	1	859	116	975	0	1437
contig00248	gi|109838841|gb|DW237402.1|DW237402	99.27	820	6	0	98	917	1	820	0	1580
contig00249	gi|109856618|gb|DW485597.1|DW485597	97.21	895	25	0	70	964	1	895	0	1576
contig00250	gi|164366788|gb|ES791186.1|ES791186	96.94	720	3	1	1	701	728	9	0	1281
contig00251	gi|164275763|gb|ES823714.1|ES823714	97.75	754	8	5	113	864	755	9	0	1334
contig00252	gi|78343438|gb|DT563712.1|DT563712	99.05	952	8	1	1	952	17	967	0	1808
contig00253	gi|366420038|gb|HO099495.1|HO099495	99.83	586	1	0	369	954	636	51	0	1154
contig00254	gi|164296843|gb|EX172079.1|EX172079	96.99	963	27	1	1	961	1037	75	0	1673
contig00255	gi|164264327|gb|ES815439.1|ES815439	100	820	0	0	143	962	7	826	0	1626
contig00256	gi|164309504|gb|EX168309.1|EX168309	99.89	919	1	0	4	922	68	986	0	1816
contig00257	gi|164296809|gb|EX170470.1|EX170470	96.44	758	27	0	9	766	71	828	0	1298
contig00258	gi|109882414|gb|DW511384.1|DW511384	99.48	957	5	0	2	958	985	29	0	1861
contig00259	gi|78339752|gb|DT560026.1|DT560026	99.58	949	2	2	3	951	947	1	0	1792
contig00260	gi|164311963|gb|ES798599.1|ES798599	98.72	938	10	2	2	939	944	9	0	1748
contig00261	gi|78338134|gb|DT558408.1|DT558408	99.62	783	1	2	1	783	35	815	0	1459
contig00262	gi|109827751|gb|DW226416.1|DW226416	99.87	764	1	0	1	764	85	848	0	1507
contig00263	gi|164334855|gb|ES816196.1|ES816196	97.49	916	20	2	6	920	9	922	0	1620
contig00264	gi|109829830|gb|DW228390.1|DW228390	99.41	846	5	0	73	918	1	846	0	1637
contig00265	gi|109861507|gb|DW490484.1|DW490484	96.26	401	10	4	472	871	457	853	0	648
contig00266	gi|109838969|gb|DW237530.1|DW237530	100	820	0	0	1	820	836	17	0	1626
contig00267	gi|164244149|gb|ES830068.1|ES830068	98.82	848	8	2	1	846	73	920	0	1544
contig00268	gi|109825253|gb|DW223987.1|DW223987	99.13	462	4	0	487	948	105	566	0	884
contig00269	gi|164268552|gb|ES851544.1|ES851544	99.4	664	4	0	280	943	664	1	0	1285
contig00270	gi|164273336|gb|ES809389.1|ES809389	97.6	918	21	1	26	942	9	926	0	1637
contig00271	gi|109843415|gb|DW241973.1|DW241973	96.27	830	31	0	77	906	5	834	0	1402
contig00272	gi|164242822|gb|ES802440.1|ES802440	99.34	912	5	1	1	912	15	925	0	1754
contig00273	gi|109886454|gb|DW515424.1|DW515424	99.52	419	2	0	1	419	419	1	0	815
contig00274	gi|164353855|gb|EX166929.1|EX166929	97.42	582	3	1	324	905	627	58	0	1049
contig00275	gi|164259410|gb|ES817157.1|ES817157	99.51	609	3	0	25	633	617	9	0	1183
contig00276	gi|164329493|gb|ES808963.1|ES808963	96.19	892	31	3	1	891	897	8	0	1433
contig00277	gi|164262023|gb|ES794566.1|ES794566	98.94	756	6	2	185	939	890	136	0	1356
contig00278	gi|109828800|gb|DW227419.1|DW227419	96.35	877	23	4	47	917	1	874	0	1463
contig00279	gi|164272058|gb|ES831191.1|ES831191	96.93	749	20	3	1	747	123	870	0	1150
contig00280	gi|164239729|gb|ES813287.1|ES813287	93.94	908	51	3	1	904	920	13	0	1279
contig00281	gi|109828364|gb|DW226987.1|DW226987	99.75	812	2	0	101	912	812	1	0	1594
contig00282	gi|366407585|gb|HO108040.1|HO108040	95.15	536	21	1	342	872	609	74	0	856
contig00283	gi|164329540|gb|ES825015.1|ES825015	99.62	781	3	0	142	922	781	1	0	1524
contig00284	gi|109865575|gb|DW494551.1|DW494551	99.77	857	2	0	38	894	1	857	0	1683
contig00285	gi|164334706|gb|ES793095.1|ES793095	97.12	833	21	3	1	830	134	966	0	1362
contig00286	gi|164260490|gb|ES829122.1|ES829122	98.58	918	12	1	1	917	35	952	0	1709
contig00287	gi|164364321|gb|ES795462.1|ES795462	99.59	492	2	0	389	880	12	503	0	959
contig00288	gi|164353972|gb|ES824703.1|ES824703	97.23	865	22	2	58	920	946	82	0	1509
contig00289	gi|78346098|gb|DT566372.1|DT566372	98.57	771	8	3	155	923	949	180	0	1417
contig00290	gi|164245738|gb|ES792424.1|ES792424	98.31	887	13	2	1	885	887	1	0	1582
contig00291	gi|109838594|gb|DW237155.1|DW237155	95.9	732	30	0	184	915	881	150	0	1213
contig00292	gi|366422502|gb|HO094420.1|HO094420	97.3	407	11	0	311	717	470	64	0	720
contig00293	gi|78336920|gb|DT557194.1|DT557194	97.13	767	19	3	140	905	949	185	0	1322
contig00294	gi|164262097|gb|ES799757.1|ES799757	99.23	777	6	0	1	777	784	8	0	1493
contig00295	gi|109825167|gb|DW223902.1|DW223902	99.11	784	5	2	134	916	1	783	0	1483
contig00296	gi|109880608|gb|DW509578.1|DW509578	97.14	770	17	2	16	784	20	785	0	1342
contig00297	gi|164271816|gb|ES809357.1|ES809357	99.87	748	1	0	168	915	9	756	0	1475
contig00298	gi|366442792|gb|HO097115.1|HO097115	99.83	602	1	0	4	605	1	602	0	1185
contig00299	gi|109840896|gb|DW239456.1|DW239456	99.39	657	0	1	256	912	32	684	0	1132
contig00300	gi|164268110|gb|ES802932.1|ES802932	99.12	912	4	4	1	910	26	935	0	1713
contig00301	gi|164291029|gb|ES840884.1|ES840884	91.15	497	39	3	401	893	666	171	3e-175	617
contig00302	gi|164313124|gb|ES830481.1|ES830481	97.91	907	10	5	1	898	946	40	0	1568
contig00303	gi|164298704|gb|ES817325.1|ES817325	96.85	856	25	2	49	903	938	84	0	1467
contig00304	gi|164242732|gb|ES799138.1|ES799138	99.79	484	1	0	402	885	225	708	0	952
contig00305	gi|109828962|gb|DW227566.1|DW227566	99.64	824	3	0	25	848	1	824	0	1556
contig00306	gi|164318888|gb|ES821334.1|ES821334	99.6	748	2	1	83	829	1	748	0	1451
contig00307	gi|164294207|gb|ES841815.1|ES841815	99.57	703	3	0	1	703	102	804	0	1370
contig00308	gi|164353437|gb|ES805218.1|ES805218	98.53	884	12	1	12	894	9	892	0	1641
contig00309	gi|164265297|gb|ES813670.1|ES813670	99.54	878	4	0	21	898	9	886	0	1709
contig00310	gi|78341644|gb|DT561918.1|DT561918	96.1	846	31	2	41	886	922	79	0	1400
contig00311	gi|109835777|gb|DW234340.1|DW234340	95.3	830	36	1	9	838	28	854	0	1302
contig00312	gi|164258449|gb|ES813447.1|ES813447	95.82	862	32	1	1	862	21	878	0	1376
contig00313	gi|164274171|gb|ES818105.1|ES818105	98.98	687	4	3	212	896	8	693	0	1247
contig00314	gi|164359321|gb|ES812916.1|ES812916	99.74	780	2	0	1	780	16	795	0	1489
contig00315	gi|109858314|gb|DW487293.1|DW487293	99.29	841	6	0	48	888	970	130	0	1622
contig00316	gi|164314306|gb|ES846909.1|ES846909	97.55	856	18	3	37	889	876	21	0	1507
contig00317	gi|109825267|gb|DW224001.1|DW224001	97.74	797	15	2	39	834	795	1	0	1425
contig00318	gi|164282369|gb|ES809936.1|ES809936	95.24	399	12	7	1	393	697	1094	9e-166	585
contig00319	gi|109827826|gb|DW226489.1|DW226489	95.23	775	33	2	117	890	772	1	0	1231
contig00320	gi|109864540|gb|DW493516.1|DW493516	97.63	590	14	0	1	590	691	102	0	1059
contig00321	gi|164242956|gb|ES817514.1|ES817514	99.22	892	6	1	1	892	927	37	0	1705
contig00322	gi|109825734|gb|DW224457.1|DW224457	99.23	777	6	0	72	848	1	777	0	1445
contig00323	gi|164286046|gb|ES806002.1|ES806002	99.66	888	2	1	1	888	895	9	0	1729
contig00324	gi|109825863|gb|DW224585.1|DW224585	99.01	708	7	0	80	787	708	1	0	1348
contig00325	gi|109883431|gb|DW512401.1|DW512401	99.47	751	4	0	7	757	22	772	0	1457
contig00326	gi|164287253|gb|ES844831.1|ES844831	98.87	794	9	0	1	794	23	816	0	1503
contig00327	gi|84152698|gb|DN802053.1|DN802053	96.88	513	12	4	259	767	9	521	0	878
contig00328	gi|366413344|gb|HO108663.1|HO108663	94.01	601	35	1	53	652	606	6	0	898
contig00329	gi|164343883|gb|EX167278.1|EX167278	98.3	881	15	0	5	885	996	116	0	1628
contig00330	gi|164287786|gb|ES844839.1|ES844839	99.88	804	0	1	1	803	804	1	0	1524
contig00331	gi|164357654|gb|ES812844.1|ES812844	94.91	845	42	1	5	849	46	889	0	1326
contig00332	gi|109887250|gb|DW516219.1|DW516219	97.88	709	7	3	120	827	3	704	0	1231
contig00333	gi|164274098|gb|ES809407.1|ES809407	98.36	854	11	3	27	880	926	76	0	1558
contig00334	gi|84153015|gb|DN802370.1|DN802370	92.97	555	38	1	257	811	561	8	0	785
contig00335	gi|109880249|gb|DW509219.1|DW509219	99.51	615	3	0	266	880	756	142	0	1195
contig00336	gi|109880032|gb|DW509002.1|DW509002	99.31	726	5	0	149	874	756	31	0	1358
contig00337	gi|164289391|gb|ES844162.1|ES844162	97.72	701	16	0	180	880	1	701	0	1263
contig00338	gi|109827290|gb|DW225985.1|DW225985	96.95	852	24	2	1	850	6	857	0	1467
contig00339	gi|164265373|gb|ES827876.1|ES827876	98.75	879	8	2	1	876	28	906	0	1641
contig00340	gi|109847666|gb|DW476646.1|DW476646	98.9	545	6	0	1	545	569	25	0	1033
contig00341	gi|109879585|gb|DW508555.1|DW508555	96.76	833	24	1	18	850	1	830	0	1433
contig00342	gi|164298205|gb|ES811236.1|ES811236	96.7	878	26	3	1	877	75	950	0	1489
contig00343	gi|109889180|gb|DW518148.1|DW518148	99.48	574	3	0	303	876	1	574	0	1114
contig00344	gi|164314210|gb|ES833718.1|ES833718	98.08	781	14	1	70	850	9	788	0	1304
contig00345	gi|164330215|gb|ES813286.1|ES813286	99.59	724	2	1	109	831	46	769	0	1405
contig00346	gi|164283534|gb|ES805925.1|ES805925	98.58	845	12	0	1	845	891	47	0	1580
contig00347	gi|164369526|gb|ES801766.1|ES801766	98.94	853	9	0	1	853	16	868	0	1620
contig00348	gi|78354603|gb|DT574877.1|DT574877	99.88	856	1	0	12	867	1	856	0	1689
contig00349	gi|164273431|gb|ES819294.1|ES819294	98.96	862	5	3	8	869	9	866	0	1616
contig00350	gi|109829383|gb|DW227969.1|DW227969	99.12	684	5	1	1	683	9	692	0	1259
contig00351	gi|164299541|gb|ES806882.1|ES806882	99.21	757	3	3	41	796	46	800	0	1388
contig00352	gi|164258598|gb|ES830276.1|ES830276	99.5	805	3	1	1	805	810	7	0	1556
contig00353	gi|164322715|gb|ES846558.1|ES846558	99.42	867	5	0	3	869	1	867	0	1542
contig00354	gi|164243943|gb|ES809057.1|ES809057	96.84	729	21	2	139	866	800	73	0	1249
contig00355	gi|109888356|gb|DW517325.1|DW517325	98.02	657	7	1	195	845	660	4	0	1201
contig00356	gi|109885449|gb|DW514419.1|DW514419	95.56	744	32	1	1	743	65	808	0	1205
contig00357	gi|164279402|gb|ES815231.1|ES815231	97.27	842	22	1	14	855	9	849	0	1481
contig00358	gi|78335252|gb|DT555526.1|DT555526	98.02	858	17	0	1	858	863	6	0	1566
contig00359	gi|164326592|gb|ES806590.1|ES806590	98.46	779	10	2	1	777	8	786	0	1433
contig00360	gi|109825832|gb|DW224554.1|DW224554	98.51	736	11	0	121	856	774	39	0	1372
contig00361	gi|78342301|gb|DT562575.1|DT562575	99.41	852	5	0	1	852	862	11	0	1649
contig00362	gi|78341002|gb|DT561276.1|DT561276	99.33	746	3	2	110	855	958	215	0	1423
contig00363	gi|109870961|gb|DW499937.1|DW499937	99.53	853	4	0	1	853	38	890	0	1659
contig00364	gi|164266134|gb|EX168824.1|EX168824	99.12	793	7	0	1	793	884	92	0	1516
contig00365	gi|109875210|gb|DW504184.1|DW504184	97.52	805	20	0	1	805	55	859	0	1439
contig00366	gi|164349883|gb|ES805165.1|ES805165	97.62	800	19	0	52	851	9	808	0	1435
contig00367	gi|84149608|gb|DN780908.1|DN780908	99.73	738	2	0	93	830	743	6	0	1449
contig00368	gi|366457310|gb|HO098220.1|HO098220	94.55	440	24	0	402	841	572	133	0	682
contig00369	gi|164283103|gb|ES816631.1|ES816631	99.74	773	2	0	14	786	781	9	0	1516
contig00370	gi|164303431|gb|ES808551.1|ES808551	99.27	823	5	1	26	848	9	830	0	1528
contig00371	gi|109888857|gb|DW517826.1|DW517826	97.88	425	1	1	11	435	554	138	0	777
contig00372	gi|164254895|gb|EV485896.1|EV485896	98.47	458	2	4	2	458	1	454	0	823
contig00373	gi|164247168|gb|ES814462.1|ES814462	99.85	646	1	0	200	845	9	654	0	1273
contig00374	gi|109869416|gb|DW498392.1|DW498392	99.86	735	1	0	93	827	736	2	0	1449
contig00375	gi|109882672|gb|DW511642.1|DW511642	99.6	757	3	0	86	842	760	4	0	1477
contig00376	gi|164279384|gb|ES814868.1|ES814868	99.36	779	5	0	64	842	183	961	0	1505
contig00377	gi|109828462|gb|DW227085.1|DW227085	96.48	739	25	1	102	840	5	742	0	1251
contig00378	gi|164341091|gb|ES823344.1|ES823344	99.52	841	3	1	1	840	863	23	0	1628
contig00379	gi|164254415|gb|ES802844.1|ES802844	97.14	805	15	6	1	800	188	989	0	1318
contig00380	gi|325465269|gb|JG450349.1|JG450349	99.45	721	4	0	2	722	1	721	0	1398
contig00381	gi|78346578|gb|DT566852.1|DT566852	99.64	828	3	0	12	839	908	81	0	1618
contig00382	gi|164355270|gb|ES808241.1|ES808241	98.87	706	8	0	85	790	9	714	0	1336
contig00383	gi|164314296|gb|ES845834.1|ES845834	99.51	815	4	0	23	837	819	5	0	1584
contig00384	gi|84166032|gb|DR454680.1|DR454680	97.7	652	9	6	1	652	16	661	0	1126
contig00385	gi|164268372|gb|ES830419.1|ES830419	92.7	397	25	4	445	837	702	306	7e-148	525
contig00386	gi|109878881|gb|DW507851.1|DW507851	99.28	829	6	0	1	829	20	848	0	1596
contig00387	gi|164334313|gb|ES797086.1|ES797086	99.4	832	5	0	1	832	118	949	0	1610
contig00388	gi|164318295|gb|ES808097.1|ES808097	98.05	771	15	0	1	771	779	9	0	1409
contig00389	gi|109878646|gb|DW507616.1|DW507616	96.66	658	9	1	187	831	4	661	0	1146
contig00390	gi|325468000|gb|JG452163.1|JG452163	95.36	754	35	0	7	760	773	20	0	1217
contig00391	gi|164345642|gb|ES808647.1|ES808647	99.26	807	3	2	1	807	879	76	0	1503
contig00392	gi|164251270|gb|EX168118.1|EX168118	97.79	816	11	1	18	833	982	174	0	1479
contig00393	gi|164356228|gb|ES831739.1|ES831739	97.84	833	15	3	1	831	881	50	0	1487
contig00394	gi|164361517|gb|ES840729.1|ES840729	94.9	804	39	2	25	828	883	82	0	1253
contig00395	gi|164250043|gb|ES797931.1|ES797931	99.64	828	3	0	1	828	25	852	0	1620
contig00396	gi|109880906|gb|DW509876.1|DW509876	96.66	749	25	0	1	749	12	760	0	1287
contig00397	gi|109889839|gb|DW518807.1|DW518807	97.58	496	2	2	1	496	17	502	0	888
contig00398	gi|164321277|gb|ES826501.1|ES826501	99.24	660	2	1	171	827	745	86	0	1265
contig00399	gi|109889012|gb|DW517981.1|DW517981	99.74	389	1	0	439	827	556	168	0	763
contig00400	gi|109871287|gb|DW500263.1|DW500263	99.64	826	3	0	1	826	853	28	0	1614
contig00401	gi|84156555|gb|DN817781.1|DN817781	98.07	363	6	1	137	498	372	10	0	658
contig00402	gi|164366863|gb|ES801688.1|ES801688	99.08	757	3	4	9	761	18	774	0	1413
contig00403	gi|164323085|gb|ES826558.1|ES826558	97.09	826	19	3	1	823	10	833	0	1356
contig00404	gi|164360703|gb|ES804824.1|ES804824	99.09	768	5	2	1	767	118	884	0	1451
contig00405	gi|164239673|gb|ES806991.1|ES806991	96.45	818	20	2	1	809	1	818	0	1390
contig00406	gi|164241538|gb|ES794382.1|ES794382	98.38	800	8	1	2	796	9	808	0	1483
contig00407	gi|193219633|gb|EY198095.1|EY198095	99.75	792	2	0	1	792	123	914	0	1554
contig00408	gi|109826970|gb|DW225678.1|DW225678	98.85	523	6	0	1	523	329	851	0	989
contig00409	gi|164274152|gb|ES815971.1|ES815971	99.53	641	1	1	127	765	165	805	0	1092
contig00410	gi|84149727|gb|DN781027.1|DN781027	98.61	718	10	0	105	822	8	725	0	1344
contig00411	gi|164335321|gb|ES847527.1|ES847527	98.78	817	9	1	1	817	2	817	0	1532
contig00412	gi|164299998|gb|ES806900.1|ES806900	98.16	817	15	0	1	817	36	852	0	1501
contig00413	gi|164247015|gb|EX168050.1|EX168050	100	721	0	0	8	728	188	908	0	1429
contig00414	gi|164356248|gb|ES834609.1|ES834609	95.04	564	25	3	257	819	1005	444	0	872
contig00415	gi|164338398|gb|ES829955.1|ES829955	98.61	720	10	0	55	774	21	740	0	1300
contig00416	gi|109863929|gb|DW492905.1|DW492905	99.69	638	2	0	50	687	639	2	0	1249
contig00417	gi|164254652|gb|ES823499.1|ES823499	99.73	729	2	0	34	762	40	768	0	1429
contig00418	gi|164278607|gb|ES811057.1|ES811057	96.88	800	24	1	19	817	878	79	0	1382
contig00419	gi|84174507|gb|DR463155.1|DR463155	97.64	721	15	2	64	782	5	725	0	1279
contig00420	gi|164268233|gb|ES809190.1|ES809190	98.41	819	9	4	1	817	954	138	0	1489
contig00421	gi|84149312|gb|DN780612.1|DN780612	99.49	780	4	0	13	792	7	786	0	1516
contig00422	gi|164349827|gb|ES791575.1|ES791575	99.23	775	5	1	43	816	1	775	0	1481
contig00423	gi|82755143|gb|DV848705.1|DV848705	99.82	557	1	0	1	557	14	570	0	1096
contig00424	gi|164312204|gb|ES850093.1|ES850093	100	803	0	0	1	803	842	40	0	1592
contig00425	gi|164276410|gb|ES813867.1|ES813867	98.52	813	12	0	1	813	14	826	0	1516
contig00426	gi|164321369|gb|ES846526.1|ES846526	97.69	735	2	1	1	735	199	918	0	1342
contig00427	gi|109874735|gb|DW503709.1|DW503709	98.98	781	7	1	26	806	792	13	0	1477
contig00428	gi|164331866|gb|ES846309.1|ES846309	99.11	786	5	1	26	809	1	786	0	1419
contig00429	gi|78348896|gb|DT569170.1|DT569170	97.95	634	13	0	179	812	1	634	0	1154
contig00430	gi|164347465|gb|ES822737.1|ES822737	99.14	810	7	0	1	810	832	23	0	1550
contig00431	gi|164370116|gb|EX169362.1|EX169362	98.73	552	5	2	258	807	576	25	0	1027
contig00432	gi|366411878|gb|HO107287.1|HO107287	99.49	585	2	1	224	808	587	4	0	1128
contig00433	gi|109882442|gb|DW511412.1|DW511412	99.06	744	6	1	1	744	14	756	0	1411
contig00434	gi|78342384|gb|DT562658.1|DT562658	99.49	785	4	0	4	788	867	83	0	1524
contig00435	gi|84156837|gb|DN818063.1|DN818063	97.6	501	7	4	311	806	512	12	0	874
contig00436	gi|109828845|gb|DW227464.1|DW227464	99.13	804	6	1	4	806	3	806	0	1388
contig00437	gi|109881944|gb|DW510914.1|DW510914	98.26	805	12	1	1	805	30	832	0	1449
contig00438	gi|366422846|gb|HO097001.1|HO097001	96.6	235	7	1	153	387	32	265	2e-108	394
contig00439	gi|164252063|gb|ES790399.1|ES790399	99.63	804	2	1	1	803	881	78	0	1562
contig00440	gi|164347603|gb|EV492873.1|EV492873	98.07	362	7	0	1	362	362	1	0	662
contig00441	gi|164295668|gb|ES829646.1|ES829646	98.63	801	10	1	1	801	104	903	0	1380
contig00442	gi|164261560|gb|ES838766.1|ES838766	98.86	701	8	0	1	701	232	932	0	1326
contig00443	gi|164347440|gb|ES810862.1|ES810862	97.23	722	20	0	57	778	734	13	0	1273
contig00444	gi|164283161|gb|ES833076.1|ES833076	92.96	568	30	4	1	568	564	7	0	755
contig00445	gi|109827756|gb|DW226421.1|DW226421	98.58	774	9	2	1	773	1	773	0	1431
contig00446	gi|164308315|gb|ES807675.1|ES807675	99.78	460	1	0	316	775	474	15	0	856
contig00447	gi|164364553|gb|ES838620.1|ES838620	100	383	0	0	388	770	158	540	0	759
contig00448	gi|164340160|gb|ES851739.1|ES851739	98.17	763	11	3	35	796	8	768	0	1378
contig00449	gi|325467905|gb|JG452068.1|JG452068	98.49	664	10	0	1	664	186	849	0	1237
contig00450	gi|164312497|gb|ES817803.1|ES817803	96.62	591	20	0	187	777	237	827	0	1013
contig00451	gi|109839631|gb|DW238192.1|DW238192	99.51	203	1	0	1	203	681	479	2e-108	394
contig00452	gi|109851402|gb|DW480381.1|DW480381	97.95	780	10	1	1	780	796	23	0	1354
contig00453	gi|164257440|gb|ES807134.1|ES807134	99.62	792	2	1	1	792	39	829	0	1538
contig00454	gi|109885524|gb|DW514494.1|DW514494	97.89	664	10	4	120	781	662	1	0	1096
contig00455	gi|164347752|gb|ES801300.1|ES801300	99.12	793	6	1	1	793	20	811	0	1511
contig00456	gi|109847976|gb|DW476956.1|DW476956	99.54	647	2	1	50	695	24	670	0	1203
contig00457	gi|109853204|gb|DW482183.1|DW482183	100	707	0	0	1	707	707	1	0	1402
contig00458	gi|164349631|gb|ES831343.1|ES831343	97.51	724	16	2	72	794	794	72	0	1281
contig00459	gi|164250634|gb|ES839320.1|ES839320	96.99	797	21	2	1	794	4	800	0	1334
contig00460	gi|109873770|gb|DW502745.1|DW502745	100	558	0	0	1	558	15	572	0	1106
contig00461	gi|109862445|gb|DW491422.1|DW491422	99.26	537	4	0	256	792	23	559	0	1033
contig00462	gi|164327057|gb|ES827052.1|ES827052	99.01	507	0	1	289	790	753	247	0	924
contig00463	gi|366427818|gb|HO101422.1|HO101422	97.8	591	13	0	110	700	591	1	0	1068
contig00464	gi|109860262|gb|DW489241.1|DW489241	98.17	709	12	1	57	764	1	709	0	1294
contig00465	gi|109878313|gb|DW507284.1|DW507284	99.52	415	2	0	1	415	19	433	0	807
contig00466	gi|109833505|gb|DW232070.1|DW232070	99.86	698	1	0	18	715	705	8	0	1376
contig00467	gi|84149418|gb|DN780718.1|DN780718	99.05	740	4	1	24	760	753	14	0	1409
contig00468	gi|164318489|gb|ES845234.1|ES845234	99.71	693	1	1	93	784	1	693	0	1350
contig00469	gi|109887747|gb|DW516716.1|DW516716	97.28	625	15	2	4	628	27	649	0	1053
contig00470	gi|366433247|gb|HO102173.1|HO102173	96.88	640	15	1	25	659	640	1	0	1110
contig00471	gi|164282395|gb|ES812077.1|ES812077	97.57	783	19	0	1	783	18	800	0	1402
contig00472	gi|78335494|gb|DT555768.1|DT555768	99.15	709	3	1	7	712	1	709	0	1354
contig00473	gi|164365411|gb|ES812538.1|ES812538	99.47	752	3	1	19	770	759	9	0	1362
contig00474	gi|164356021|gb|ES794086.1|ES794086	99.73	754	0	1	32	783	773	20	0	1431
contig00475	gi|109835533|gb|DW234096.1|DW234096	99.57	697	3	0	85	781	704	8	0	1358
contig00476	gi|164271827|gb|ES809368.1|ES809368	98.21	780	10	4	1	778	210	987	0	1253
contig00477	gi|78334056|gb|DT554330.1|DT554330	97.45	744	14	2	1	739	869	126	0	1314
contig00478	gi|109867355|gb|DW496331.1|DW496331	81.88	480	86	1	195	674	487	9	4e-66	254
contig00479	gi|164317823|gb|ES816774.1|ES816774	99.2	747	5	1	1	747	47	792	0	1427
contig00480	gi|325467720|gb|JG451883.1|JG451883	95.97	744	24	2	8	750	739	1	0	1231
contig00481	gi|164347793|gb|ES808736.1|ES808736	99.3	712	4	1	1	712	119	829	0	1364
contig00482	gi|78343181|gb|DT563455.1|DT563455	99.35	770	4	1	7	775	1	770	0	1479
contig00483	gi|164279468|gb|ES828002.1|ES828002	99.74	774	2	0	1	774	12	785	0	1429
contig00484	gi|164239621|gb|ES801329.1|ES801329	99.12	678	4	1	43	718	103	780	0	1291
contig00485	gi|164366861|gb|ES801686.1|ES801686	97.96	686	11	3	1	683	233	918	0	1225
contig00486	gi|164353950|gb|ES816281.1|ES816281	92.75	607	44	0	7	613	871	265	0	854
contig00487	gi|164293494|gb|EX169520.1|EX169520	98.04	765	9	5	7	771	835	77	0	1368
contig00488	gi|109888761|gb|DW517730.1|DW517730	99.17	727	2	2	5	730	1	724	0	1382
contig00489	gi|164331348|gb|ES822475.1|ES822475	98.96	767	6	2	1	766	912	147	0	1441
contig00490	gi|109826934|gb|DW225643.1|DW225643	98.95	763	1	2	1	763	10	765	0	1407
contig00491	gi|109828916|gb|DW227529.1|DW227529	99.87	766	0	1	1	766	29	793	0	1503
contig00492	gi|164294068|gb|ES810018.1|ES810018	94.84	756	35	4	1	754	241	994	0	1158
contig00493	gi|164359963|gb|EX167946.1|EX167946	97.24	617	11	6	1	616	312	923	0	1051
contig00494	gi|109843830|gb|DW242388.1|DW242388	99.07	749	6	1	1	748	140	888	0	1366
contig00495	gi|325465756|gb|JG450836.1|JG450836	99.72	718	2	0	22	739	1	718	0	1354
contig00496	gi|164313044|gb|ES820337.1|ES820337	94.66	731	27	9	41	763	929	203	0	1023
contig00497	gi|193218961|gb|EY197233.1|EY197233	99.14	580	5	0	2	581	78	657	0	1110
contig00498	gi|164261527|gb|ES837098.1|ES837098	97.12	765	20	1	1	763	62	826	0	1302
contig00499	gi|164275814|gb|ES826922.1|ES826922	98.29	761	12	1	1	761	790	31	0	1398
contig00500	gi|84157316|gb|DN826363.1|DN826363	98.35	667	11	0	66	732	3	669	0	1239
contig00501	gi|164364162|gb|ES846676.1|ES846676	94.58	720	37	2	11	729	1	719	0	1102
contig00502	gi|84145696|gb|DN759938.1|DN759938	96.73	459	14	1	90	548	475	18	0	783
contig00503	gi|164298751|gb|ES829755.1|ES829755	99.46	743	3	1	11	753	16	757	0	1433
contig00504	gi|164248368|gb|ES829533.1|ES829533	99.71	687	1	1	71	757	53	738	0	1292
contig00505	gi|82756052|gb|DV849614.1|DV849614	96.83	567	3	2	37	592	31	593	0	884
contig00506	gi|164255400|gb|ES798616.1|ES798616	99.69	643	2	0	117	759	9	651	0	1259
contig00507	gi|164316876|gb|ES828683.1|ES828683	98.81	755	9	0	1	755	847	93	0	1425
contig00508	gi|84169501|gb|DR458149.1|DR458149	99.1	445	3	1	307	751	1	444	0	783
contig00509	gi|109876362|gb|DW505336.1|DW505336	96.77	682	12	1	74	755	3	674	0	1140
contig00510	gi|164317356|gb|ES821287.1|ES821287	99.05	738	6	1	4	740	9	746	0	1400
contig00511	gi|84148756|gb|DN780056.1|DN780056	97.32	747	18	2	4	750	65	809	0	1306
contig00512	gi|164360385|gb|ES816420.1|ES816420	98.94	754	4	2	1	754	874	125	0	1312
contig00513	gi|109826751|gb|DW225460.1|DW225460	99.59	724	3	0	1	724	724	1	0	1411
contig00514	gi|109868961|gb|DW497937.1|DW497937	99.32	739	4	1	15	753	64	801	0	1417
contig00515	gi|109849236|gb|DW478215.1|DW478215	97.47	751	15	1	1	751	36	782	0	1336
contig00516	gi|325465900|gb|JG453788.1|JG453788	96.85	763	13	1	1	752	770	8	0	1334
contig00517	gi|164258867|gb|ES849666.1|ES849666	92.74	675	49	0	68	742	9	683	0	950
contig00518	gi|164290906|gb|ES802600.1|ES802600	97.45	746	19	0	5	750	11	756	0	1328
contig00519	gi|164349940|gb|ES819907.1|ES819907	98.48	725	8	2	1	725	54	775	0	1342
contig00520	gi|109839093|gb|DW237654.1|DW237654	100	737	0	0	1	737	737	1	0	1366
contig00521	gi|84149222|gb|DN780522.1|DN780522	99.19	744	6	0	1	744	69	812	0	1435
contig00522	gi|164303033|gb|ES815562.1|ES815562	98.42	758	5	1	1	751	840	83	0	1419
contig00523	gi|164299192|gb|ES834760.1|ES834760	99.69	655	2	0	54	708	655	1	0	1283
contig00524	gi|164241532|gb|ES794376.1|ES794376	99.73	749	1	1	1	749	123	870	0	1461
contig00525	gi|109886478|gb|DW515448.1|DW515448	83.12	557	93	1	185	741	571	16	2e-95	351
contig00526	gi|164359991|gb|EX168559.1|EX168559	100	734	0	0	1	734	799	66	0	1455
contig00527	gi|82756808|gb|DV850370.1|DV850370	99.63	543	1	1	207	749	640	99	0	910
contig00528	gi|78341628|gb|DT561902.1|DT561902	99.6	747	3	0	1	747	75	821	0	1457
contig00529	gi|109884280|gb|DW513250.1|DW513250	96.2	605	15	4	59	662	598	1	0	952
contig00530	gi|78336966|gb|DT557240.1|DT557240	98.7	539	7	0	58	596	770	232	0	1013
contig00531	gi|164347753|gb|ES801301.1|ES801301	99.61	517	2	0	229	745	153	669	0	1009
contig00532	gi|164349611|gb|ES819893.1|ES819893	96.9	741	22	1	1	740	34	774	0	1279
contig00533	gi|164276275|gb|ES800112.1|ES800112	97.58	743	17	1	1	742	106	848	0	1322
contig00534	gi|164256539|gb|ES813408.1|ES813408	99.67	603	2	0	1	603	134	736	0	1179
contig00535	gi|164283183|gb|ES834643.1|ES834643	98.38	739	10	2	4	742	784	48	0	1354
contig00536	gi|164240785|gb|ES811766.1|ES811766	94.14	631	36	1	1	631	172	801	0	950
contig00537	gi|164349546|gb|ES805143.1|ES805143	99.33	743	4	1	1	742	112	854	0	1425
contig00538	gi|78339904|gb|DT560178.1|DT560178	99.85	667	1	0	1	667	20	686	0	1314
contig00539	gi|109860327|gb|DW489306.1|DW489306	99.52	619	3	0	122	740	38	656	0	1203
contig00540	gi|84149876|gb|DN781176.1|DN781176	98.89	723	8	0	6	728	739	17	0	1370
contig00541	gi|164251511|gb|ES826422.1|ES826422	97.82	595	13	0	1	595	595	1	0	1076
contig00542	gi|164307535|gb|ES807645.1|ES807645	99.71	679	2	0	1	679	193	871	0	1229
contig00543	gi|164340819|gb|ES841193.1|ES841193	97.59	705	14	3	36	739	12	714	0	1203
contig00544	gi|164361548|gb|ES845019.1|ES845019	99.52	627	2	1	114	739	1	627	0	1211
contig00545	gi|109873350|gb|DW502325.1|DW502325	99.03	719	6	1	1	718	73	791	0	1320
contig00546	gi|109877942|gb|DW506915.1|DW506915	97.14	70	2	0	3	72	76	7	8e-27	123
contig00547	gi|109881154|gb|DW510124.1|DW510124	99.01	707	6	1	1	706	252	958	0	1338
contig00548	gi|164296921|gb|ES817263.1|ES817263	99.86	723	1	0	1	723	34	756	0	1425
contig00549	gi|109852605|gb|DW481584.1|DW481584	96.13	517	14	2	8	524	27	537	0	858
contig00550	gi|84158623|gb|DN827687.1|DN827687	96.48	681	24	0	49	729	50	730	0	1160
contig00551	gi|109824040|gb|DW008885.1|DW008885	99.54	646	3	0	87	732	729	84	0	1257
contig00552	gi|109825198|gb|DW223932.1|DW223932	99.86	728	0	1	1	728	45	771	0	1374
contig00554	gi|366412010|gb|HO108163.1|HO108163	97.8	546	2	1	201	736	604	59	0	997
contig00555	gi|109834061|gb|DW232626.1|DW232626	99.85	679	1	0	1	679	679	1	0	1338
contig00556	gi|164367387|gb|EX170093.1|EX170093	99.15	702	5	1	25	726	772	72	0	1285
contig00557	gi|78342580|gb|DT562854.1|DT562854	98.13	695	13	0	36	730	1	695	0	1275
contig00558	gi|164270265|gb|ES811501.1|ES811501	98.77	408	5	0	38	445	520	113	0	769
contig00559	gi|109839219|gb|DW237780.1|DW237780	97.26	730	6	1	1	730	716	1	0	1308
contig00560	gi|109826497|gb|DW225210.1|DW225210	97.38	724	19	0	1	724	728	5	0	1285
contig00561	gi|164309569|gb|ES818906.1|ES818906	97.47	712	14	4	23	731	775	65	0	1237
contig00562	gi|164252457|gb|ES814292.1|ES814292	99.22	645	5	0	85	729	76	720	0	1239
contig00563	gi|164358753|gb|ES835309.1|ES835309	99.46	557	3	0	174	730	9	565	0	1080
contig00564	gi|109883084|gb|DW512054.1|DW512054	99.01	607	6	0	125	731	661	55	0	1156
contig00565	gi|164252329|gb|EX168130.1|EX168130	97.37	723	18	1	1	722	86	808	0	1287
contig00566	gi|164268299|gb|ES815496.1|ES815496	94.25	452	20	5	1	449	438	886	0	652
contig00567	gi|78334006|gb|DT554280.1|DT554280	99.73	732	2	0	1	732	6	737	0	1435
contig00568	gi|164261437|gb|ES829134.1|ES829134	96.7	546	16	1	1	544	278	823	0	934
contig00569	gi|164280232|gb|ES828021.1|ES828021	95.93	615	21	4	1	613	272	884	0	991
contig00570	gi|325467744|gb|JG451907.1|JG451907	99.72	723	1	1	2	723	64	786	0	1409
contig00571	gi|164283927|gb|ES793784.1|ES793784	98.07	674	2	1	65	727	9	682	0	1245
contig00572	gi|84156105|gb|DN817331.1|DN817331	95.98	423	16	1	256	677	458	36	0	696
contig00573	gi|164370389|gb|ES849851.1|ES849851	99.59	726	3	0	1	726	795	70	0	1417
contig00574	gi|164299986|gb|ES806063.1|ES806063	99.11	562	3	2	127	686	570	9	0	1059
contig00575	gi|164251819|gb|EV488904.1|EV488904	98.99	494	5	0	230	723	574	81	0	940
contig00576	gi|78343992|gb|DT564266.1|DT564266	99.72	724	2	0	1	724	798	75	0	1419
contig00577	gi|109847571|gb|DW476551.1|DW476551	99.82	549	1	0	175	723	837	289	0	1080
contig00578	gi|84171185|gb|DR459833.1|DR459833	99.1	555	4	1	1	555	557	4	0	1017
contig00579	gi|109827907|gb|DW226561.1|DW226561	99.02	611	5	1	116	726	672	63	0	1158
contig00580	gi|109879841|gb|DW508811.1|DW508811	99.38	640	4	0	50	689	640	1	0	1237
contig00581	gi|109829073|gb|DW227667.1|DW227667	98.75	722	5	3	1	721	896	178	0	1338
contig00582	gi|164339009|gb|ES814456.1|ES814456	99.71	690	2	0	8	697	9	698	0	1352
contig00583	gi|164325750|gb|ES806554.1|ES806554	100	712	0	0	1	712	714	3	0	1370
contig00584	gi|164317993|gb|ES848218.1|ES848218	99.41	683	2	2	1	681	9	691	0	1306
contig00585	gi|109868669|gb|DW497645.1|DW497645	97.83	414	9	0	305	718	1	414	0	749
contig00586	gi|164350276|gb|ES815743.1|ES815743	99.07	646	4	1	74	719	183	826	0	1084
contig00587	gi|84167750|gb|DR456398.1|DR456398	98.08	624	8	2	72	695	1	620	0	1130
contig00588	gi|164333171|gb|ES797867.1|ES797867	100	717	0	0	2	718	48	764	0	1421
contig00589	gi|325465893|gb|JG453781.1|JG453781	98.1	684	11	1	12	693	684	1	0	1247
contig00590	gi|109881805|gb|DW510775.1|DW510775	98.86	526	6	0	1	526	211	736	0	995
contig00591	gi|164248229|gb|ES814477.1|ES814477	97.08	651	19	0	47	697	139	789	0	1140
contig00592	gi|109850635|gb|DW479614.1|DW479614	98.98	588	6	0	1	588	678	91	0	1118
contig00593	gi|164258816|gb|ES845116.1|ES845116	99.17	241	2	0	9	249	70	310	7e-129	462
contig00594	gi|78334220|gb|DT554494.1|DT554494	99.71	687	2	0	30	716	892	206	0	1346
contig00595	gi|109878782|gb|DW507752.1|DW507752	98.04	716	14	0	1	716	38	753	0	1308
contig00596	gi|109890145|gb|DW519109.1|DW519109	99.27	689	4	1	28	716	35	722	0	1279
contig00597	gi|109835404|gb|DW233967.1|DW233967	99.7	663	2	0	1	663	13	675	0	1298
contig00598	gi|78336502|gb|DT556776.1|DT556776	94.35	708	37	3	1	706	707	1	0	1063
contig00599	gi|78354873|gb|DT575147.1|DT575147	99.61	514	2	0	32	545	24	537	0	961
contig00600	gi|109878920|gb|DW507890.1|DW507890	99.3	715	4	1	1	715	94	807	0	1370
contig00601	gi|109847170|gb|DW476150.1|DW476150	97.61	712	14	1	6	714	802	91	0	1273
contig00602	gi|164302206|gb|ES806980.1|ES806980	98.74	716	5	2	1	715	713	1	0	1289
contig00603	gi|78341908|gb|DT562182.1|DT562182	99.72	714	2	0	1	714	91	804	0	1400
contig00604	gi|109826033|gb|DW224754.1|DW224754	99.73	375	1	0	1	375	491	117	0	735
contig00605	gi|164316265|gb|ES823254.1|ES823254	96.01	476	19	0	222	697	484	9	0	793
contig00606	gi|366457361|gb|HO094931.1|HO094931	90.64	299	27	1	357	655	94	391	5e-99	363
contig00607	gi|164255313|gb|ES793862.1|ES793862	95.71	700	27	3	1	700	11	707	0	1126
contig00608	gi|109870442|gb|DW499418.1|DW499418	89.91	585	51	3	121	704	825	248	0	678
contig00609	gi|78352911|gb|DT573185.1|DT573185	99.16	712	6	0	1	712	742	31	0	1364
contig00610	gi|164241587|gb|ES795905.1|ES795905	99.72	705	1	1	8	712	712	9	0	1374
contig00611	gi|164354215|gb|ES790595.1|ES790595	99.01	706	3	4	7	708	870	165	0	1271
contig00612	gi|109888640|gb|DW517609.1|DW517609	99.3	710	5	0	1	710	37	746	0	1368
contig00613	gi|164309156|gb|ES818896.1|ES818896	99.3	710	5	0	1	710	796	87	0	1368
contig00614	gi|109867808|gb|DW496784.1|DW496784	99.43	703	3	1	1	702	703	1	0	1312
contig00615	gi|164315297|gb|ES837323.1|ES837323	94.97	557	26	1	140	694	594	38	0	876
contig00616	gi|164365367|gb|EX167542.1|EX167542	99.58	709	2	1	1	709	958	251	0	1332
contig00617	gi|109879231|gb|DW508201.1|DW508201	100	464	0	0	1	464	13	476	0	920
contig00618	gi|84143805|gb|DN758047.1|DN758047	98.75	400	4	1	304	703	105	503	0	674
contig00619	gi|164248084|gb|EX168072.1|EX168072	94.44	360	14	2	344	700	15	371	3e-131	470
contig00620	gi|164284748|gb|EV483562.1|EV483562	99.1	666	6	0	11	676	1	666	0	1273
contig00621	gi|109869570|gb|DW498546.1|DW498546	100	308	0	0	48	355	643	336	4e-161	569
contig00622	gi|164283608|gb|ES818779.1|ES818779	99.65	575	2	0	1	575	26	600	0	1124
contig00623	gi|164300387|gb|EX164250.1|EX164250	98.72	702	8	1	1	701	916	215	0	1312
contig00624	gi|164248588|gb|ES843760.1|ES843760	97.75	668	15	0	32	699	1	668	0	1205
contig00625	gi|164327015|gb|ES806610.1|ES806610	97.65	639	15	0	1	639	12	650	0	1148
contig00626	gi|164262401|gb|ES830333.1|ES830333	98.22	507	8	1	1	506	225	731	0	928
contig00628	gi|109883230|gb|DW512200.1|DW512200	99.49	593	3	0	1	593	15	607	0	1110
contig00629	gi|164348146|gb|EX169248.1|EX169248	97.13	453	12	1	73	524	490	38	0	793
contig00630	gi|78349607|gb|DT569881.1|DT569881	99.86	697	1	0	1	697	21	717	0	1374
contig00631	gi|164365033|gb|ES838271.1|ES838271	98.99	595	5	1	106	700	9	602	0	1124
contig00632	gi|164322078|gb|ES791784.1|ES791784	99.14	699	6	0	1	699	96	794	0	1338
contig00633	gi|109878034|gb|DW507007.1|DW507007	99.85	689	1	0	1	689	727	39	0	1358
contig00634	gi|78338724|gb|DT558998.1|DT558998	99.71	699	2	0	1	699	878	180	0	1322
contig00635	gi|164289955|gb|ES844906.1|ES844906	96.09	640	20	3	57	692	775	137	0	1051
contig00636	gi|78336664|gb|DT556938.1|DT556938	99.57	693	1	2	1	692	27	718	0	1334
contig00637	gi|109828453|gb|DW227076.1|DW227076	99.41	674	4	0	1	674	10	683	0	1304
contig00638	gi|164247020|gb|EX168055.1|EX168055	99.62	524	2	0	6	529	41	564	0	1023
contig00639	gi|109891381|gb|DW520344.1|DW520344	97.83	691	9	1	4	694	25	709	0	1217
contig00640	gi|164275665|gb|ES815996.1|ES815996	99.54	651	3	0	17	667	9	659	0	1267
contig00641	gi|164266152|gb|EX169397.1|EX169397	98.64	367	4	1	75	440	46	412	0	680
contig00642	gi|164279933|gb|ES792989.1|ES792989	99.52	630	3	0	64	693	9	638	0	1225
contig00643	gi|109851023|gb|DW480002.1|DW480002	96.97	692	21	0	1	692	14	705	0	1205
contig00644	gi|164261249|gb|ES807196.1|ES807196	99.84	635	1	0	1	635	123	757	0	1251
contig00645	gi|366411703|gb|HO109122.1|HO109122	99.82	555	0	1	141	694	1	555	0	1084
contig00646	gi|109867811|gb|DW496787.1|DW496787	96.96	658	11	4	38	686	1	658	0	1082
contig00647	gi|84148507|gb|DN779807.1|DN779807	96.82	691	21	1	2	692	8	697	0	1146
contig00648	gi|366416630|gb|HO093451.1|HO093451	98.38	247	4	0	1	247	252	6	1e-127	458
contig00649	gi|109827210|gb|DW225907.1|DW225907	99.69	649	2	0	46	694	668	20	0	1271
contig00650	gi|164280929|gb|ES815266.1|ES815266	98.55	688	6	3	1	687	53	737	0	1263
contig00651	gi|342338363|gb|GW691088.1|GW691088	92.47	611	46	0	1	611	340	950	0	846
contig00652	gi|164319267|gb|EX167177.1|EX167177	100	331	0	0	358	688	66	396	0	656
contig00653	gi|164329504|gb|ES813249.1|ES813249	98.55	688	9	1	1	688	743	57	0	1277
contig00654	gi|164253631|gb|ES826448.1|ES826448	98.37	676	9	2	12	686	1081	407	0	1239
contig00655	gi|78337792|gb|DT558066.1|DT558066	99.48	385	2	0	1	385	457	841	0	747
contig00656	gi|109827669|gb|DW226339.1|DW226339	99.39	659	4	0	14	672	2	660	0	1275
contig00657	gi|109877583|gb|DW506556.1|DW506556	97.66	684	16	0	1	684	182	865	0	1229
contig00658	gi|164247133|gb|ES810195.1|ES810195	99.71	683	0	2	1	683	194	874	0	1275
contig00659	gi|164285589|gb|ES814657.1|ES814657	99.11	676	6	0	1	676	684	9	0	1292
contig00660	gi|109867518|gb|DW496494.1|DW496494	98.59	640	9	0	36	675	640	1	0	1197
contig00661	gi|366461358|gb|HO100151.1|HO100151	99.6	495	2	0	189	683	547	53	0	965
contig00662	gi|164313513|gb|ES803368.1|ES803368	97.1	551	16	0	1	551	28	578	0	965
contig00663	gi|109886478|gb|DW515448.1|DW515448	96.01	677	27	0	1	677	14	690	0	1128
contig00664	gi|109881214|gb|DW510184.1|DW510184	96.25	506	15	2	179	683	504	2	0	841
contig00665	gi|164325876|gb|ES841902.1|ES841902	90.21	674	61	3	1	672	127	797	0	793
contig00666	gi|109832035|gb|DW230594.1|DW230594	99.32	586	4	0	96	681	771	186	0	1130
contig00667	gi|164275540|gb|ES802116.1|ES802116	99.26	680	5	0	1	680	834	155	0	1249
contig00668	gi|78349278|gb|DT569552.1|DT569552	97.21	680	19	0	1	680	6	685	0	1197
contig00669	gi|164347821|gb|ES817074.1|ES817074	84.21	285	45	0	126	410	292	8	2e-52	208
contig00670	gi|109877978|gb|DW506951.1|DW506951	98.81	670	5	2	5	673	120	787	0	1203
contig00671	gi|164335278|gb|ES816930.1|ES816930	99.55	661	2	1	1	660	101	761	0	1225
contig00672	gi|164325055|gb|EV489234.1|EV489234	99.17	606	4	1	75	680	611	7	0	1154
contig00673	gi|366397486|gb|HO109621.1|HO109621	99.82	545	1	0	84	628	545	1	0	1072
contig00674	gi|164277221|gb|ES820806.1|ES820806	98.53	679	10	0	1	679	14	692	0	1267
contig00675	gi|109829494|gb|DW228079.1|DW228079	99.26	678	4	1	1	677	678	1	0	1255
contig00676	gi|164360741|gb|ES819052.1|ES819052	97.02	672	3	1	1	672	789	135	0	1197
contig00677	gi|164243063|gb|ES827783.1|ES827783	100	396	0	0	2	397	672	277	0	785
contig00678	gi|109827551|gb|DW226228.1|DW226228	97.45	666	16	1	1	666	759	95	0	1178
contig00679	gi|164296470|gb|ES813907.1|ES813907	98.47	652	7	2	28	678	817	168	0	1116
contig00680	gi|366398428|gb|HO095883.1|HO095883	99.85	649	1	0	15	663	4	652	0	1279
contig00681	gi|109858216|gb|DW487195.1|DW487195	99.85	677	1	0	1	677	807	131	0	1334
contig00682	gi|109871347|gb|DW500323.1|DW500323	97.15	666	16	2	14	678	671	8	0	1088
contig00683	gi|164320215|gb|ES792330.1|ES792330	99.38	647	3	1	7	653	31	676	0	1243
contig00684	gi|164302639|gb|ES824092.1|ES824092	99.23	649	5	0	28	676	745	97	0	1199
contig00685	gi|109838043|gb|DW236604.1|DW236604	99.64	560	2	0	90	649	560	1	0	1094
contig00686	gi|109878423|gb|DW507393.1|DW507393	98.59	497	6	1	5	500	694	198	0	922
contig00687	gi|164274924|gb|ES817769.1|ES817769	98.65	669	8	1	1	668	685	17	0	1247
contig00688	gi|109871789|gb|DW500765.1|DW500765	99.51	614	3	0	1	614	19	632	0	1193
contig00689	gi|109877892|gb|DW506865.1|DW506865	98.06	670	11	1	1	668	676	7	0	1219
contig00690	gi|109880172|gb|DW509142.1|DW509142	97.18	638	13	1	1	638	99	731	0	1041
contig00691	gi|109865408|gb|DW494384.1|DW494384	97.54	570	13	1	106	675	675	107	0	1011
contig00692	gi|164240901|gb|ES823882.1|ES823882	99.4	671	3	1	1	671	13	682	0	1291
contig00693	gi|164297470|gb|ES840960.1|ES840960	98.49	664	8	2	1	663	173	835	0	1221
contig00694	gi|164358999|gb|ES811366.1|ES811366	91.44	397	25	9	3	392	413	807	4e-124	446
contig00695	gi|164348206|gb|ES822780.1|ES822780	98.16	651	7	2	16	666	8	653	0	1096
contig00696	gi|164340508|gb|ES851757.1|ES851757	98.29	644	11	0	1	644	49	692	0	1189
contig00697	gi|84148741|gb|DN780041.1|DN780041	99.36	624	3	1	50	673	637	15	0	1197
contig00698	gi|164269457|gb|ES842067.1|ES842067	96.15	675	10	3	1	674	90	749	0	1134
contig00699	gi|164285939|gb|ES796428.1|ES796428	97.42	620	15	1	54	673	58	676	0	1094
contig00700	gi|164336492|gb|ES816962.1|ES816962	99.7	675	1	1	1	674	11	685	0	1314
contig00701	gi|164267296|gb|ES813703.1|ES813703	99.4	670	3	1	1	670	20	688	0	1289
contig00702	gi|164356641|gb|ES824792.1|ES824792	98.66	673	6	3	1	670	95	767	0	1239
contig00703	gi|109870414|gb|DW499390.1|DW499390	96.91	517	15	1	1	516	5	521	0	890
contig00704	gi|109829373|gb|DW227959.1|DW227959	96.93	489	15	0	3	491	351	839	0	850
contig00705	gi|109848983|gb|DW477962.1|DW477962	99.7	668	2	0	1	668	179	846	0	1310
contig00706	gi|82756222|gb|DV849784.1|DV849784	97.85	465	10	0	1	465	75	539	0	842
contig00707	gi|366406903|gb|HO098857.1|HO098857	98.88	357	4	0	1	357	542	186	0	676
contig00708	gi|78346000|gb|DT566274.1|DT566274	96.06	660	23	2	1	658	240	898	0	1088
contig00709	gi|109825671|gb|DW224395.1|DW224395	99.85	666	1	0	1	666	695	30	0	1314
contig00710	gi|78340210|gb|DT560484.1|DT560484	97.6	666	16	0	1	666	793	128	0	1193
contig00711	gi|109886478|gb|DW515448.1|DW515448	92.91	663	44	1	1	660	28	690	0	896
contig00712	gi|84144767|gb|DN759009.1|DN759009	99.36	624	4	0	41	664	682	59	0	1205
contig00713	gi|109890353|gb|DW519317.1|DW519317	86.14	332	46	0	93	424	4	335	3e-78	293
contig00714	gi|164259278|gb|ES800906.1|ES800906	98.34	661	10	1	1	661	781	122	0	1215
contig00715	gi|164341730|gb|ES805668.1|ES805668	99.37	637	4	0	28	664	766	130	0	1231
contig00716	gi|164269310|gb|ES815514.1|ES815514	99.25	664	5	0	2	665	812	149	0	1279
contig00717	gi|164309237|gb|ES844580.1|ES844580	96.43	672	15	4	1	663	701	30	0	1120
contig00718	gi|109838027|gb|DW236588.1|DW236588	98.94	659	6	1	1	658	13	671	0	1243
contig00719	gi|164364943|gb|ES816574.1|ES816574	99.4	663	4	0	1	663	873	211	0	1283
contig00720	gi|164249515|gb|ES834193.1|ES834193	95.79	641	25	1	1	641	133	771	0	1051
contig00721	gi|164285953|gb|ES797012.1|ES797012	99.36	629	4	0	1	629	257	885	0	1215
contig00722	gi|164260542|gb|ES835068.1|ES835068	99.85	662	1	0	1	662	5	666	0	1304
contig00723	gi|164247299|gb|ES828925.1|ES828925	99.05	633	5	1	22	654	22	653	0	1201
contig00724	gi|109875922|gb|DW504896.1|DW504896	98.55	551	6	1	80	630	2	550	0	1023
contig00725	gi|78335982|gb|DT556256.1|DT556256	99.85	660	0	1	1	659	126	785	0	1292
contig00726	gi|164266573|gb|ES851975.1|ES851975	92.02	664	41	5	5	656	158	821	0	870
contig00727	gi|109888167|gb|DW517136.1|DW517136	99.53	643	3	0	1	643	200	842	0	1251
contig00728	gi|164357692|gb|ES828828.1|ES828828	99.68	617	2	0	41	657	51	667	0	1207
contig00729	gi|366411663|gb|HO109082.1|HO109082	99.34	605	4	0	48	652	622	18	0	1134
contig00730	gi|164316158|gb|EX167920.1|EX167920	99.54	658	1	1	1	656	92	749	0	1275
contig00731	gi|109826659|gb|DW225369.1|DW225369	99.16	594	4	1	1	594	695	103	0	1130
contig00732	gi|164246182|gb|ES822655.1|ES822655	99.31	579	4	0	1	579	219	797	0	1116
contig00733	gi|78353702|gb|DT573976.1|DT573976	99.69	655	2	0	1	655	12	666	0	1283
contig00734	gi|164251153|gb|EX164149.1|EX164149	99.85	654	1	0	1	654	761	108	0	1289
contig00735	gi|164284611|gb|ES818808.1|ES818808	99.54	654	3	0	1	654	191	844	0	1275
contig00736	gi|164309197|gb|ES835482.1|ES835482	96.01	651	25	1	1	651	3	652	0	1076
contig00737	gi|109825699|gb|DW224423.1|DW224423	99.23	650	5	0	1	650	152	801	0	1251
contig00738	gi|109828455|gb|DW227078.1|DW227078	99.6	498	2	0	1	498	10	507	0	971
contig00739	gi|84174107|gb|DR462755.1|DR462755	99.5	604	3	0	48	651	665	62	0	1174
contig00740	gi|109836591|gb|DW235152.1|DW235152	97.69	650	10	3	1	646	742	94	0	1150
contig00741	gi|109830929|gb|DW229488.1|DW229488	98.88	536	5	1	1	536	711	177	0	1007
contig00742	gi|84170054|gb|DR458702.1|DR458702	97.86	421	8	1	1	421	23	442	0	755
contig00743	gi|164307629|gb|ES839448.1|ES839448	95.6	637	26	2	8	643	137	772	0	1025
contig00744	gi|164346383|gb|ES822702.1|ES822702	99.37	633	4	0	17	649	768	136	0	1223
contig00745	gi|109876888|gb|DW505862.1|DW505862	98.21	613	11	0	10	622	95	707	0	1130
contig00746	gi|164252837|gb|ES843821.1|ES843821	99.47	565	3	0	1	565	599	35	0	1096
contig00747	gi|82756107|gb|DV849669.1|DV849669	99.84	641	1	0	1	641	643	3	0	1263
contig00748	gi|109862589|gb|DW491566.1|DW491566	99.38	647	3	1	1	647	668	23	0	1243
contig00749	gi|164336335|gb|ES793148.1|ES793148	98.44	640	10	0	5	644	816	177	0	1189
contig00750	gi|109824543|gb|DW009368.1|DW009368	98.21	613	11	0	35	647	1	613	0	1128
contig00751	gi|164354990|gb|ES849401.1|ES849401	98.91	644	6	1	1	644	702	60	0	1213
contig00752	gi|164336932|gb|ES845548.1|ES845548	99.52	418	1	1	223	640	4	420	0	805
contig00753	gi|78353933|gb|DT574207.1|DT574207	94.82	637	27	5	1	633	744	110	0	963
contig00754	gi|164334866|gb|ES816912.1|ES816912	99.83	585	1	0	53	637	43	627	0	1110
contig00755	gi|109827408|gb|DW226096.1|DW226096	99.07	646	6	0	1	646	59	704	0	1156
contig00756	gi|164344057|gb|ES834101.1|ES834101	97.83	644	14	0	1	644	692	49	0	1166
contig00757	gi|109835974|gb|DW234537.1|DW234537	99.35	618	4	0	27	644	1	618	0	1193
contig00758	gi|164282179|gb|ES792201.1|ES792201	97.17	637	18	0	1	637	73	709	0	1120
contig00759	gi|109887660|gb|DW516629.1|DW516629	97.73	616	13	1	1	615	640	25	0	1061
contig00760	gi|109880862|gb|DW509832.1|DW509832	99.21	636	5	0	9	644	32	667	0	1221
contig00761	gi|366419033|gb|HO098276.1|HO098276	100	595	0	0	1	595	595	1	0	1179
contig00762	gi|84156223|gb|DN817449.1|DN817449	99.29	282	1	1	363	643	195	476	5e-151	535
contig00763	gi|366404639|gb|HO095797.1|HO095797	99.3	574	4	0	69	642	1	574	0	1106
contig00764	gi|109838395|gb|DW236956.1|DW236956	99.69	640	2	0	1	640	15	654	0	1253
contig00765	gi|78352048|gb|DT572322.1|DT572322	99.84	640	0	1	4	643	979	341	0	1253
contig00766	gi|109826147|gb|DW224868.1|DW224868	99.22	642	5	0	1	642	690	49	0	1233
contig00767	gi|164310956|gb|ES850048.1|ES850048	99.38	640	4	0	1	640	153	792	0	1237
contig00768	gi|325466961|gb|JG451507.1|JG451507	96.53	547	13	1	94	640	1	541	0	858
contig00769	gi|325466931|gb|JG451477.1|JG451477	95.91	635	23	3	1	634	812	180	0	1029
contig00770	gi|164246926|gb|EX165609.1|EX165609	99.07	643	4	2	1	642	60	701	0	1211
contig00771	gi|164243004|gb|ES822602.1|ES822602	99.46	559	3	0	1	559	97	655	0	1084
contig00772	gi|164358717|gb|ES828876.1|ES828876	99.37	637	4	0	1	637	820	184	0	1231
contig00773	gi|109827077|gb|DW225782.1|DW225782	99.84	613	1	0	11	623	636	24	0	1207
contig00774	gi|164297273|gb|EX171051.1|EX171051	99.53	634	3	0	1	634	68	701	0	1237
contig00775	gi|164261498|gb|ES835089.1|ES835089	99.34	606	4	0	1	606	4	609	0	1170
contig00776	gi|109832399|gb|DW230958.1|DW230958	96.35	329	8	3	310	636	337	663	5e-151	535
contig00777	gi|164266240|gb|ES809157.1|ES809157	99.3	573	3	1	64	636	9	580	0	1096
contig00778	gi|109840168|gb|DW238729.1|DW238729	95.2	625	30	0	1	625	238	862	0	1001
contig00779	gi|109834039|gb|DW232604.1|DW232604	99.67	605	0	1	1	605	608	6	0	1178
contig00780	gi|164274005|gb|ES801139.1|ES801139	99.52	625	3	0	14	638	701	77	0	1215
contig00781	gi|164360849|gb|ES844988.1|ES844988	99.84	638	0	1	1	637	5	642	0	1249
contig00782	gi|109837684|gb|DW236245.1|DW236245	99.83	602	1	0	1	602	125	726	0	1185
contig00783	gi|164285107|gb|ES816687.1|ES816687	99.84	633	1	0	1	633	133	765	0	1247
contig00784	gi|164265358|gb|ES823541.1|ES823541	98.38	309	5	0	1	309	367	675	2e-162	573
contig00785	gi|109827332|gb|DW226023.1|DW226023	100	234	0	0	254	487	311	544	2e-129	464
contig00786	gi|109878006|gb|DW506979.1|DW506979	98.55	275	4	0	190	464	286	12	2e-144	513
contig00787	gi|164343030|gb|ES810454.1|ES810454	99.2	625	5	0	5	629	737	113	0	1140
contig00788	gi|164288119|gb|ES798759.1|ES798759	96.03	630	22	2	1	630	640	14	0	1037
contig00789	gi|164332135|gb|EV482810.1|EV482810	99.64	560	1	1	62	621	1	559	0	1086
contig00790	gi|366409707|gb|HO112015.1|HO112015	98.65	519	6	1	79	597	1	518	0	781
contig00791	gi|164308375|gb|ES832709.1|ES832709	99.68	633	2	0	1	633	66	698	0	1156
contig00792	gi|164255504|gb|ES807092.1|ES807092	98.18	606	11	0	1	606	614	9	0	1114
contig00793	gi|164246058|gb|ES809091.1|ES809091	99.68	630	2	0	3	632	9	638	0	1233
contig00794	gi|109878494|gb|DW507464.1|DW507464	98.12	638	5	1	1	631	751	114	0	1174
contig00795	gi|164329167|gb|ES813241.1|ES813241	99.36	627	2	1	1	627	86	710	0	1205
contig00796	gi|78350643|gb|DT570917.1|DT570917	98.38	432	6	1	1	432	252	682	0	793
contig00797	gi|164256362|gb|ES798630.1|ES798630	99.37	630	4	0	1	630	730	101	0	1217
contig00799	gi|325468781|gb|JG452944.1|JG452944	99.34	458	3	0	1	458	256	713	0	884
contig00800	gi|109884814|gb|DW513784.1|DW513784	98.38	557	4	3	71	622	1	557	0	971
contig00801	gi|164250597|gb|ES835758.1|ES835758	98.49	529	8	0	99	627	1	529	0	985
contig00802	gi|164287764|gb|ES844112.1|ES844112	89.04	228	25	0	110	337	554	781	3e-66	254
contig00803	gi|109826892|gb|DW225601.1|DW225601	99.59	242	1	0	15	256	710	469	6e-132	472
contig00804	gi|164367269|gb|ES791195.1|ES791195	98.87	622	7	0	3	624	93	714	0	1178
contig00805	gi|109879948|gb|DW508918.1|DW508918	99.52	627	3	0	1	627	37	663	0	1219
contig00806	gi|109838567|gb|DW237128.1|DW237128	100	605	0	0	1	605	36	640	0	1199
contig00807	gi|84144163|gb|DN758405.1|DN758405	97.97	541	9	1	27	565	1	541	0	979
contig00808	gi|164292902|gb|ES799354.1|ES799354	97.16	564	14	2	52	614	1	563	0	975
contig00809	gi|164264024|gb|ES797188.1|ES797188	99.84	626	1	0	1	626	913	288	0	1233
contig00810	gi|84150175|gb|DN781475.1|DN781475	96.07	610	21	2	9	618	13	619	0	1005
contig00811	gi|164336058|gb|ES814087.1|ES814087	99.36	625	1	3	1	623	162	785	0	1183
contig00812	gi|78354737|gb|DT575011.1|DT575011	100	322	0	0	1	322	478	799	0	638
contig00813	gi|109854269|gb|DW483248.1|DW483248	98.88	625	6	1	1	624	98	722	0	1068
contig00814	gi|109851297|gb|DW480276.1|DW480276	99.61	512	2	0	1	512	533	22	0	999
contig00815	gi|109855993|gb|DW484972.1|DW484972	99.52	624	3	0	1	624	205	828	0	1213
contig00816	gi|197701111|gb|FL684433.1|FL684433	99.5	601	3	0	1	601	616	16	0	1168
contig00817	gi|213047550|gb|FF403642.1|FF403642	96.86	223	7	0	210	432	242	20	3e-106	387
contig00818	gi|109835932|gb|DW234495.1|DW234495	98.55	622	9	0	1	622	702	81	0	1130
contig00819	gi|109830011|gb|DW228570.1|DW228570	97.72	438	9	1	1	437	325	762	0	781
contig00820	gi|109825343|gb|DW224076.1|DW224076	99.77	434	1	0	1	434	664	231	0	852
contig00821	gi|164313689|gb|ES833715.1|ES833715	96.91	614	19	0	1	614	716	103	0	1066
contig00822	gi|109838447|gb|DW237008.1|DW237008	99.36	470	3	0	4	473	543	74	0	908
contig00823	gi|109887700|gb|DW516669.1|DW516669	99.44	535	3	0	1	535	23	557	0	1037
contig00824	gi|164271000|gb|ES804408.1|ES804408	95.41	567	26	0	17	583	575	9	0	918
contig00825	gi|109874344|gb|DW503318.1|DW503318	96.47	623	18	1	1	619	623	1	0	1059
contig00826	gi|109869703|gb|DW498679.1|DW498679	98.54	479	5	1	140	616	480	2	0	888
contig00827	gi|325469259|gb|JG453422.1|JG453422	98.63	511	7	0	107	617	730	220	0	957
contig00828	gi|164355866|gb|ES849222.1|ES849222	97.15	596	16	1	24	618	786	191	0	1041
contig00829	gi|109889538|gb|DW518506.1|DW518506	97.24	615	17	0	1	615	17	631	0	1084
contig00830	gi|164315141|gb|EX169664.1|EX169664	98.54	617	8	1	1	617	647	32	0	1144
contig00831	gi|109876142|gb|DW505116.1|DW505116	97.31	595	15	1	16	610	192	785	0	1045
contig00832	gi|109828565|gb|DW227187.1|DW227187	99.84	617	1	0	1	617	77	693	0	1215
contig00833	gi|109874475|gb|DW503449.1|DW503449	96.45	619	12	3	1	617	47	657	0	1043
contig00834	gi|109869713|gb|DW498689.1|DW498689	96.91	614	18	1	1	613	684	71	0	1027
contig00835	gi|164363230|gb|ES850357.1|ES850357	98.02	555	10	1	53	607	1	554	0	971
contig00836	gi|164285175|gb|ES833142.1|ES833142	99.23	521	4	0	1	521	529	9	0	1001
contig00837	gi|164354553|gb|EV499112.1|EV499112	98.53	614	8	1	2	615	653	41	0	1138
contig00838	gi|325467972|gb|JG452135.1|JG452135	99.02	614	4	2	1	614	192	803	0	1154
contig00839	gi|164343145|gb|ES832401.1|ES832401	100	374	0	0	1	374	391	18	0	741
contig00840	gi|164355816|gb|ES836032.1|ES836032	99	602	5	1	1	602	620	20	0	1138
contig00841	gi|164278985|gb|ES852208.1|ES852208	99.38	485	3	0	126	610	182	666	0	761
contig00842	gi|342347657|gb|GW691503.1|GW691503	97.66	470	8	2	27	495	468	1	0	831
contig00843	gi|78340966|gb|DT561240.1|DT561240	99.11	449	4	0	159	607	930	482	0	858
contig00844	gi|109873837|gb|DW502812.1|DW502812	98.86	614	3	1	1	614	661	52	0	1160
contig00845	gi|109827591|gb|DW226266.1|DW226266	100	591	0	0	1	591	12	602	0	1070
contig00846	gi|84146551|gb|DN760793.1|DN760793	99.48	577	3	0	26	602	577	1	0	1120
contig00847	gi|109826375|gb|DW225090.1|DW225090	96.75	523	17	0	2	524	95	617	0	902
contig00848	gi|109836080|gb|DW234641.1|DW234641	98.2	611	11	0	1	611	57	667	0	1124
contig00849	gi|164363637|gb|ES840262.1|ES840262	99.67	611	2	0	1	611	666	56	0	1195
contig00850	gi|109870550|gb|DW499526.1|DW499526	96.77	495	10	2	98	592	112	600	0	846
contig00851	gi|164278791|gb|ES832278.1|ES832278	99.57	467	2	0	1	467	11	477	0	910
contig00852	gi|164314221|gb|ES833729.1|ES833729	99.67	610	1	1	1	610	195	803	0	1185
contig00853	gi|109826064|gb|DW224785.1|DW224785	94.53	512	27	1	102	612	672	161	0	785
contig00854	gi|84148453|gb|DN779753.1|DN779753	100	397	0	0	215	611	239	635	0	787
contig00855	gi|109873949|gb|DW502924.1|DW502924	100	276	0	0	336	611	234	509	1e-154	547
contig00856	gi|164264233|gb|ES808415.1|ES808415	99.84	608	1	0	1	608	20	627	0	1197
contig00857	gi|109849533|gb|DW478512.1|DW478512	97.82	275	6	0	291	565	529	255	1e-139	498
contig00858	gi|164305307|gb|ES852383.1|ES852383	99.1	557	2	3	52	605	819	263	0	1041
contig00859	gi|164356117|gb|ES805318.1|ES805318	99.5	600	3	0	1	600	192	791	0	1166
contig00860	gi|164257351|gb|ES799693.1|ES799693	99.53	425	1	1	8	431	7	431	0	819
contig00861	gi|164275152|gb|EV487151.1|EV487151	98.94	472	5	0	136	607	5	476	0	896
contig00862	gi|164255394|gb|ES798610.1|ES798610	99.67	607	2	0	1	607	57	663	0	1187
contig00863	gi|109872013|gb|DW500989.1|DW500989	96.54	607	9	2	1	607	10	604	0	1041
contig00864	gi|78340560|gb|DT560834.1|DT560834	99.73	372	1	0	1	372	424	795	0	729
contig00865	gi|82755700|gb|DV849262.1|DV849262	91.78	596	49	0	1	596	607	12	0	793
contig00866	gi|109884896|gb|DW513866.1|DW513866	99.67	606	2	0	1	606	85	690	0	1185
contig00867	gi|109883949|gb|DW512919.1|DW512919	99.17	600	5	0	1	600	98	697	0	1150
contig00868	gi|164280285|gb|ES832311.1|ES832311	99.07	429	3	1	179	606	9	437	0	811
contig00869	gi|342340969|gb|GW691309.1|GW691309	99.18	608	3	1	1	606	637	30	0	1160
contig00870	gi|366442737|gb|HO109769.1|HO109769	99.13	574	3	2	21	594	1	572	0	1082
contig00871	gi|164370045|gb|ES800713.1|ES800713	96.57	525	11	2	1	524	618	100	0	850
contig00872	gi|109825244|gb|DW223978.1|DW223978	97.84	556	12	0	48	603	17	572	0	1007
contig00873	gi|325466753|gb|JG451299.1|JG451299	98.51	605	7	1	1	603	719	115	0	1122
contig00874	gi|109866853|gb|DW495829.1|DW495829	99.83	605	1	0	1	605	606	2	0	1191
contig00875	gi|84173267|gb|DR461915.1|DR461915	99.64	277	0	1	330	606	193	468	2e-150	533
contig00876	gi|84149093|gb|DN780393.1|DN780393	98.43	447	6	1	1	447	118	563	0	690
contig00877	gi|84148673|gb|DN779973.1|DN779973	97.53	485	10	1	1	485	510	28	0	801
contig00878	gi|164333683|gb|ES816870.1|ES816870	99.48	573	3	0	32	604	14	586	0	1112
contig00879	gi|164301364|gb|ES813136.1|ES813136	99.83	604	1	0	1	604	830	227	0	1189
contig00880	gi|109824669|gb|DW009490.1|DW009490	96.64	595	17	2	10	602	692	99	0	926
contig00881	gi|109882439|gb|DW511409.1|DW511409	98.68	532	4	1	1	529	14	545	0	995
contig00882	gi|82756270|gb|DV849832.1|DV849832	99.59	489	2	0	1	489	187	675	0	954
contig00883	gi|366443527|gb|HO106258.1|HO106258	98.67	528	7	0	6	533	528	1	0	991
contig00884	gi|164293481|gb|EX167752.1|EX167752	98.15	593	6	5	1	591	189	778	0	1057
contig00885	gi|164364961|gb|ES820522.1|ES820522	98.93	561	5	1	41	600	23	583	0	1057
contig00886	gi|109858021|gb|DW487000.1|DW487000	100	507	0	0	1	507	46	552	0	1005
contig00887	gi|366436804|gb|HO110589.1|HO110589	98.98	589	6	0	7	595	1	589	0	1120
contig00888	gi|164303816|gb|ES797699.1|ES797699	97.45	588	12	2	5	592	8	592	0	977
contig00889	gi|109891254|gb|DW520217.1|DW520217	99.25	535	4	0	7	541	1	535	0	1029
contig00890	gi|366401600|gb|HO109850.1|HO109850	96.4	556	0	1	65	600	7	562	0	973
contig00891	gi|109842709|gb|DW241269.1|DW241269	98.62	435	6	0	166	600	1	435	0	815
contig00892	gi|164251567|gb|ES829591.1|ES829591	96.31	596	18	4	1	593	981	387	0	975
contig00893	gi|109825773|gb|DW224496.1|DW224496	99.8	491	1	0	110	600	1	491	0	965
contig00894	gi|164239801|gb|ES821399.1|ES821399	95.29	573	24	3	5	577	287	856	0	898
contig00895	gi|109885718|gb|DW514688.1|DW514688	93.46	520	33	1	78	597	173	691	0	714
contig00896	gi|109880770|gb|DW509740.1|DW509740	100	598	0	0	1	598	135	732	0	1185
contig00897	gi|164272685|gb|ES821527.1|ES821527	98.84	601	4	1	1	598	173	773	0	1132
contig00898	gi|164309278|gb|ES848431.1|ES848431	98.83	598	3	1	1	598	32	625	0	1128
contig00899	gi|164360875|gb|ES851389.1|ES851389	87.89	322	39	0	275	596	479	158	6e-89	329
contig00900	gi|164348480|gb|ES791520.1|ES791520	98.7	537	7	0	1	537	12	548	0	1009
contig00901	gi|109827357|gb|DW226046.1|DW226046	99.74	386	1	0	1	386	504	119	0	757
contig00902	gi|109828786|gb|DW227405.1|DW227405	99.82	547	1	0	1	547	112	658	0	1076
contig00903	gi|164345577|gb|EX164565.1|EX164565	96.46	593	19	2	1	592	147	738	0	999
contig00904	gi|78337858|gb|DT558132.1|DT558132	99.83	595	1	0	1	595	134	728	0	1172
contig00905	gi|109887583|gb|DW516552.1|DW516552	97.87	516	2	1	80	595	579	73	0	944
contig00906	gi|109876864|gb|DW505838.1|DW505838	99.49	583	3	0	1	583	583	1	0	1132
contig00907	gi|78352108|gb|DT572382.1|DT572382	98.66	595	8	0	1	595	26	620	0	1116
contig00908	gi|109826189|gb|DW224910.1|DW224910	99.2	497	4	0	99	595	551	55	0	954
contig00909	gi|109849757|gb|DW478736.1|DW478736	97.65	597	11	1	1	594	791	195	0	1068
contig00910	gi|164317831|gb|ES818312.1|ES818312	99.66	595	2	0	1	595	270	864	0	1164
contig00911	gi|164366000|gb|ES828423.1|ES828423	92.33	587	45	0	1	587	19	605	0	807
contig00912	gi|109871891|gb|DW500867.1|DW500867	95.93	590	2	2	1	590	11	578	0	961
contig00913	gi|78353262|gb|DT573536.1|DT573536	97.98	544	5	1	54	591	19	562	0	993
contig00915	gi|164324956|gb|ES826973.1|ES826973	87.04	409	53	0	183	591	786	378	4e-108	392
contig00916	gi|109887016|gb|DW515985.1|DW515985	99.28	419	3	0	156	574	470	52	0	807
contig00917	gi|109891000|gb|DW519963.1|DW519963	99.44	537	3	0	1	537	537	1	0	1041
contig00918	gi|109879507|gb|DW508477.1|DW508477	99.83	584	1	0	7	590	1	584	0	1025
contig00919	gi|164261663|gb|ES845152.1|ES845152	99.49	587	3	0	1	587	105	691	0	1140
contig00920	gi|84173283|gb|DR461931.1|DR461931	98.78	576	6	1	1	576	598	24	0	1078
contig00921	gi|109860650|gb|DW489629.1|DW489629	96.77	31	1	0	528	558	111	81	5e-06	54
contig00922	gi|78346115|gb|DT566389.1|DT566389	98.81	589	6	1	1	588	743	155	0	1104
contig00923	gi|164280223|gb|ES825477.1|ES825477	97.81	547	10	1	35	579	690	144	0	983
contig00924	gi|164343480|gb|ES810473.1|ES810473	99.15	587	5	0	1	587	282	868	0	1086
contig00925	gi|164354506|gb|ES848687.1|ES848687	97.79	588	11	2	1	586	34	621	0	1047
contig00926	gi|84158705|gb|DN827769.1|DN827769	96.08	586	22	1	1	585	109	694	0	971
contig00927	gi|164350624|gb|ES815761.1|ES815761	97.79	588	13	0	1	588	853	266	0	1063
contig00928	gi|366398246|gb|HO095647.1|HO095647	97.57	535	13	0	50	584	5	539	0	957
contig00929	gi|109842319|gb|DW240879.1|DW240879	96.91	551	11	1	38	588	1	545	0	959
contig00930	gi|164247854|gb|ES793301.1|ES793301	99.65	577	2	0	1	577	188	764	0	1128
contig00931	gi|164269531|gb|ES850840.1|ES850840	97.78	585	9	4	3	584	9	592	0	1025
contig00932	gi|164257565|gb|ES819754.1|ES819754	98.45	581	6	2	9	586	9	589	0	1066
contig00933	gi|164364987|gb|ES828393.1|ES828393	98.78	572	7	0	11	582	62	633	0	1078
contig00934	gi|109836293|gb|DW234854.1|DW234854	99.83	577	1	0	8	584	579	3	0	1136
contig00935	gi|78348995|gb|DT569269.1|DT569269	99.52	418	2	0	1	418	272	689	0	813
contig00936	gi|78343470|gb|DT563744.1|DT563744	98.62	578	8	0	1	578	638	61	0	1082
contig00937	gi|109829057|gb|DW227651.1|DW227651	99.78	455	1	0	129	583	480	26	0	894
contig00938	gi|164297473|gb|ES846078.1|ES846078	97.57	577	13	1	1	576	8	584	0	1025
contig00939	gi|164342234|gb|ES830929.1|ES830929	99.66	584	1	1	1	584	20	602	0	1098
contig00940	gi|109826213|gb|DW224934.1|DW224934	99.83	583	1	0	1	583	593	11	0	1148
contig00941	gi|109853750|gb|DW482729.1|DW482729	96.21	580	19	2	1	580	690	114	0	961
contig00942	gi|82755824|gb|DV849386.1|DV849386	99.47	570	2	1	10	578	578	9	0	1098
contig00943	gi|78348715|gb|DT568989.1|DT568989	96.99	564	17	0	1	564	101	664	0	983
contig00944	gi|164258242|gb|ES795326.1|ES795326	99.82	571	0	1	10	580	649	80	0	1074
contig00945	gi|109851343|gb|DW480322.1|DW480322	96.72	580	1	1	1	580	636	75	0	1025
contig00946	gi|164276442|gb|ES817799.1|ES817799	99.83	581	1	0	1	581	101	681	0	1144
contig00947	gi|84153082|gb|DN802437.1|DN802437	99.39	327	2	0	21	347	11	337	3e-180	632
contig00948	gi|109826077|gb|DW224798.1|DW224798	98.1	580	11	0	1	580	32	611	0	1063
contig00949	gi|164279559|gb|ES835165.1|ES835165	98.62	580	8	0	1	580	80	659	0	1086
contig00950	gi|193219204|gb|EY196003.1|EY196003	99.13	574	5	0	6	579	660	87	0	1100
contig00951	gi|109885693|gb|DW514663.1|DW514663	97.67	559	10	3	1	558	88	644	0	981
contig00952	gi|109878186|gb|DW507158.1|DW507158	99.12	566	3	1	13	578	1	564	0	1076
contig00953	gi|164346797|gb|ES829450.1|ES829450	98.1	579	8	2	1	578	227	803	0	1019
contig00954	gi|109827445|gb|DW226130.1|DW226130	99.65	578	2	0	1	578	106	683	0	1130
contig00955	gi|109871293|gb|DW500269.1|DW500269	95.37	540	4	1	1	540	163	681	0	904
contig00956	gi|164255070|gb|ES849614.1|ES849614	99.65	577	1	1	1	576	34	610	0	1120
contig00957	gi|164271833|gb|ES810319.1|ES810319	99.3	569	4	0	9	577	9	577	0	1096
contig00958	gi|109830566|gb|DW229125.1|DW229125	99.31	577	4	0	1	577	12	588	0	983
contig00959	gi|109843639|gb|DW242197.1|DW242197	99.82	558	1	0	11	568	572	15	0	1098
contig00960	gi|164265240|gb|ES809143.1|ES809143	99.13	576	4	1	1	576	699	125	0	1013
contig00961	gi|109885977|gb|DW514947.1|DW514947	99.13	576	4	1	1	576	579	5	0	1045
contig00962	gi|164295988|gb|EX172052.1|EX172052	99.3	574	4	0	1	574	628	55	0	1106
contig00963	gi|164275659|gb|ES815990.1|ES815990	94.61	575	13	2	1	575	133	689	0	910
contig00964	gi|82756289|gb|DV849851.1|DV849851	99.69	321	1	0	261	581	387	67	4e-179	628
contig00965	gi|164247632|gb|ES849503.1|ES849503	95.38	520	23	1	5	523	525	6	0	833
contig00966	gi|84175070|gb|DR463718.1|DR463718	97.19	570	8	3	1	566	603	38	0	989
contig00967	gi|109828451|gb|DW227074.1|DW227074	97.91	574	12	0	1	574	641	68	0	1043
contig00968	gi|82756730|gb|DV850292.1|DV850292	100	331	0	0	1	331	171	501	0	656
contig00969	gi|109826992|gb|DW225700.1|DW225700	99.78	462	1	0	113	574	843	382	0	908
contig00970	gi|164277002|gb|ES795516.1|ES795516	97.43	583	0	1	1	568	220	802	0	1015
contig00971	gi|164242883|gb|ES808351.1|ES808351	99.83	573	1	0	1	573	138	710	0	1128
contig00972	gi|84166298|gb|DR454946.1|DR454946	97.73	308	7	0	83	390	143	450	5e-157	555
contig00973	gi|164355874|gb|ES849425.1|ES849425	99.48	572	3	0	1	572	12	583	0	1110
contig00974	gi|109884455|gb|DW513425.1|DW513425	99.48	572	3	0	1	572	585	14	0	1110
contig00975	gi|109876357|gb|DW505331.1|DW505331	97.01	401	10	2	1	400	408	807	0	684
contig00976	gi|78337056|gb|DT557330.1|DT557330	98.95	572	6	0	1	572	748	177	0	1086
contig00977	gi|109825917|gb|DW224639.1|DW224639	99.29	283	2	0	1	283	61	343	5e-154	545
contig00978	gi|164252416|gb|ES809779.1|ES809779	98.86	352	4	0	160	511	9	360	0	666
contig00979	gi|109834846|gb|DW233411.1|DW233411	99.48	573	3	0	1	573	85	657	0	1065
contig00980	gi|164255690|gb|ES822790.1|ES822790	99.46	560	2	1	1	560	193	751	0	1080
contig00981	gi|164262332|gb|ES819839.1|ES819839	92.64	557	39	2	7	562	26	581	0	763
contig00982	gi|109826389|gb|DW225104.1|DW225104	99.47	568	2	1	4	570	1	568	0	1053
contig00983	gi|164265288|gb|ES813556.1|ES813556	99.47	571	3	0	1	571	809	239	0	1108
contig00984	gi|109882679|gb|DW511649.1|DW511649	81.13	477	87	1	8	481	163	639	1e-58	228
contig00985	gi|366421993|gb|HO107920.1|HO107920	99.63	544	2	0	29	572	568	25	0	973
contig00986	gi|164243269|gb|ES851874.1|ES851874	99.82	568	1	0	1	568	8	575	0	1118
contig00987	gi|109829374|gb|DW227960.1|DW227960	99.82	569	1	0	1	569	572	4	0	1120
contig00988	gi|366398524|gb|HO095996.1|HO095996	91.3	460	37	3	110	567	467	9	8e-162	571
contig00989	gi|109849793|gb|DW478772.1|DW478772	94.54	421	23	0	41	461	20	440	0	652
contig00990	gi|164248356|gb|ES828936.1|ES828936	99.76	418	1	0	11	428	649	232	0	821
contig00991	gi|164287129|gb|ES825178.1|ES825178	98.77	571	5	2	1	569	718	148	0	1019
contig00992	gi|82755430|gb|DV848992.1|DV848992	97.66	384	7	1	183	564	472	89	0	684
contig00993	gi|164298309|gb|ES829740.1|ES829740	99.82	567	1	0	1	567	10	576	0	1116
contig00994	gi|109838924|gb|DW237485.1|DW237485	98.76	564	4	3	7	568	568	6	0	1039
contig00995	gi|109891157|gb|DW520120.1|DW520120	99.46	559	3	0	8	566	576	18	0	1084
contig00996	gi|164345658|gb|ES810793.1|ES810793	96.61	560	19	0	1	560	204	763	0	959
contig00997	gi|164340164|gb|ES851743.1|ES851743	99.46	558	3	0	10	567	638	81	0	1082
contig00998	gi|84152339|gb|DN801694.1|DN801694	97.53	324	8	0	1	324	38	361	3e-164	579
contig00999	gi|342347643|gb|GW691489.1|GW691489	98.95	569	2	2	1	566	734	167	0	1068
contig01000	gi|109857423|gb|DW486402.1|DW486402	99.64	549	2	0	17	565	38	586	0	1072
contig01001	gi|164336729|gb|ES798126.1|ES798126	100	566	0	0	1	566	9	574	0	1122
contig01002	gi|164349951|gb|ES831348.1|ES831348	93.19	367	10	5	199	565	439	790	3e-143	509
contig01003	gi|366456801|gb|HO097788.1|HO097788	98.02	354	6	1	213	565	371	18	0	638
contig01004	gi|164301774|gb|ES807542.1|ES807542	99.65	565	2	0	1	565	221	785	0	1104
contig01005	gi|109824610|gb|DW009431.1|DW009431	98.76	563	7	0	1	563	142	704	0	1061
contig01006	gi|109884214|gb|DW513184.1|DW513184	97.88	566	12	0	1	566	724	159	0	1027
contig01007	gi|164294086|gb|ES812406.1|ES812406	99.06	530	5	0	1	530	138	667	0	1011
contig01008	gi|164315697|gb|ES817894.1|ES817894	99.11	564	5	0	1	564	645	82	0	1078
contig01009	gi|164245010|gb|ES809080.1|ES809080	100	564	0	0	1	564	153	716	0	1118
contig01010	gi|84149737|gb|DN781037.1|DN781037	95.58	520	23	0	42	561	650	131	0	850
contig01011	gi|109887152|gb|DW516121.1|DW516121	98.73	552	7	0	1	552	144	695	0	1039
contig01012	gi|164307229|gb|ES838846.1|ES838846	100	502	0	0	1	502	46	547	0	995
contig01013	gi|164354415|gb|ES817381.1|ES817381	99.64	554	2	0	1	554	168	721	0	1082
contig01014	gi|366447774|gb|HO099643.1|HO099643	99.22	515	4	0	1	515	515	1	0	989
contig01015	gi|109838501|gb|DW237062.1|DW237062	99.64	563	1	1	1	563	61	622	0	1092
contig01016	gi|109881440|gb|DW510410.1|DW510410	98.74	557	6	1	7	563	574	19	0	1041
contig01017	gi|164356750|gb|ES849246.1|ES849246	99.64	558	2	0	1	558	30	587	0	1090
contig01018	gi|109830988|gb|DW229547.1|DW229547	97.7	564	13	0	1	564	582	19	0	1015
contig01019	gi|164318382|gb|ES821323.1|ES821323	97.83	552	12	0	1	552	648	97	0	999
contig01020	gi|84152040|gb|DN801395.1|DN801395	95.93	295	11	1	1	294	207	501	6e-135	482
contig01021	gi|109882542|gb|DW511512.1|DW511512	97.86	562	12	0	1	562	827	266	0	1019
contig01022	gi|164242995|gb|ES821903.1|ES821903	99.29	561	4	0	1	561	100	660	0	1080
contig01023	gi|164254237|gb|ES793733.1|ES793733	85.16	128	16	1	323	447	177	50	9e-20	99.6
contig01024	gi|164255677|gb|ES819972.1|ES819972	96.67	510	17	0	3	512	146	655	0	876
contig01025	gi|109880916|gb|DW509886.1|DW509886	99.81	524	1	0	1	524	606	83	0	1031
contig01026	gi|366397525|gb|HO109660.1|HO109660	99.08	435	4	0	1	435	2	436	0	831
contig01027	gi|366401377|gb|HO105344.1|HO105344	99.45	361	2	0	60	420	431	71	0	700
contig01028	gi|109826026|gb|DW224747.1|DW224747	99.82	552	1	0	1	552	21	572	0	1086
contig01029	gi|164254751|gb|ES829635.1|ES829635	98.88	535	6	0	1	535	249	783	0	1013
contig01030	gi|109875358|gb|DW504332.1|DW504332	96.2	447	14	1	12	458	73	516	0	747
contig01031	gi|366430548|gb|HO093975.1|HO093975	98.59	283	4	0	277	559	379	97	3e-149	529
contig01032	gi|109835883|gb|DW234446.1|DW234446	99.32	439	3	0	55	493	1	439	0	846
contig01033	gi|164369204|gb|ES844774.1|ES844774	99.08	436	4	0	123	558	137	572	0	833
contig01034	gi|366442230|gb|HO090761.1|HO090761	99.27	550	3	1	1	550	552	4	0	1051
contig01035	gi|109835279|gb|DW233843.1|DW233843	94.95	535	24	3	5	538	584	52	0	823
contig01036	gi|109831134|gb|DW231409.1|DW231409	99.33	445	3	0	1	445	536	92	0	858
contig01037	gi|366436264|gb|HO101867.1|HO101867	83.66	153	25	0	3	155	451	299	1e-21	105
contig01038	gi|164315461|gb|EV498201.1|EV498201	99.43	524	3	0	32	555	3	526	0	1015
contig01039	gi|109840133|gb|DW238694.1|DW238694	96.3	513	19	0	1	513	75	587	0	866
contig01040	gi|164267112|gb|ES802914.1|ES802914	99.38	486	1	1	27	510	32	517	0	934
contig01041	gi|164305960|gb|ES807584.1|ES807584	99.24	529	4	0	29	557	31	559	0	1017
contig01042	gi|164311567|gb|EX165117.1|EX165117	97.19	534	14	1	14	546	945	412	0	932
contig01043	gi|164317873|gb|ES821309.1|ES821309	98.74	555	7	0	1	555	22	576	0	1047
contig01044	gi|164342022|gb|ES793403.1|ES793403	98.31	118	1	1	1	117	174	57	3e-53	210
contig01045	gi|78346813|gb|DT567087.1|DT567087	99.82	555	1	0	1	555	802	248	0	1092
contig01046	gi|109866692|gb|DW495668.1|DW495668	99.45	544	3	0	12	555	698	155	0	1055
contig01047	gi|78335510|gb|DT555784.1|DT555784	94.42	538	30	0	1	538	115	652	0	829
contig01048	gi|164269421|gb|ES833047.1|ES833047	97.61	544	13	0	2	545	36	579	0	975
contig01049	gi|109875854|gb|DW504828.1|DW504828	97.58	538	12	1	16	553	576	40	0	955
contig01050	gi|366452134|gb|HO091102.1|HO091102	99.62	527	2	0	9	535	527	1	0	1029
contig01051	gi|109869921|gb|DW498897.1|DW498897	99.28	552	4	0	1	552	588	37	0	1063
contig01052	gi|78347458|gb|DT567732.1|DT567732	98.96	479	5	0	73	551	178	656	0	910
contig01053	gi|109885510|gb|DW514480.1|DW514480	97.76	536	12	0	2	537	185	720	0	967
contig01054	gi|164268557|gb|ES851549.1|ES851549	96.51	544	19	0	1	544	789	246	0	928
contig01055	gi|78334868|gb|DT555142.1|DT555142	99.64	553	2	0	1	553	802	250	0	1080
contig01056	gi|109876731|gb|DW505705.1|DW505705	98.33	540	6	2	1	539	539	2	0	985
contig01057	gi|164324518|gb|ES826953.1|ES826953	92.5	533	38	2	1	533	157	687	0	726
contig01058	gi|325465898|gb|JG453786.1|JG453786	99.81	538	1	0	1	538	171	708	0	1017
contig01059	gi|164306015|gb|ES832613.1|ES832613	99.82	549	0	1	1	549	577	30	0	965
contig01060	gi|84144425|gb|DN758667.1|DN758667	96.84	443	12	2	30	471	1	442	0	751
contig01061	gi|78334906|gb|DT555180.1|DT555180	97.82	551	12	0	1	551	723	173	0	997
contig01062	gi|366442227|gb|HO090758.1|HO090758	99.82	550	1	0	2	551	572	23	0	1082
contig01063	gi|164341660|gb|ES792786.1|ES792786	98.85	522	6	0	30	551	61	582	0	987
contig01064	gi|109825573|gb|DW224299.1|DW224299	99.82	551	0	1	1	551	551	2	0	1076
contig01065	gi|109872179|gb|DW501155.1|DW501155	99.78	460	1	0	30	489	54	513	0	904
contig01066	gi|109882627|gb|DW511597.1|DW511597	91.82	550	6	3	1	550	672	162	0	781
contig01067	gi|366457967|gb|HO101290.1|HO101290	100	550	0	0	1	550	8	557	0	995
contig01068	gi|84170675|gb|DR459323.1|DR459323	99.08	542	5	0	7	548	1	542	0	1035
contig01069	gi|109888864|gb|DW517833.1|DW517833	93.49	538	35	0	12	549	271	808	0	789
contig01070	gi|164242811|gb|ES802429.1|ES802429	99.76	423	1	0	1	423	553	131	0	831
contig01071	gi|109871782|gb|DW500758.1|DW500758	99.4	504	3	0	1	504	8	511	0	839
contig01072	gi|164270570|gb|ES851576.1|ES851576	98.89	539	6	0	5	543	69	607	0	979
contig01073	gi|109880654|gb|DW509624.1|DW509624	99.09	549	5	0	1	549	61	609	0	1007
contig01074	gi|164243907|gb|ES805751.1|ES805751	98.36	549	3	1	1	549	9	551	0	876
contig01075	gi|164259825|gb|ES849683.1|ES849683	98.35	547	6	1	1	547	792	249	0	1009
contig01076	gi|109882924|gb|DW511894.1|DW511894	99.82	547	1	0	1	547	37	583	0	1076
contig01077	gi|109875976|gb|DW504950.1|DW504950	99.45	547	2	1	1	547	76	621	0	1053
contig01078	gi|109868504|gb|DW497480.1|DW497480	99.78	447	0	1	66	511	1	447	0	870
contig01079	gi|366442910|gb|HO097231.1|HO097231	99.43	527	3	0	3	529	33	559	0	1021
contig01080	gi|164354814|gb|EX172550.1|EX172550	98.06	310	6	0	170	479	110	419	1e-160	567
contig01081	gi|164332842|gb|EX171758.1|EX171758	98.12	479	7	1	1	479	219	695	0	878
contig01082	gi|325465163|gb|JG450243.1|JG450243	99.61	508	2	0	37	544	1	508	0	991
contig01083	gi|164291988|gb|ES818179.1|ES818179	100	413	0	0	22	434	705	293	0	819
contig01084	gi|164320310|gb|EX170650.1|EX170650	99.39	326	2	0	218	543	145	470	1e-179	630
contig01085	gi|84170456|gb|DR459104.1|DR459104	99.12	226	2	0	320	545	269	44	2e-107	391
contig01086	gi|164263237|gb|ES806393.1|ES806393	97.97	492	9	1	1	491	447	938	0	888
contig01087	gi|109832884|gb|DW231449.1|DW231449	98.5	532	6	2	1	532	18	547	0	975
contig01088	gi|164291922|gb|EX169486.1|EX169486	99.82	545	0	1	1	544	142	686	0	1065
contig01089	gi|325468836|gb|JG452999.1|JG452999	99.44	536	2	1	9	543	1	536	0	1031
contig01090	gi|84150095|gb|DN781395.1|DN781395	98.56	348	5	0	162	509	356	9	0	650
contig01091	gi|109827922|gb|DW226576.1|DW226576	96.32	543	20	0	1	543	13	555	0	918
contig01092	gi|109858288|gb|DW487267.1|DW487267	99.26	543	4	0	1	543	12	554	0	997
contig01093	gi|164342383|gb|EV482868.1|EV482868	98.39	498	8	0	1	498	106	603	0	924
contig01094	gi|164270359|gb|ES823610.1|ES823610	99.82	543	1	0	1	543	673	131	0	1068
contig01095	gi|164350228|gb|ES805180.1|ES805180	97.45	432	9	2	111	541	409	839	0	753
contig01096	gi|109836578|gb|DW235139.1|DW235139	96.82	346	10	1	72	417	413	69	9e-168	591
contig01097	gi|164265265|gb|ES812243.1|ES812243	98.32	536	9	0	5	540	888	353	0	991
contig01098	gi|109828124|gb|DW226760.1|DW226760	96.93	522	16	0	8	529	4	525	0	908
contig01099	gi|109869697|gb|DW498673.1|DW498673	99.82	542	1	0	1	542	254	795	0	1066
contig01100	gi|164282553|gb|ES829275.1|ES829275	99.43	524	3	0	17	540	9	532	0	1015
contig01101	gi|109825602|gb|DW224327.1|DW224327	96.38	442	9	1	1	442	515	81	0	753
contig01102	gi|164357059|gb|ES837729.1|ES837729	96.89	514	9	3	29	538	519	9	0	747
contig01103	gi|366419534|gb|HO098577.1|HO098577	99.42	521	3	0	1	521	522	2	0	926
contig01104	gi|78345055|gb|DT565329.1|DT565329	100	521	0	0	12	532	958	438	0	1033
contig01105	gi|109825823|gb|DW224545.1|DW224545	95.89	511	14	2	30	540	544	41	0	753
contig01106	gi|164242592|gb|ES793573.1|ES793573	98.52	539	7	1	1	538	170	708	0	914
contig01107	gi|366436540|gb|HO101974.1|HO101974	99.26	538	3	1	1	537	1	538	0	973
contig01108	gi|109877307|gb|DW506280.1|DW506280	99.25	531	4	0	7	537	1	531	0	1021
contig01109	gi|84152607|gb|DN801962.1|DN801962	99.43	529	3	0	1	529	18	546	0	1027
contig01110	gi|109849160|gb|DW478139.1|DW478139	91.12	338	30	0	199	536	2	339	5e-120	432
contig01111	gi|109852871|gb|DW481850.1|DW481850	97.38	535	14	0	1	535	609	75	0	950
contig01112	gi|109878035|gb|DW507008.1|DW507008	95.47	530	23	1	1	529	122	651	0	852
contig01113	gi|164288739|gb|ES802546.1|ES802546	99.81	516	1	0	1	516	123	638	0	1015
contig01114	gi|84154080|gb|DN803435.1|DN803435	92.77	83	2	4	1	83	304	382	1e-15	85.7
contig01115	gi|164295305|gb|ES844566.1|ES844566	97.2	535	15	0	1	535	64	598	0	942
contig01116	gi|366443156|gb|HO097473.1|HO097473	97.76	535	6	1	1	535	537	9	0	967
contig01117	gi|109884524|gb|DW513494.1|DW513494	99.25	534	2	1	1	534	532	1	0	1021
contig01118	gi|366415766|gb|HO091380.1|HO091380	99.41	340	2	0	1	340	535	196	0	658
contig01119	gi|109827360|gb|DW226049.1|DW226049	97.88	518	11	0	1	518	108	625	0	940
contig01120	gi|109836205|gb|DW234766.1|DW234766	95.64	527	21	1	1	527	137	661	0	858
contig01121	gi|164362653|gb|ES838201.1|ES838201	99.06	533	0	1	1	533	20	547	0	963
contig01122	gi|164342553|gb|ES802984.1|ES802984	93.47	521	34	0	1	521	650	130	0	763
contig01123	gi|164330886|gb|ES795768.1|ES795768	98.67	528	6	1	1	528	655	129	0	983
contig01124	gi|109887630|gb|DW516599.1|DW516599	99.25	531	4	0	1	531	14	544	0	979
contig01125	gi|164270958|gb|ES800001.1|ES800001	99.81	532	1	0	1	532	159	690	0	1047
contig01126	gi|164347056|gb|ES808697.1|ES808697	98.86	351	0	1	182	532	9	355	0	662
contig01127	gi|84165302|gb|DR453950.1|DR453950	98.87	531	6	0	1	531	531	1	0	1005
contig01128	gi|164349602|gb|ES815714.1|ES815714	99.81	532	1	0	1	532	631	100	0	1047
contig01129	gi|366429942|gb|HO099397.1|HO099397	99.44	532	2	1	1	531	553	22	0	1023
contig01130	gi|84171496|gb|DR460144.1|DR460144	99.51	203	1	0	115	317	597	395	1e-108	394
contig01131	gi|109839830|gb|DW238391.1|DW238391	98.68	530	7	0	1	530	5	534	0	995
contig01132	gi|109883164|gb|DW512134.1|DW512134	99.59	244	1	0	1	244	51	294	3e-133	476
contig01133	gi|164309302|gb|ES850990.1|ES850990	98.83	257	3	0	276	532	583	839	4e-136	486
contig01134	gi|164271107|gb|ES815900.1|ES815900	99.43	529	1	1	1	529	167	693	0	1019
contig01135	gi|164297249|gb|EX168237.1|EX168237	99.24	525	4	0	1	525	586	62	0	1009
contig01136	gi|78348204|gb|DT568478.1|DT568478	97.71	525	12	0	5	529	750	226	0	946
contig01137	gi|164354022|gb|ES834533.1|ES834533	99.62	529	1	1	1	529	174	701	0	1025
contig01138	gi|78334046|gb|DT554320.1|DT554320	98.15	379	7	0	151	529	416	38	0	696
contig01139	gi|164346362|gb|ES817011.1|ES817011	99.62	524	2	0	1	524	218	741	0	1023
contig01140	gi|109860633|gb|DW489612.1|DW489612	97.92	528	11	0	1	528	909	382	0	959
contig01141	gi|109827278|gb|DW225974.1|DW225974	99.62	529	2	0	1	529	73	601	0	991
contig01142	gi|164324853|gb|EX165168.1|EX165168	99.43	528	3	0	1	528	613	86	0	1023
contig01143	gi|164290347|gb|ES802579.1|ES802579	100	526	0	0	1	526	10	535	0	1043
contig01144	gi|109870431|gb|DW499407.1|DW499407	95.34	494	23	0	1	494	31	524	0	797
contig01145	gi|366407152|gb|HO098952.1|HO098952	100	462	0	0	1	462	518	57	0	862
contig01146	gi|84171254|gb|DR459902.1|DR459902	98.67	527	6	1	1	526	615	89	0	981
contig01147	gi|164279483|gb|ES828482.1|ES828482	98.84	518	6	0	9	526	838	321	0	979
contig01148	gi|109885851|gb|DW514821.1|DW514821	99.24	526	1	1	1	526	233	755	0	1007
contig01149	gi|84166161|gb|DR454809.1|DR454809	98.29	525	8	1	1	524	35	559	0	961
contig01150	gi|109826815|gb|DW225524.1|DW225524	99.61	254	1	0	189	442	401	654	4e-139	496
contig01151	gi|84148348|gb|DN779648.1|DN779648	99.81	526	0	1	1	526	660	136	0	1027
contig01152	gi|164346807|gb|ES832055.1|ES832055	99.05	527	1	3	1	523	708	182	0	983
contig01153	gi|164243171|gb|ES837889.1|ES837889	99.04	522	4	1	1	522	538	18	0	934
contig01154	gi|109831737|gb|DW230296.1|DW230296	99.43	348	2	0	1	348	464	117	0	674
contig01155	gi|109842008|gb|DW240568.1|DW240568	98.03	406	8	0	120	525	19	424	0	741
contig01156	gi|164341038|gb|EX169909.1|EX169909	99.13	461	4	0	1	461	171	631	0	884
contig01157	gi|109829135|gb|DW227729.1|DW227729	99.81	524	0	1	1	524	7	529	0	981
contig01158	gi|164298346|gb|ES840982.1|ES840982	99.42	521	2	1	1	520	660	140	0	1001
contig01159	gi|164368604|gb|ES841436.1|ES841436	99.03	518	5	0	1	518	49	566	0	987
contig01160	gi|164290245|gb|ES796561.1|ES796561	99.24	523	3	1	1	522	123	645	0	950
contig01161	gi|164315159|gb|ES814784.1|ES814784	97.31	335	8	1	188	521	1	335	5e-166	585
contig01162	gi|109852883|gb|DW481862.1|DW481862	97.8	364	7	1	1	364	684	322	0	650
contig01163	gi|109837956|gb|DW236517.1|DW236517	98.07	518	9	1	1	518	10	526	0	940
contig01164	gi|366447747|gb|HO099616.1|HO099616	100	518	0	0	1	518	50	567	0	1027
contig01165	gi|78334166|gb|DT554440.1|DT554440	100	520	0	0	1	520	172	691	0	1031
contig01166	gi|109833997|gb|DW232562.1|DW232562	98.27	520	5	1	1	520	577	62	0	957
contig01167	gi|366418830|gb|HO098131.1|HO098131	98.96	479	4	1	1	479	501	24	0	902
contig01168	gi|164298632|gb|ES809331.1|ES809331	99.23	520	4	0	1	520	711	192	0	999
contig01169	gi|109848735|gb|DW477715.1|DW477715	97.86	514	11	0	1	514	776	263	0	932
contig01170	gi|164255880|gb|ES843034.1|ES843034	99.04	519	2	2	1	519	578	63	0	975
contig01171	gi|78336758|gb|DT557032.1|DT557032	97.86	513	9	2	1	513	421	931	0	914
contig01172	gi|164263088|gb|ES800362.1|ES800362	97.55	408	10	0	8	415	109	516	0	729
contig01173	gi|164359705|gb|ES820924.1|ES820924	99.57	462	0	2	1	462	472	13	0	884
contig01174	gi|109831141|gb|DW229700.1|DW229700	99.59	485	2	0	1	485	531	47	0	946
contig01175	gi|164299092|gb|ES806872.1|ES806872	99.23	519	3	1	1	518	128	646	0	989
contig01176	gi|164345982|gb|ES808654.1|ES808654	99.67	306	0	1	1	306	313	9	8e-168	591
contig01177	gi|164364535|gb|ES838257.1|ES838257	98.65	517	3	2	1	517	540	28	0	745
contig01178	gi|164289683|gb|ES795714.1|ES795714	99.56	455	2	0	62	516	776	322	0	886
contig01179	gi|109830078|gb|DW228637.1|DW228637	99.41	510	3	0	1	510	510	1	0	987
contig01180	gi|164258408|gb|ES810961.1|ES810961	99.03	518	4	1	1	518	157	673	0	979
contig01181	gi|109834895|gb|DW233460.1|DW233460	96.12	206	8	0	48	253	206	1	8e-94	345
contig01182	gi|109888724|gb|DW517693.1|DW517693	99.78	450	1	0	1	450	440	889	0	884
contig01183	gi|164343802|gb|ES790516.1|ES790516	99.42	517	3	0	1	517	793	277	0	1001
contig01184	gi|164304863|gb|EV489821.1|EV489821	99.67	304	1	0	214	517	513	210	5e-169	595
contig01185	gi|164287263|gb|ES845906.1|ES845906	99.6	502	2	0	16	517	503	2	0	938
contig01186	gi|164344281|gb|ES799506.1|ES799506	98.02	506	10	0	12	517	618	113	0	924
contig01187	gi|164335649|gb|ES814072.1|ES814072	98.45	517	3	2	3	515	1	516	0	833
contig01188	gi|109834098|gb|DW232663.1|DW232663	100	515	0	0	1	515	520	6	0	1021
contig01189	gi|164266173|gb|EX170918.1|EX170918	98.17	438	5	2	1	438	174	608	0	795
contig01190	gi|109838491|gb|DW237052.1|DW237052	94.6	463	17	3	7	467	521	65	0	708
contig01191	gi|164327801|gb|ES808886.1|ES808886	99.61	515	2	0	1	515	24	538	0	1005
contig01192	gi|109878182|gb|DW507154.1|DW507154	97.09	515	15	0	1	515	2	516	0	902
contig01193	gi|84151083|gb|DN800438.1|DN800438	98.89	450	4	1	6	455	3	451	0	844
contig01194	gi|164250017|gb|ES796028.1|ES796028	95.54	471	20	1	30	499	97	567	0	759
contig01195	gi|164293605|gb|ES822383.1|ES822383	99.22	515	4	0	1	515	207	721	0	989
contig01196	gi|84170845|gb|DR459493.1|DR459493	97.65	510	11	1	1	510	66	574	0	866
contig01197	gi|109890782|gb|DW519746.1|DW519746	99.81	514	0	1	1	514	562	50	0	1003
contig01198	gi|164320467|gb|ES829394.1|ES829394	99.42	515	2	1	1	515	103	616	0	989
contig01199	gi|164262212|gb|ES811019.1|ES811019	97.73	397	9	0	1	397	468	864	0	716
contig01200	gi|109888467|gb|DW517436.1|DW517436	99.8	498	1	0	1	498	367	864	0	979
contig01201	gi|325469060|gb|JG453223.1|JG453223	99.8	498	0	1	16	513	807	311	0	918
contig01202	gi|164361519|gb|ES840731.1|ES840731	95.72	514	13	3	1	514	586	82	0	833
contig01203	gi|78351609|gb|DT571883.1|DT571883	99.61	513	1	1	1	512	152	664	0	993
contig01205	gi|84149451|gb|DN780751.1|DN780751	100	512	0	0	1	512	833	322	0	1015
contig01206	gi|109847911|gb|DW476891.1|DW476891	94.43	467	24	2	1	466	624	159	0	704
contig01207	gi|164358839|gb|EV484240.1|EV484240	99.21	504	4	0	1	504	505	2	0	967
contig01208	gi|331639945|gb|JG969242.1|JG969242	99.38	484	3	0	29	512	5	488	0	936
contig01209	gi|164283725|gb|ES851602.1|ES851602	95.42	284	12	1	223	505	775	492	5e-126	452
contig01210	gi|109853085|gb|DW482064.1|DW482064	96.86	510	16	0	1	510	673	164	0	884
contig01211	gi|84149513|gb|DN780813.1|DN780813	99.15	354	3	0	1	354	523	170	0	678
contig01212	gi|164270307|gb|ES813748.1|ES813748	100	511	0	0	1	511	545	35	0	1013
contig01213	gi|109882383|gb|DW511353.1|DW511353	99.02	511	5	0	1	511	725	215	0	973
contig01214	gi|164243944|gb|ES809058.1|ES809058	99.8	511	1	0	1	511	788	278	0	1005
contig01215	gi|109825455|gb|DW224187.1|DW224187	99	502	5	0	1	502	504	3	0	902
contig01216	gi|366407739|gb|HO099150.1|HO099150	98.25	458	5	1	53	510	460	6	0	841
contig01217	gi|164367318|gb|EX164719.1|EX164719	99.61	507	2	0	4	510	713	207	0	993
contig01218	gi|109874264|gb|DW503238.1|DW503238	94.07	405	7	2	1	404	460	72	2e-177	622
contig01219	gi|109838139|gb|DW236700.1|DW236700	99.6	495	2	0	14	508	61	555	0	965
contig01220	gi|164309901|gb|EX165055.1|EX165055	99.8	509	1	0	1	509	609	101	0	1001
contig01221	gi|78352332|gb|DT572606.1|DT572606	96.86	510	15	1	1	509	427	936	0	876
contig01222	gi|109825604|gb|DW224329.1|DW224329	99.6	503	2	0	6	508	3	505	0	981
contig01223	gi|109878859|gb|DW507829.1|DW507829	98.82	507	6	0	1	507	56	562	0	957
contig01224	gi|109859268|gb|DW488247.1|DW488247	99.61	509	2	0	1	509	590	82	0	993
contig01225	gi|109875386|gb|DW504360.1|DW504360	97.42	503	13	0	1	503	606	104	0	852
contig01226	gi|109848077|gb|DW477057.1|DW477057	93.16	497	34	0	1	497	167	663	0	716
contig01227	gi|164360536|gb|ES851384.1|ES851384	93.05	302	20	1	1	302	580	880	1e-117	424
contig01228	gi|164344895|gb|ES827162.1|ES827162	99.59	490	2	0	1	490	540	51	0	955
contig01229	gi|366443062|gb|HO110088.1|HO110088	99.19	492	4	0	1	492	554	63	0	944
contig01230	gi|164252260|gb|ES801866.1|ES801866	100	507	0	0	1	507	561	55	0	1005
contig01231	gi|84165676|gb|DR454324.1|DR454324	99.68	314	1	0	1	314	211	524	6e-175	615
contig01232	gi|366413357|gb|HO108676.1|HO108676	98.98	394	3	1	112	504	15	408	0	741
contig01233	gi|366412053|gb|HO092107.1|HO092107	99.8	501	1	0	5	505	15	515	0	985
contig01234	gi|164347269|gb|EV494706.1|EV494706	98.61	502	4	2	1	502	539	41	0	926
contig01235	gi|366414949|gb|HO105651.1|HO105651	99.41	505	2	1	1	505	529	26	0	969
contig01236	gi|164326605|gb|ES818723.1|ES818723	99.8	503	1	0	1	503	400	902	0	948
contig01238	gi|164347735|gb|EX164661.1|EX164661	97.38	497	8	5	1	494	665	171	0	844
contig01239	gi|109845065|gb|DW243623.1|DW243623	98.36	366	5	1	1	365	640	275	0	670
contig01240	gi|164354414|gb|ES817380.1|ES817380	95.63	503	20	2	1	503	581	81	0	807
contig01241	gi|109879963|gb|DW508933.1|DW508933	100	454	0	0	1	454	27	480	0	900
contig01242	gi|109874777|gb|DW503751.1|DW503751	95.28	466	21	1	39	504	672	208	0	741
contig01243	gi|84145669|gb|DN759911.1|DN759911	100	504	0	0	1	504	30	533	0	999
contig01244	gi|109836208|gb|DW234769.1|DW234769	99.6	503	2	0	1	503	104	606	0	981
contig01245	gi|109878917|gb|DW507887.1|DW507887	93.43	502	32	1	3	503	45	546	0	726
contig01246	gi|109830404|gb|DW228963.1|DW228963	98.41	503	1	2	1	502	661	165	0	928
contig01247	gi|84148454|gb|DN779754.1|DN779754	99.17	480	4	0	1	480	511	32	0	920
contig01248	gi|84168317|gb|DR456965.1|DR456965	96.54	491	16	1	1	491	30	519	0	831
contig01249	gi|109827737|gb|DW226402.1|DW226402	99.19	495	4	0	1	495	495	1	0	950
contig01250	gi|78348168|gb|DT568442.1|DT568442	97.52	403	9	1	101	503	170	571	0	652
contig01251	gi|164258472|gb|ES817610.1|ES817610	94.77	497	23	3	1	494	738	242	0	755
contig01252	gi|109853328|gb|DW482307.1|DW482307	99.6	500	1	1	1	500	544	46	0	967
contig01253	gi|109827394|gb|DW226082.1|DW226082	94.96	397	3	2	2	397	608	228	0	642
contig01254	gi|78338270|gb|DT558544.1|DT558544	99.8	495	1	0	1	495	619	125	0	973
contig01255	gi|109827391|gb|DW226079.1|DW226079	98	501	4	2	1	500	46	541	0	821
contig01256	gi|164352322|gb|ES826653.1|ES826653	99.4	501	2	1	1	500	797	297	0	961
contig01257	gi|164247351|gb|ES832127.1|ES832127	100	500	0	0	1	500	103	602	0	991
contig01258	gi|109832498|gb|DW231057.1|DW231057	99.8	500	1	0	1	500	157	656	0	983
contig01259	gi|109843703|gb|DW242261.1|DW242261	99.4	500	3	0	1	500	24	523	0	967
contig01261	gi|164248146|gb|EX171929.1|EX171929	98.99	497	2	2	1	497	417	910	0	890
contig01262	gi|109850247|gb|DW479226.1|DW479226	96.51	258	9	0	178	435	756	499	2e-122	440
contig01263	gi|164244772|gb|ES795949.1|ES795949	97.82	505	4	1	1	498	274	778	0	918
contig01264	gi|164297295|gb|EX172093.1|EX172093	99.36	469	3	0	1	469	570	102	0	906
contig01265	gi|78334412|gb|DT554686.1|DT554686	94.55	495	27	0	1	495	275	769	0	767
contig01266	gi|109832170|gb|DW230729.1|DW230729	95.17	497	23	1	1	497	101	596	0	787
contig01267	gi|82755736|gb|DV849298.1|DV849298	99.4	497	2	1	1	496	21	517	0	852
contig01268	gi|109890422|gb|DW519386.1|DW519386	98.88	269	3	0	229	497	1	269	2e-143	509
contig01269	gi|109882678|gb|DW511648.1|DW511648	99.2	497	2	2	1	496	237	732	0	938
contig01270	gi|109848166|gb|DW477146.1|DW477146	97.78	496	11	0	1	496	15	510	0	821
contig01271	gi|109839945|gb|DW238506.1|DW238506	99.8	498	1	0	1	498	147	644	0	938
contig01272	gi|109884600|gb|DW513570.1|DW513570	97.99	497	10	0	1	497	528	32	0	906
contig01273	gi|164324663|gb|EV491019.1|EV491019	98.37	492	8	0	1	492	3	494	0	870
contig01274	gi|109878501|gb|DW507471.1|DW507471	99.2	498	4	0	1	498	150	647	0	955
contig01275	gi|109868962|gb|DW497938.1|DW497938	99.39	493	3	0	5	497	1	493	0	954
contig01276	gi|366461717|gb|HO111281.1|HO111281	99.4	497	3	0	1	497	546	50	0	961
contig01277	gi|109827830|gb|DW226492.1|DW226492	99.39	493	3	0	1	493	280	772	0	954
contig01278	gi|109880570|gb|DW509540.1|DW509540	99.4	497	0	3	1	497	12	505	0	884
contig01279	gi|109879642|gb|DW508612.1|DW508612	99.19	496	4	0	1	496	664	169	0	952
contig01280	gi|109872145|gb|DW501121.1|DW501121	99.06	426	4	0	70	495	3	428	0	813
contig01281	gi|109888765|gb|DW517734.1|DW517734	97.2	214	6	0	280	493	395	182	2e-103	377
contig01282	gi|164267335|gb|ES822262.1|ES822262	97.78	495	0	1	12	495	541	47	0	906
contig01283	gi|84148721|gb|DN780021.1|DN780021	99.59	493	2	0	1	493	500	8	0	961
contig01284	gi|109874231|gb|DW503205.1|DW503205	99.8	491	1	0	5	495	505	15	0	965
contig01285	gi|164295512|gb|EX168180.1|EX168180	97.17	495	14	0	1	495	267	761	0	874
contig01286	gi|109835544|gb|DW234107.1|DW234107	98.93	466	5	0	1	466	539	74	0	884
contig01287	gi|109877051|gb|DW506025.1|DW506025	98.97	487	4	1	4	489	590	104	0	918
contig01288	gi|366457050|gb|HO097964.1|HO097964	99.79	471	0	1	24	494	609	140	0	918
contig01289	gi|109825382|gb|DW224115.1|DW224115	85.17	290	43	0	77	366	58	347	2e-60	234
contig01290	gi|164241047|gb|ES842343.1|ES842343	96.85	476	15	0	16	491	623	148	0	829
contig01291	gi|164277210|gb|ES820090.1|ES820090	99.39	493	3	0	1	493	516	24	0	954
contig01292	gi|164280850|gb|ES809907.1|ES809907	97.46	472	12	0	17	488	808	337	0	841
contig01293	gi|164332110|gb|ES822503.1|ES822503	99.19	491	4	0	1	491	711	221	0	942
contig01294	gi|109879212|gb|DW508182.1|DW508182	98.51	67	1	0	428	494	508	442	1e-27	125
contig01295	gi|109834997|gb|DW233562.1|DW233562	98.95	474	5	0	15	488	474	1	0	900
contig01296	gi|366427849|gb|HO101453.1|HO101453	99.78	451	1	0	43	493	1	451	0	886
contig01297	gi|109864597|gb|DW493573.1|DW493573	98.89	180	2	0	1	180	203	24	1e-92	341
contig01298	gi|109832139|gb|DW230698.1|DW230698	96.98	464	2	1	1	464	454	3	0	823
contig01299	gi|366456627|gb|HO107867.1|HO107867	100	492	0	0	1	492	537	46	0	975
contig01300	gi|109875703|gb|DW504677.1|DW504677	99.54	433	2	0	1	433	346	778	0	844
contig01301	gi|109833845|gb|DW232410.1|DW232410	98.78	492	6	0	1	492	652	161	0	928
contig01302	gi|109838862|gb|DW237423.1|DW237423	98.17	492	9	0	1	492	517	26	0	904
contig01303	gi|109840960|gb|DW239520.1|DW239520	98.32	298	5	0	129	426	26	323	7e-156	551
contig01304	gi|109879600|gb|DW508570.1|DW508570	99.59	490	0	2	2	491	14	501	0	940
contig01305	gi|164319587|gb|EV498796.1|EV498796	97	434	13	0	1	434	574	141	0	757
contig01306	gi|84175213|gb|DR463861.1|DR463861	99.39	488	3	0	3	490	601	114	0	944
contig01307	gi|164310371|gb|EX171164.1|EX171164	95.06	486	23	1	1	485	73	558	0	765
contig01308	gi|84143936|gb|DN758178.1|DN758178	99.14	467	3	1	1	467	275	740	0	886
contig01309	gi|164283946|gb|ES796953.1|ES796953	97.28	478	4	1	1	469	299	776	0	852
contig01310	gi|109856549|gb|DW485528.1|DW485528	98.98	488	4	1	1	487	20	507	0	878
contig01311	gi|366412937|gb|HO108576.1|HO108576	98.57	489	7	0	1	489	489	1	0	914
contig01312	gi|109825417|gb|DW224150.1|DW224150	99.8	488	0	1	1	488	55	541	0	952
contig01313	gi|84151420|gb|DN800775.1|DN800775	97.24	399	10	1	11	409	1	398	0	706
contig01314	gi|366447342|gb|HO090319.1|HO090319	98.98	490	5	0	1	490	542	53	0	932
contig01315	gi|164245385|gb|ES851909.1|ES851909	99.8	488	1	0	1	488	388	875	0	959
contig01316	gi|109889343|gb|DW518311.1|DW518311	93.88	490	30	0	1	490	48	537	0	733
contig01317	gi|109837559|gb|DW236120.1|DW236120	99.39	490	2	1	1	489	517	28	0	940
contig01318	gi|164344016|gb|ES827145.1|ES827145	99.39	488	2	1	1	487	80	567	0	936
contig01319	gi|164259379|gb|ES811921.1|ES811921	100	482	0	0	8	489	9	490	0	955
contig01320	gi|164293193|gb|ES844510.1|ES844510	98.98	295	3	0	1	295	309	603	7e-159	561
contig01321	gi|78343344|gb|DT563618.1|DT563618	99.59	482	1	1	8	489	939	459	0	932
contig01322	gi|164337705|gb|ES811672.1|ES811672	100	488	0	0	1	488	32	519	0	967
contig01323	gi|164289137|gb|ES795693.1|ES795693	97.54	487	12	0	1	487	752	266	0	787
contig01324	gi|366440856|gb|HO111120.1|HO111120	100	295	0	0	3	297	5	299	5e-166	585
contig01325	gi|78336534|gb|DT556808.1|DT556808	99.18	488	4	0	1	488	1	488	0	936
contig01326	gi|109854563|gb|DW483542.1|DW483542	99.79	486	1	0	1	486	17	502	0	955
contig01327	gi|109823301|gb|DW008167.1|DW008167	98.98	488	5	0	1	488	555	68	0	928
contig01328	gi|366463918|gb|HO109335.1|HO109335	97.6	292	7	0	198	489	627	336	2e-147	523
contig01329	gi|109880427|gb|DW509397.1|DW509397	99.09	438	3	1	1	437	378	815	0	829
contig01330	gi|164257341|gb|ES799683.1|ES799683	99.59	487	2	0	1	487	639	153	0	950
contig01331	gi|366411982|gb|HO108135.1|HO108135	99.79	487	1	0	1	487	55	541	0	957
contig01332	gi|164253435|gb|ES806361.1|ES806361	97.7	479	10	1	1	478	611	133	0	854
contig01333	gi|84155536|gb|DN804891.1|DN804891	99.79	485	1	0	3	487	9	493	0	912
contig01334	gi|164274832|gb|ES806832.1|ES806832	98.77	487	0	2	1	487	150	630	0	856
contig01335	gi|109825754|gb|DW224477.1|DW224477	99.59	487	1	1	1	487	309	794	0	817
contig01336	gi|84171365|gb|DR460013.1|DR460013	99.59	486	2	0	1	486	33	518	0	948
contig01337	gi|366421076|gb|HO089389.1|HO089389	97.48	477	10	1	1	477	491	17	0	844
contig01338	gi|164264301|gb|ES813538.1|ES813538	98.77	486	6	0	1	486	527	42	0	916
contig01339	gi|164278914|gb|EV488995.1|EV488995	97.11	484	14	0	1	484	40	523	0	848
contig01340	gi|109877601|gb|DW506574.1|DW506574	98.13	482	8	1	1	482	786	306	0	876
contig01341	gi|366441698|gb|HO090583.1|HO090583	99.18	365	3	0	122	486	613	249	0	700
contig01342	gi|366457784|gb|HO101147.1|HO101147	97.94	486	10	0	1	486	43	528	0	884
contig01343	gi|366427541|gb|HO103301.1|HO103301	99.59	484	2	0	1	484	49	532	0	944
contig01344	gi|164278530|gb|ES797326.1|ES797326	99.38	485	3	0	2	486	380	864	0	938
contig01345	gi|164274664|gb|ES792524.1|ES792524	100	485	0	0	1	485	566	82	0	961
contig01346	gi|366442783|gb|HO109815.1|HO109815	98.5	468	6	1	1	468	566	100	0	864
contig01347	gi|109851134|gb|DW480113.1|DW480113	99.79	482	1	0	1	482	527	46	0	948
contig01348	gi|84149505|gb|DN780805.1|DN780805	99.79	485	1	0	1	485	114	598	0	954
contig01349	gi|78353438|gb|DT573712.1|DT573712	99.17	484	4	0	1	484	7	490	0	928
contig01350	gi|78343567|gb|DT563841.1|DT563841	99.59	484	2	0	1	484	694	211	0	944
contig01351	gi|164340374|gb|ES815352.1|ES815352	98.97	485	4	1	1	484	749	265	0	914
contig01352	gi|109872863|gb|DW501838.1|DW501838	92.07	454	15	1	1	454	56	488	2e-165	583
contig01353	gi|109833745|gb|DW232310.1|DW232310	98.56	278	1	3	206	481	1	277	3e-139	496
contig01354	gi|109882941|gb|DW511911.1|DW511911	98.9	273	3	0	160	432	512	240	9e-146	517
contig01355	gi|164267597|gb|EV495661.1|EV495661	99.67	300	1	0	183	482	232	531	1e-166	587
contig01356	gi|164363646|gb|ES840271.1|ES840271	84.59	344	46	2	141	478	38	380	5e-67	256
contig01357	gi|164296604|gb|ES846779.1|ES846779	99.79	482	1	0	1	482	176	657	0	948
contig01358	gi|109830954|gb|DW229513.1|DW229513	100	480	0	0	1	480	571	92	0	952
contig01359	gi|109871587|gb|DW500563.1|DW500563	97.41	386	8	2	99	482	567	182	0	670
contig01360	gi|164245028|gb|ES811828.1|ES811828	99.38	481	3	0	1	481	900	420	0	932
contig01361	gi|78344675|gb|DT564949.1|DT564949	98.13	482	8	1	1	481	901	420	0	835
contig01362	gi|164256387|gb|ES799675.1|ES799675	99.56	450	1	1	32	481	19	467	0	827
contig01363	gi|164344334|gb|EX167298.1|EX167298	98.23	226	4	0	1	226	355	580	2e-103	377
contig01364	gi|164321627|gb|ES791771.1|ES791771	99.38	481	3	0	1	481	617	137	0	829
contig01365	gi|109857073|gb|DW486052.1|DW486052	99.79	480	1	0	1	480	593	114	0	944
contig01366	gi|164272816|gb|ES831205.1|ES831205	94.7	453	18	5	1	447	588	1040	4e-160	565
contig01367	gi|164248236|gb|ES814484.1|ES814484	99.79	480	1	0	1	480	553	74	0	944
contig01368	gi|366412472|gb|HO102020.1|HO102020	99.57	462	2	0	19	480	2	463	0	900
contig01369	gi|325467059|gb|JG451605.1|JG451605	96.65	478	14	2	1	476	145	622	0	805
contig01370	gi|164285587|gb|ES814655.1|ES814655	98.92	464	4	1	17	479	697	234	0	872
contig01371	gi|164309337|gb|EV494187.1|EV494187	99.61	254	1	0	97	350	257	4	3e-139	496
contig01372	gi|164331649|gb|ES795797.1|ES795797	98.51	471	6	1	1	471	56	525	0	817
contig01373	gi|109836162|gb|DW234723.1|DW234723	99.58	477	2	0	1	477	755	279	0	930
contig01374	gi|109884631|gb|DW513601.1|DW513601	96.72	458	11	3	1	458	224	677	0	767
contig01375	gi|366404989|gb|HO106372.1|HO106372	98.24	284	5	0	161	444	150	433	1e-147	523
contig01376	gi|164348112|gb|ES801311.1|ES801311	98.95	477	5	0	1	477	64	540	0	906
contig01377	gi|84149061|gb|DN780361.1|DN780361	94.77	459	24	0	4	462	75	533	0	720
contig01378	gi|164255322|gb|ES793871.1|ES793871	98.55	275	4	0	1	275	482	756	4e-145	515
contig01379	gi|164323060|gb|ES822161.1|ES822161	99.37	475	3	0	2	476	733	259	0	918
contig01380	gi|164306920|gb|EV495873.1|EV495873	95.45	154	5	1	322	475	1	152	2e-63	244
contig01381	gi|164255353|gb|ES794697.1|ES794697	98.17	383	4	1	1	383	239	618	0	700
contig01382	gi|164251413|gb|ES814520.1|ES814520	99.37	476	3	0	1	476	292	767	0	920
contig01383	gi|164276381|gb|ES809458.1|ES809458	99.79	476	1	0	1	476	243	718	0	936
contig01384	gi|109828284|gb|DW226909.1|DW226909	99.71	349	1	0	129	477	6	354	0	684
contig01385	gi|164327028|gb|ES818743.1|ES818743	99.14	467	3	1	1	466	674	208	0	886
contig01386	gi|325465752|gb|JG450832.1|JG450832	98.53	476	6	1	1	476	753	279	0	880
contig01387	gi|82756823|gb|DV850385.1|DV850385	98.93	469	4	1	6	473	616	148	0	882
contig01388	gi|164290849|gb|ES800589.1|ES800589	99.58	476	2	0	1	476	406	881	0	928
contig01389	gi|109880186|gb|DW509156.1|DW509156	99.58	476	2	0	1	476	629	154	0	928
contig01390	gi|366415619|gb|HO107422.1|HO107422	99.31	435	3	0	1	435	440	6	0	797
contig01391	gi|366443017|gb|HO097336.1|HO097336	96.12	258	8	1	1	256	320	577	2e-118	426
contig01392	gi|164248400|gb|ES831905.1|ES831905	98.95	475	5	0	1	475	519	45	0	902
contig01393	gi|366441367|gb|HO111333.1|HO111333	98.32	475	6	2	1	475	5	477	0	793
contig01394	gi|84158252|gb|DN827299.1|DN827299	98.63	437	6	0	29	465	219	655	0	819
contig01395	gi|164241510|gb|ES792374.1|ES792374	98.49	463	7	0	12	474	30	492	0	862
contig01396	gi|164358091|gb|ES837768.1|ES837768	99.72	359	1	0	115	473	1	359	0	704
contig01397	gi|366419813|gb|HO092646.1|HO092646	99.16	474	4	0	1	474	562	89	0	908
contig01398	gi|164319752|gb|ES794659.1|ES794659	94.79	365	13	3	113	473	79	441	1e-147	523
contig01399	gi|109828009|gb|DW226654.1|DW226654	98.24	341	6	0	1	341	193	533	3e-179	628
contig01400	gi|78334640|gb|DT554914.1|DT554914	100	393	0	0	82	474	918	526	0	779
contig01401	gi|109881710|gb|DW510680.1|DW510680	99.37	474	3	0	1	474	602	129	0	916
contig01402	gi|164249215|gb|ES806659.1|ES806659	99.79	473	1	0	1	473	604	132	0	930
contig01403	gi|84173839|gb|DR462487.1|DR462487	99.22	256	2	0	218	473	505	250	5e-138	492
contig01404	gi|164336860|gb|ES834872.1|ES834872	99.37	473	3	0	1	473	908	436	0	914
contig01405	gi|164292150|gb|ES847358.1|ES847358	93.51	462	30	0	4	465	39	500	0	678
contig01406	gi|164259593|gb|ES835054.1|ES835054	88.57	280	29	2	73	351	477	754	2e-76	287
contig01407	gi|109832647|gb|DW231206.1|DW231206	98.93	467	5	0	1	467	138	604	0	886
contig01408	gi|366443068|gb|HO110094.1|HO110094	96.91	453	13	1	19	471	16	467	0	779
contig01409	gi|109867887|gb|DW496863.1|DW496863	99.36	467	3	0	6	472	544	78	0	902
contig01410	gi|164271222|gb|ES823635.1|ES823635	100	428	0	0	45	472	68	495	0	848
contig01411	gi|78339302|gb|DT559576.1|DT559576	99.15	472	4	0	1	472	533	62	0	904
contig01412	gi|164257324|gb|ES798646.1|ES798646	93.93	412	14	3	1	406	283	689	2e-165	583
contig01413	gi|109828682|gb|DW227302.1|DW227302	98.58	351	5	0	1	351	532	182	0	656
contig01414	gi|84169629|gb|DR458277.1|DR458277	98.74	398	5	0	73	470	118	515	0	749
contig01415	gi|78336148|gb|DT556422.1|DT556422	99.58	471	2	0	1	471	365	835	0	918
contig01416	gi|84149868|gb|DN781168.1|DN781168	100	470	0	0	1	470	485	16	0	932
contig01417	gi|78352015|gb|DT572289.1|DT572289	99.57	470	2	0	1	470	407	876	0	916
contig01418	gi|366407570|gb|HO108025.1|HO108025	99.33	448	3	0	23	470	1	448	0	864
contig01419	gi|109839985|gb|DW238546.1|DW238546	98.49	464	7	0	1	464	111	574	0	866
contig01420	gi|109872504|gb|DW501479.1|DW501479	94.59	388	15	1	4	385	102	489	5e-172	605
contig01421	gi|109854721|gb|DW483700.1|DW483700	100	470	0	0	1	470	290	759	0	932
contig01422	gi|82756070|gb|DV849632.1|DV849632	95.91	465	17	2	1	465	176	638	0	714
contig01423	gi|109868219|gb|DW497195.1|DW497195	97.29	406	10	1	25	429	251	656	0	710
contig01424	gi|109885215|gb|DW514185.1|DW514185	100	471	0	0	1	471	635	165	0	934
contig01425	gi|164269313|gb|ES815517.1|ES815517	98.94	471	4	1	1	470	429	899	0	886
contig01426	gi|109876256|gb|DW505230.1|DW505230	99.25	398	3	0	1	398	323	720	0	765
contig01427	gi|164358360|gb|ES820756.1|ES820756	99.15	469	4	0	1	469	339	807	0	898
contig01428	gi|325467110|gb|JG451656.1|JG451656	98.49	464	7	0	3	466	19	482	0	864
contig01429	gi|109877084|gb|DW506058.1|DW506058	99.76	415	1	0	1	415	278	692	0	815
contig01430	gi|164332857|gb|ES822530.1|ES822530	99.36	469	0	2	1	466	640	172	0	892
contig01431	gi|109827283|gb|DW225978.1|DW225978	99.78	463	1	0	1	463	494	32	0	910
contig01432	gi|109887120|gb|DW516089.1|DW516089	99.15	468	3	1	1	467	525	58	0	888
contig01433	gi|109827294|gb|DW225988.1|DW225988	98.16	380	2	1	89	468	143	517	0	698
contig01434	gi|109877433|gb|DW506406.1|DW506406	98.93	468	5	0	1	468	786	319	0	888
contig01435	gi|109828202|gb|DW226830.1|DW226830	99.57	468	2	0	1	468	354	821	0	781
contig01436	gi|164290387|gb|ES825271.1|ES825271	86.22	421	38	1	68	468	637	217	9e-112	404
contig01437	gi|78334342|gb|DT554616.1|DT554616	99.57	468	2	0	1	468	444	911	0	912
contig01438	gi|109851803|gb|DW480782.1|DW480782	99.29	280	2	0	189	468	164	443	2e-152	539
contig01439	gi|164273424|gb|ES819287.1|ES819287	98.29	467	8	0	1	467	224	690	0	862
contig01440	gi|164291986|gb|ES818177.1|ES818177	99.52	417	1	1	1	417	253	668	0	672
contig01441	gi|164268320|gb|ES818487.1|ES818487	98.44	448	7	0	20	467	548	101	0	833
contig01442	gi|109889365|gb|DW518333.1|DW518333	97.22	468	12	1	1	467	638	171	0	817
contig01443	gi|164248104|gb|ES803609.1|ES803609	99.57	467	1	1	1	467	40	505	0	902
contig01444	gi|164357318|gb|ES820707.1|ES820707	98.92	461	3	1	8	468	57	515	0	749
contig01445	gi|164260338|gb|ES812170.1|ES812170	96.3	460	14	2	1	459	579	122	0	763
contig01446	gi|164320335|gb|ES808157.1|ES808157	98.25	458	4	2	1	458	24	477	0	731
contig01447	gi|84148631|gb|DN779931.1|DN779931	99.57	463	2	0	3	465	59	521	0	902
contig01448	gi|84168260|gb|DR456908.1|DR456908	99.79	467	1	0	1	467	547	81	0	918
contig01449	gi|164242974|gb|ES821432.1|ES821432	98.93	467	3	2	1	465	310	776	0	870
contig01450	gi|366441704|gb|HO090589.1|HO090589	99.35	464	3	0	1	464	516	53	0	896
contig01451	gi|366399783|gb|HO104742.1|HO104742	99.14	467	4	0	1	467	544	78	0	894
contig01452	gi|109836237|gb|DW234798.1|DW234798	100	241	0	0	176	416	447	687	8e-134	478
contig01453	gi|109888243|gb|DW517212.1|DW517212	98.28	464	8	0	3	466	680	217	0	856
contig01454	gi|109876112|gb|DW505086.1|DW505086	99.57	460	2	0	1	460	461	2	0	850
contig01455	gi|366397043|gb|HO103542.1|HO103542	97.85	465	10	0	1	465	478	14	0	842
contig01456	gi|164366046|gb|ES838301.1|ES838301	97.18	461	12	1	1	461	358	817	0	803
contig01457	gi|109837626|gb|DW236187.1|DW236187	98.5	466	7	0	1	466	294	759	0	868
contig01458	gi|164261730|gb|ES849718.1|ES849718	98.4	374	6	0	93	466	200	573	0	694
contig01459	gi|84173889|gb|DR462537.1|DR462537	82.48	137	24	0	175	311	409	545	2e-14	81.8
contig01460	gi|84154253|gb|DN803608.1|DN803608	96.91	97	2	1	59	154	152	248	2e-38	161
contig01461	gi|164279284|gb|ES798296.1|ES798296	97.63	465	10	1	1	464	282	746	0	827
contig01462	gi|366413365|gb|HO108684.1|HO108684	99.57	463	2	0	1	463	10	472	0	902
contig01463	gi|366395079|gb|HO095391.1|HO095391	98.92	371	3	1	80	449	371	1	0	696
contig01464	gi|164262138|gb|ES800955.1|ES800955	99.78	459	1	0	1	459	467	9	0	902
contig01465	gi|164336020|gb|ES801059.1|ES801059	98.06	464	9	0	1	464	24	487	0	848
contig01466	gi|366457804|gb|HO101167.1|HO101167	100	454	0	0	11	464	5	458	0	900
contig01467	gi|366444997|gb|HO094027.1|HO094027	98.24	455	7	1	1	455	569	116	0	831
contig01468	gi|164254439|gb|ES803198.1|ES803198	98.72	468	2	1	1	464	851	384	0	878
contig01469	gi|164346905|gb|EV494691.1|EV494691	99.57	463	2	0	1	463	35	497	0	902
contig01470	gi|164240993|gb|ES832869.1|ES832869	99.34	302	2	0	1	302	331	632	2e-165	583
contig01471	gi|325468860|gb|JG453023.1|JG453023	99.14	463	4	0	1	463	473	11	0	886
contig01472	gi|109835125|gb|DW233690.1|DW233690	99.78	463	1	0	1	463	507	45	0	910
contig01474	gi|164354669|gb|ES790619.1|ES790619	99.35	463	3	0	1	463	729	267	0	894
contig01475	gi|109852393|gb|DW481372.1|DW481372	99.78	463	0	1	1	463	105	566	0	902
contig01476	gi|78349976|gb|DT570250.1|DT570250	92.43	449	34	0	1	449	616	168	8e-177	620
contig01477	gi|109827057|gb|DW225764.1|DW225764	98.27	462	8	0	1	462	13	474	0	852
contig01478	gi|84165915|gb|DR454563.1|DR454563	99.76	412	1	0	1	412	475	64	0	809
contig01479	gi|109825306|gb|DW224039.1|DW224039	98.45	452	6	1	1	451	201	652	0	833
contig01480	gi|164325852|gb|ES838473.1|ES838473	91	100	9	0	46	145	9	108	3e-28	127
contig01481	gi|109886301|gb|DW515271.1|DW515271	99.78	463	1	0	1	463	75	537	0	910
contig01482	gi|78335522|gb|DT555796.1|DT555796	95.02	462	22	1	1	462	689	229	0	726
contig01483	gi|109823817|gb|DW008667.1|DW008667	99.57	462	1	1	1	462	30	490	0	892
contig01484	gi|109883628|gb|DW512598.1|DW512598	99.76	409	1	0	15	423	669	261	0	803
contig01485	gi|164299597|gb|ES814963.1|ES814963	99.35	460	3	0	1	460	616	157	0	888
contig01486	gi|366426051|gb|HO108957.1|HO108957	99.52	417	2	0	1	417	210	626	0	811
contig01487	gi|82755374|gb|DV848936.1|DV848936	96.64	447	15	0	1	447	485	39	0	767
contig01488	gi|78350197|gb|DT570471.1|DT570471	99.78	461	1	0	1	461	82	542	0	906
contig01489	gi|84149628|gb|DN780928.1|DN780928	99.78	461	1	0	1	461	318	778	0	906
contig01490	gi|82755344|gb|DV848906.1|DV848906	100	461	0	0	1	461	37	497	0	914
contig01491	gi|109882575|gb|DW511545.1|DW511545	99.13	461	4	0	1	461	641	181	0	882
contig01492	gi|78335228|gb|DT555502.1|DT555502	96.98	464	11	1	1	461	204	667	0	805
contig01493	gi|164345230|gb|ES803074.1|ES803074	98.18	439	7	1	1	438	339	777	0	799
contig01494	gi|78336210|gb|DT556484.1|DT556484	98.91	459	4	1	1	459	219	676	0	862
contig01495	gi|164255049|gb|ES848408.1|ES848408	92.62	461	34	0	1	461	677	217	0	644
contig01496	gi|78339574|gb|DT559848.1|DT559848	95.41	479	1	1	1	458	756	278	0	807
contig01497	gi|109834751|gb|DW233316.1|DW233316	99.11	448	3	1	14	460	64	511	0	848
contig01498	gi|164324521|gb|ES826956.1|ES826956	100	448	0	0	12	459	31	478	0	888
contig01499	gi|164261073|gb|ES794551.1|ES794551	99.57	460	2	0	1	460	145	604	0	896
contig01500	gi|109824538|gb|DW009364.1|DW009364	99.56	450	2	0	1	450	60	509	0	876
contig01501	gi|164288235|gb|ES826029.1|ES826029	98.91	459	5	0	1	459	194	652	0	874
contig01502	gi|109881325|gb|DW510295.1|DW510295	97.05	441	5	3	19	458	472	39	0	757
contig01503	gi|164259656|gb|ES838732.1|ES838732	96.29	458	16	1	2	458	40	497	0	765
contig01505	gi|109886119|gb|DW515089.1|DW515089	98.54	411	6	0	13	423	3	413	0	767
contig01506	gi|366461581|gb|HO090104.1|HO090104	99.12	453	3	1	1	452	480	28	0	858
contig01507	gi|109845136|gb|DW243694.1|DW243694	99.78	458	1	0	1	458	151	608	0	900
contig01508	gi|366450528|gb|HO110478.1|HO110478	93.31	344	13	2	1	343	338	4	2e-140	500
contig01509	gi|366460707|gb|HO110742.1|HO110742	92.48	266	13	2	123	387	314	55	2e-81	303
contig01510	gi|84167392|gb|DR456040.1|DR456040	97.25	109	3	0	256	364	499	391	6e-48	192
contig01511	gi|164263163|gb|ES802854.1|ES802854	97.55	449	11	0	1	449	215	663	0	803
contig01512	gi|78343397|gb|DT563671.1|DT563671	99.35	459	2	1	1	458	363	821	0	878
contig01513	gi|164243713|gb|ES795934.1|ES795934	99.59	245	0	1	1	244	721	477	2e-131	470
contig01514	gi|78347607|gb|DT567881.1|DT567881	98.41	441	6	1	17	456	927	487	0	811
contig01515	gi|109876868|gb|DW505842.1|DW505842	99.78	456	1	0	1	456	13	468	0	896
contig01516	gi|84169186|gb|DR457834.1|DR457834	97.81	457	9	1	1	456	512	56	0	819
contig01517	gi|109828597|gb|DW227218.1|DW227218	100	451	0	0	1	451	41	491	0	852
contig01518	gi|164335146|gb|ES797476.1|ES797476	99.34	456	2	1	1	456	510	56	0	874
contig01519	gi|84149786|gb|DN781086.1|DN781086	99.56	457	2	0	1	457	84	540	0	890
contig01520	gi|164360531|gb|ES851379.1|ES851379	96.05	456	17	1	1	456	262	716	0	753
contig01521	gi|164322093|gb|ES794979.1|ES794979	91.67	456	35	1	1	453	16	471	3e-170	599
contig01522	gi|82755884|gb|DV849446.1|DV849446	99.33	451	2	1	1	450	530	80	0	862
contig01523	gi|78352807|gb|DT573081.1|DT573081	99.78	448	1	0	2	449	1	448	0	880
contig01524	gi|109872429|gb|DW501404.1|DW501404	96.14	440	16	1	1	440	77	515	0	682
contig01525	gi|84148912|gb|DN780212.1|DN780212	100	455	0	0	1	455	68	522	0	854
contig01526	gi|366412548|gb|HO102096.1|HO102096	95.16	455	6	1	1	455	493	55	0	702
contig01527	gi|109874355|gb|DW503329.1|DW503329	99.78	449	1	0	1	449	473	25	0	882
contig01528	gi|366451322|gb|HO100606.1|HO100606	98.66	447	6	0	1	447	539	93	0	797
contig01529	gi|109884463|gb|DW513433.1|DW513433	97.63	464	1	3	1	454	13	476	0	781
contig01530	gi|109839808|gb|DW238369.1|DW238369	97.44	39	1	0	258	296	248	210	6e-11	69.9
contig01531	gi|84150727|gb|DN800082.1|DN800082	99.19	247	2	0	208	454	493	247	1e-132	474
contig01532	gi|164261186|gb|ES800938.1|ES800938	99.76	422	1	0	32	453	1	422	0	829
contig01533	gi|82755309|gb|DV848871.1|DV848871	96.4	445	8	2	1	438	508	65	0	676
contig01534	gi|109876485|gb|DW505459.1|DW505459	85.71	196	28	0	1	196	144	339	4e-40	167
contig01535	gi|84149670|gb|DN780970.1|DN780970	100	453	0	0	1	453	18	470	0	898
contig01536	gi|164269335|gb|ES822289.1|ES822289	98.17	437	6	2	18	454	745	311	0	787
contig01537	gi|164305963|gb|ES819362.1|ES819362	97.79	452	10	0	1	452	137	588	0	817
contig01538	gi|84148502|gb|DN779802.1|DN779802	99.01	405	4	0	1	405	115	519	0	729
contig01539	gi|84145289|gb|DN759531.1|DN759531	90	340	34	0	5	344	406	67	9e-112	404
contig01540	gi|164282275|gb|ES797388.1|ES797388	99.56	454	0	2	1	452	531	78	0	868
contig01541	gi|366410265|gb|HO104328.1|HO104328	99.12	454	4	0	1	454	14	467	0	793
contig01542	gi|164318803|gb|ES807765.1|ES807765	97.77	448	10	0	1	448	410	857	0	809
contig01543	gi|164307640|gb|ES839459.1|ES839459	98.87	441	5	0	1	441	479	39	0	835
contig01544	gi|164261530|gb|ES837101.1|ES837101	99.1	444	3	1	1	444	647	205	0	787
contig01545	gi|84154533|gb|DN803888.1|DN803888	98.22	449	8	0	1	449	102	550	0	829
contig01546	gi|109834994|gb|DW233559.1|DW233559	99.77	426	1	0	27	452	35	460	0	837
contig01547	gi|164297879|gb|ES834357.1|ES834357	100	444	0	0	7	450	9	452	0	880
contig01548	gi|109828041|gb|DW226684.1|DW226684	99.78	451	1	0	1	451	92	542	0	886
contig01549	gi|366420302|gb|HO105419.1|HO105419	98.22	393	7	0	1	393	395	3	0	724
contig01550	gi|366447329|gb|HO090306.1|HO090306	88.08	151	16	1	3	153	496	348	2e-35	151
contig01551	gi|325467886|gb|JG452049.1|JG452049	99.55	449	2	0	1	449	20	468	0	874
contig01552	gi|164328497|gb|ES824959.1|ES824959	99.12	452	3	1	1	451	632	181	0	856
contig01553	gi|109847662|gb|DW476642.1|DW476642	99.46	368	2	0	84	451	882	515	0	714
contig01554	gi|366457039|gb|HO094615.1|HO094615	99.56	450	2	0	1	450	471	22	0	876
contig01555	gi|78350001|gb|DT570275.1|DT570275	98.52	271	1	3	1	269	324	593	5e-135	482
contig01556	gi|84155043|gb|DN804398.1|DN804398	96.3	270	8	1	7	274	9	278	2e-125	450
contig01557	gi|84150196|gb|DN781496.1|DN781496	100	449	0	0	1	449	580	132	0	890
contig01558	gi|164256589|gb|ES817943.1|ES817943	99.55	447	2	0	4	450	99	545	0	870
contig01559	gi|109882683|gb|DW511653.1|DW511653	98.68	454	2	1	1	450	2	455	0	850
contig01560	gi|109874292|gb|DW503266.1|DW503266	99.55	449	2	0	1	449	506	58	0	874
contig01561	gi|109877054|gb|DW506028.1|DW506028	99.32	441	2	1	5	444	187	627	0	842
contig01562	gi|109876514|gb|DW505488.1|DW505488	100	330	0	0	45	374	372	43	0	654
contig01563	gi|78343125|gb|DT563399.1|DT563399	99.38	161	1	0	288	448	660	500	1e-83	311
contig01564	gi|82755627|gb|DV849189.1|DV849189	99.78	448	1	0	1	448	475	28	0	880
contig01565	gi|164297705|gb|EX170501.1|EX170501	99.78	448	1	0	1	448	143	590	0	880
contig01566	gi|164365398|gb|ES810635.1|ES810635	99.78	446	1	0	1	446	13	458	0	876
contig01567	gi|109823727|gb|DW008578.1|DW008578	99.68	308	1	0	1	308	95	402	2e-171	603
contig01568	gi|109833463|gb|DW232028.1|DW232028	100	339	0	0	1	339	387	725	0	672
contig01569	gi|366441672|gb|HO090557.1|HO090557	99.29	424	3	0	1	424	109	532	0	817
contig01570	gi|164295648|gb|ES818533.1|ES818533	100	447	0	0	1	447	606	160	0	886
contig01571	gi|164348177|gb|ES810901.1|ES810901	98.88	447	4	1	1	446	422	868	0	797
contig01572	gi|109880675|gb|DW509645.1|DW509645	99.3	426	3	0	1	426	28	453	0	821
contig01573	gi|164270100|gb|EX166434.1|EX166434	97.79	452	7	2	1	449	753	302	0	809
contig01574	gi|366463927|gb|HO109344.1|HO109344	94.77	172	9	0	121	292	1	172	3e-71	270
contig01575	gi|366447778|gb|HO099647.1|HO099647	98.66	449	2	3	1	445	32	480	0	821
contig01576	gi|164248171|gb|ES809721.1|ES809721	99.33	447	2	1	1	447	800	355	0	720
contig01577	gi|78352512|gb|DT572786.1|DT572786	100	328	0	0	119	446	789	462	0	650
contig01578	gi|164269141|gb|EX169433.1|EX169433	98.45	453	2	1	1	448	570	118	0	783
contig01579	gi|109826415|gb|DW225130.1|DW225130	99.77	430	1	0	1	430	438	9	0	844
contig01580	gi|109829394|gb|DW227980.1|DW227980	99.03	310	3	0	1	310	173	482	7e-168	591
contig01581	gi|164344708|gb|ES793500.1|ES793500	94.8	442	22	1	1	442	266	706	0	686
contig01582	gi|78354345|gb|DT574619.1|DT574619	99.78	446	1	0	1	446	649	204	0	876
contig01583	gi|164245347|gb|ES843721.1|ES843721	99.1	446	4	0	1	446	89	534	0	852
contig01584	gi|366422143|gb|HO096404.1|HO096404	98.3	412	2	2	35	445	1	408	0	698
contig01585	gi|164247988|gb|EX165624.1|EX165624	97.17	247	7	0	1	247	328	574	1e-123	444
contig01586	gi|109891117|gb|DW520080.1|DW520080	96.81	345	11	0	1	345	191	535	1e-169	597
contig01587	gi|109875151|gb|DW504125.1|DW504125	99.54	431	2	0	1	431	483	53	0	839
contig01588	gi|366399986|gb|HO092052.1|HO092052	99.55	445	2	0	1	445	493	49	0	813
contig01589	gi|164342758|gb|ES843169.1|ES843169	99.78	445	0	1	1	445	527	84	0	819
contig01590	gi|109871452|gb|DW500428.1|DW500428	98.2	444	8	0	1	444	74	517	0	817
contig01591	gi|366442771|gb|HO109803.1|HO109803	99.6	251	1	0	1	251	330	80	2e-137	490
contig01592	gi|109872239|gb|DW501214.1|DW501214	99.77	444	0	1	1	444	93	535	0	864
contig01593	gi|164296574|gb|ES840929.1|ES840929	97.84	278	6	0	166	443	13	290	1e-141	504
contig01594	gi|164342923|gb|ES793440.1|ES793440	99.31	437	2	1	1	436	35	471	0	835
contig01595	gi|164252576|gb|ES826440.1|ES826440	98.41	440	7	0	1	440	118	557	0	817
contig01596	gi|366443988|gb|HO093155.1|HO093155	95.83	360	12	2	85	442	5	363	7e-165	581
contig01597	gi|78342382|gb|DT562656.1|DT562656	100	282	0	0	1	282	276	557	2e-158	559
contig01598	gi|109836670|gb|DW235231.1|DW235231	100	244	0	0	1	244	493	250	1e-135	484
contig01599	gi|164248126|gb|ES806286.1|ES806286	97.76	446	6	1	1	442	488	43	0	765
contig01600	gi|164300606|gb|EV489655.1|EV489655	99.02	408	3	1	1	407	436	29	0	769
contig01601	gi|164316382|gb|ES840522.1|ES840522	98.58	423	6	0	1	423	432	10	0	791
contig01602	gi|84148055|gb|DN762297.1|DN762297	98.64	442	6	0	1	442	443	2	0	829
contig01603	gi|164286567|gb|ES810774.1|ES810774	94.05	437	25	1	1	436	421	857	0	652
contig01604	gi|164337640|gb|ES798167.1|ES798167	96.03	252	8	2	187	436	165	416	9e-112	404
contig01605	gi|366422981|gb|HO098914.1|HO098914	97.3	408	11	0	34	441	8	415	0	674
contig01606	gi|109885194|gb|DW514164.1|DW514164	99.46	367	2	0	75	441	672	306	0	712
contig01607	gi|84173031|gb|DR461679.1|DR461679	96.14	440	13	4	1	439	457	21	0	706
contig01608	gi|164253356|gb|EX167660.1|EX167660	96.2	316	11	1	124	439	414	100	1e-147	523
contig01609	gi|84167261|gb|DR455909.1|DR455909	98.39	435	6	1	3	436	76	510	0	799
contig01610	gi|197701123|gb|FL684445.1|FL684445	94.52	438	5	1	4	441	499	81	0	706
contig01611	gi|164271878|gb|ES817699.1|ES817699	99.54	436	2	0	6	441	8	443	0	848
contig01612	gi|109891678|gb|DW520641.1|DW520641	97	434	13	0	3	436	580	147	0	757
contig01613	gi|84166083|gb|DR454731.1|DR454731	98.63	437	6	0	1	437	230	666	0	819
contig01614	gi|109828212|gb|DW226840.1|DW226840	99.09	440	4	0	1	440	198	637	0	841
contig01615	gi|109873408|gb|DW502383.1|DW502383	99.09	439	3	1	1	438	158	596	0	831
contig01616	gi|109824110|gb|DW008954.1|DW008954	98.85	434	5	0	7	440	724	291	0	821
contig01617	gi|109838701|gb|DW237262.1|DW237262	99.27	412	3	0	1	412	414	3	0	793
contig01618	gi|164357788|gb|ES850253.1|ES850253	99.54	438	2	0	1	438	817	380	0	852
contig01619	gi|84143902|gb|DN758144.1|DN758144	99.32	439	3	0	1	439	108	546	0	846
contig01620	gi|164306073|gb|ES841491.1|ES841491	98.85	434	4	1	1	434	296	728	0	813
contig01621	gi|109881270|gb|DW510240.1|DW510240	99.09	438	4	0	1	438	88	525	0	837
contig01622	gi|78339934|gb|DT560208.1|DT560208	99.71	344	1	0	1	344	535	878	0	674
contig01624	gi|78350053|gb|DT570327.1|DT570327	95.36	431	20	0	1	431	50	480	0	696
contig01625	gi|164263238|gb|ES806394.1|ES806394	99.3	430	3	0	1	430	515	944	0	829
contig01626	gi|164272731|gb|ES823658.1|ES823658	95.44	439	15	3	3	438	714	278	0	644
contig01627	gi|78337820|gb|DT558094.1|DT558094	99.31	437	2	1	1	437	281	716	0	835
contig01628	gi|109838405|gb|DW236966.1|DW236966	99.64	281	1	0	1	281	456	736	2e-155	549
contig01629	gi|109881152|gb|DW510122.1|DW510122	100	431	0	0	1	431	476	46	0	854
contig01630	gi|109890632|gb|DW519596.1|DW519596	99.3	427	3	0	11	437	619	193	0	823
contig01631	gi|84166517|gb|DR455165.1|DR455165	99.77	436	0	1	1	436	505	71	0	848
contig01632	gi|164285592|gb|ES814660.1|ES814660	99.08	433	2	1	1	433	409	839	0	821
contig01633	gi|109850983|gb|DW479962.1|DW479962	99.77	437	0	1	1	436	216	652	0	850
contig01634	gi|84168587|gb|DR457235.1|DR457235	99.07	429	3	1	7	435	6	433	0	751
contig01635	gi|84152094|gb|DN801449.1|DN801449	91.92	421	33	1	1	420	56	476	9e-158	557
contig01636	gi|164300964|gb|ES833613.1|ES833613	95.96	446	8	1	1	436	523	78	0	751
contig01637	gi|164255883|gb|ES843037.1|ES843037	99.77	435	1	0	1	435	498	64	0	854
contig01638	gi|109832953|gb|DW231518.1|DW231518	99.54	436	1	1	1	436	54	488	0	841
contig01639	gi|109834843|gb|DW233408.1|DW233408	94.9	314	1	1	61	374	98	396	3e-145	515
contig01640	gi|164289143|gb|ES795699.1|ES795699	98.63	438	3	1	1	435	153	590	0	817
contig01641	gi|325469194|gb|JG453357.1|JG453357	98.34	181	3	0	253	433	171	351	9e-81	301
contig01642	gi|84174798|gb|DR463446.1|DR463446	99.08	433	4	0	1	433	569	137	0	827
contig01643	gi|164253767|gb|ES835442.1|ES835442	100	226	0	0	210	435	686	461	6e-125	448
contig01644	gi|366412018|gb|HO108171.1|HO108171	98.62	435	5	1	1	435	60	493	0	807
contig01645	gi|164331735|gb|ES822495.1|ES822495	99.76	417	1	0	1	417	243	659	0	819
contig01646	gi|84169870|gb|DR458518.1|DR458518	98.62	436	6	0	1	436	26	461	0	807
contig01647	gi|109889392|gb|DW518360.1|DW518360	100	433	0	0	1	433	293	725	0	858
contig01648	gi|109876210|gb|DW505184.1|DW505184	99.72	353	1	0	1	353	352	704	0	692
contig01649	gi|366443107|gb|HO110133.1|HO110133	99.53	427	2	0	6	432	1	427	0	831
contig01650	gi|366440622|gb|HO111016.1|HO111016	92.84	433	24	1	1	433	470	45	0	644
contig01651	gi|109885400|gb|DW514370.1|DW514370	89.42	416	44	0	10	425	113	528	3e-133	476
contig01652	gi|109829300|gb|DW227888.1|DW227888	99.77	430	1	0	1	430	662	233	0	844
contig01653	gi|109835066|gb|DW233631.1|DW233631	99.51	204	0	1	99	302	1	203	5e-107	389
contig01654	gi|82755480|gb|DV849042.1|DV849042	95.09	428	18	2	1	427	587	162	0	668
contig01655	gi|109834175|gb|DW232740.1|DW232740	98.61	432	6	0	1	432	406	837	0	809
contig01656	gi|164336921|gb|ES845537.1|ES845537	98.38	432	7	0	1	432	269	700	0	759
contig01657	gi|109829092|gb|DW227686.1|DW227686	99.51	407	2	0	1	407	159	565	0	791
contig01658	gi|109844779|gb|DW243337.1|DW243337	99.54	432	2	0	1	432	448	17	0	841
contig01659	gi|164259388|gb|ES812155.1|ES812155	97.3	408	11	0	12	419	618	211	0	722
contig01660	gi|109830880|gb|DW229439.1|DW229439	100	422	0	0	1	422	425	4	0	837
contig01661	gi|109877507|gb|DW506480.1|DW506480	100	202	0	0	148	349	13	214	1e-110	400
contig01662	gi|164344250|gb|ES793473.1|ES793473	99.53	428	2	0	4	431	9	436	0	833
contig01663	gi|82756466|gb|DV850028.1|DV850028	100	430	0	0	1	430	435	6	0	852
contig01664	gi|84167497|gb|DR456145.1|DR456145	91.19	420	37	0	1	420	163	582	2e-152	539
contig01665	gi|164338340|gb|ES811703.1|ES811703	99.46	371	2	0	63	433	564	194	0	720
contig01666	gi|164271686|gb|ES796820.1|ES796820	99.31	433	2	1	1	433	157	588	0	755
contig01667	gi|164325035|gb|ES841874.1|ES841874	100	430	0	0	1	430	237	666	0	852
contig01668	gi|109834546|gb|DW233111.1|DW233111	97.9	428	8	1	1	427	41	468	0	769
contig01669	gi|164303468|gb|ES822943.1|ES822943	98.12	426	8	0	1	426	488	63	0	781
contig01670	gi|84172202|gb|DR460850.1|DR460850	98.29	410	7	0	21	430	492	83	0	757
contig01671	gi|78338384|gb|DT558658.1|DT558658	96.94	425	13	0	1	425	419	843	0	739
contig01672	gi|164286009|gb|ES800220.1|ES800220	89.2	176	18	1	4	179	217	43	2e-47	190
contig01673	gi|109870052|gb|DW499028.1|DW499028	95.08	427	20	1	1	426	41	467	0	672
contig01674	gi|164287504|gb|ES794827.1|ES794827	96.88	417	13	0	11	427	785	369	0	726
contig01675	gi|164242967|gb|ES821095.1|ES821095	96.61	59	2	0	281	339	78	136	2e-20	101
contig01676	gi|84168795|gb|DR457443.1|DR457443	98.37	430	7	0	1	430	76	505	0	797
contig01677	gi|164278609|gb|ES811059.1|ES811059	99.05	421	4	0	1	421	317	737	0	803
contig01678	gi|164286604|gb|ES814696.1|ES814696	99.07	430	3	1	1	429	193	622	0	813
contig01679	gi|84164780|gb|DR453428.1|DR453428	99.07	430	3	1	1	429	505	76	0	813
contig01680	gi|109838161|gb|DW236722.1|DW236722	99.04	417	3	1	13	429	1	416	0	787
contig01681	gi|164277243|gb|ES825058.1|ES825058	100	414	0	0	1	414	292	705	0	702
contig01682	gi|164249015|gb|ES800757.1|ES800757	98.58	423	5	1	1	422	234	656	0	783
contig01683	gi|109883322|gb|DW512292.1|DW512292	100	366	0	0	63	428	1	366	0	726
contig01684	gi|84167860|gb|DR456508.1|DR456508	98.75	400	3	1	1	398	428	29	0	747
contig01685	gi|78339794|gb|DT560068.1|DT560068	100	374	0	0	1	374	637	264	0	741
contig01686	gi|109873603|gb|DW502578.1|DW502578	92.51	427	10	1	1	427	426	22	1e-178	626
contig01687	gi|164311961|gb|ES798597.1|ES798597	95.57	158	7	0	1	158	29	186	1e-67	258
contig01688	gi|164345436|gb|ES843260.1|ES843260	94.03	402	22	2	12	412	652	252	7e-168	591
contig01689	gi|164295565|gb|ES809225.1|ES809225	99.75	396	1	0	32	427	26	421	0	777
contig01690	gi|109834616|gb|DW233181.1|DW233181	100	411	0	0	17	427	75	485	0	815
contig01691	gi|366446937|gb|HO099518.1|HO099518	99.3	427	3	0	1	427	1	427	0	823
contig01692	gi|109855579|gb|DW484558.1|DW484558	99.45	181	1	0	244	424	55	235	1e-95	351
contig01693	gi|366457594|gb|HO095115.1|HO095115	100	237	0	0	20	256	1	237	2e-131	470
contig01694	gi|366418351|gb|HO097845.1|HO097845	94.55	110	5	1	1	109	47	156	5e-39	163
contig01695	gi|109850101|gb|DW479080.1|DW479080	100	422	0	0	1	422	312	733	0	837
contig01696	gi|366425760|gb|HO094886.1|HO094886	98.83	427	4	1	1	427	440	15	0	799
contig01697	gi|164339931|gb|ES792707.1|ES792707	93.51	416	27	0	10	425	203	618	7e-174	611
contig01698	gi|78335410|gb|DT555684.1|DT555684	99.77	426	1	0	1	426	41	466	0	837
contig01699	gi|164282482|gb|ES825154.1|ES825154	99.77	426	1	0	1	426	13	438	0	837
contig01700	gi|164289841|gb|ES825608.1|ES825608	99.77	426	1	0	1	426	52	477	0	837
contig01701	gi|366430097|gb|HO093726.1|HO093726	99.03	206	2	0	2	207	114	319	3e-108	392
contig01702	gi|366409627|gb|HO111928.1|HO111928	99.53	424	1	1	1	424	488	66	0	763
contig01703	gi|78351186|gb|DT571460.1|DT571460	99.76	425	1	0	1	425	772	348	0	835
contig01704	gi|78334592|gb|DT554866.1|DT554866	94.85	408	19	1	9	414	644	237	0	636
contig01705	gi|366410083|gb|HO100269.1|HO100269	99.77	426	1	0	1	426	43	468	0	837
contig01706	gi|366426234|gb|HO109048.1|HO109048	99.41	339	2	0	1	339	151	489	0	656
contig01707	gi|366422704|gb|HO099920.1|HO099920	98.38	185	2	1	238	421	620	436	6e-91	335
contig01708	gi|164272816|gb|ES831205.1|ES831205	97.64	424	10	0	1	424	67	490	0	720
contig01709	gi|164255724|gb|ES829049.1|ES829049	98.36	426	3	4	1	423	482	906	0	757
contig01710	gi|82755304|gb|DV848866.1|DV848866	98.26	403	4	3	1	402	175	575	0	720
contig01711	gi|164321205|gb|ES801447.1|ES801447	99.53	423	1	1	1	422	551	129	0	815
contig01712	gi|164291973|gb|ES812344.1|ES812344	100	423	0	0	1	423	848	426	0	839
contig01713	gi|109859421|gb|DW488400.1|DW488400	83.23	167	25	1	1	164	475	641	1e-21	105
contig01714	gi|78336766|gb|DT557040.1|DT557040	94.87	429	12	2	1	420	500	73	0	676
contig01715	gi|164326175|gb|ES806576.1|ES806576	98.78	410	5	0	1	410	781	372	0	773
contig01717	gi|164268357|gb|ES827914.1|ES827914	99.52	421	2	0	1	421	290	710	0	819
contig01718	gi|84170950|gb|DR459598.1|DR459598	93.95	281	12	5	35	311	9	288	3e-105	383
contig01719	gi|164243861|gb|ES801385.1|ES801385	98.5	401	4	1	1	399	418	818	3e-179	628
contig01721	gi|84149065|gb|DN780365.1|DN780365	99.21	252	2	0	170	421	468	217	1e-135	484
contig01722	gi|164349642|gb|ES835644.1|ES835644	99.27	413	3	0	10	422	428	16	0	795
contig01723	gi|109878685|gb|DW507655.1|DW507655	100	421	0	0	1	421	656	236	0	835
contig01724	gi|84170702|gb|DR459350.1|DR459350	99.76	421	1	0	1	421	118	538	0	785
contig01725	gi|82755238|gb|DV848800.1|DV848800	100	422	0	0	1	422	187	608	0	837
contig01726	gi|164247895|gb|ES795999.1|ES795999	98.07	311	5	1	102	412	318	9	2e-146	519
contig01727	gi|164250092|gb|EX164135.1|EX164135	97.5	400	6	1	8	403	56	455	0	638
contig01728	gi|84149338|gb|DN780638.1|DN780638	100	413	0	0	1	413	197	609	0	819
contig01729	gi|197701123|gb|FL684445.1|FL684445	100	422	0	0	1	422	502	81	0	837
contig01730	gi|109875228|gb|DW504202.1|DW504202	99.52	419	2	0	3	421	676	258	0	815
contig01731	gi|164277165|gb|ES812575.1|ES812575	100	421	0	0	1	421	569	149	0	835
contig01732	gi|366425970|gb|HO102953.1|HO102953	97.79	362	8	0	26	387	365	4	0	654
contig01733	gi|84144097|gb|DN758339.1|DN758339	99.49	390	2	0	1	390	325	714	0	716
contig01734	gi|78348669|gb|DT568943.1|DT568943	97.57	412	10	0	1	412	695	284	0	737
contig01735	gi|109888622|gb|DW517591.1|DW517591	96.85	381	6	2	32	412	1	375	0	652
contig01736	gi|164264441|gb|ES832971.1|ES832971	98.81	421	4	1	1	420	109	529	0	787
contig01737	gi|109879403|gb|DW508373.1|DW508373	99.29	421	1	1	1	421	201	619	0	805
contig01738	gi|109868004|gb|DW496980.1|DW496980	99.29	421	2	1	1	421	144	563	0	803
contig01739	gi|109864286|gb|DW493262.1|DW493262	96.62	414	13	1	1	413	233	646	0	702
contig01740	gi|84164745|gb|DR453393.1|DR453393	100	165	0	0	1	165	218	382	2e-88	327
contig01741	gi|366445542|gb|HO094237.1|HO094237	96.89	418	13	0	1	418	5	422	0	684
contig01742	gi|109867686|gb|DW496662.1|DW496662	99.52	419	1	1	1	418	15	433	0	807
contig01743	gi|78353820|gb|DT574094.1|DT574094	88.78	419	47	0	1	419	629	211	6e-128	458
contig01744	gi|164332238|gb|ES846321.1|ES846321	99.76	420	1	0	1	420	148	567	0	825
contig01745	gi|164317246|gb|EX170556.1|EX170556	99.52	420	2	0	1	420	408	827	0	817
contig01746	gi|109825434|gb|DW224167.1|DW224167	99.14	347	1	1	74	420	140	484	0	658
contig01747	gi|109881267|gb|DW510237.1|DW510237	99.58	238	1	0	184	421	4	241	1e-129	464
contig01748	gi|84151926|gb|DN801281.1|DN801281	97.85	419	9	0	1	419	64	482	0	759
contig01749	gi|164319302|gb|ES807769.1|ES807769	100	420	0	0	1	420	654	235	0	833
contig01750	gi|164265246|gb|ES811414.1|ES811414	100	419	0	0	1	419	354	772	0	694
contig01752	gi|366430509|gb|HO093936.1|HO093936	99.52	418	2	0	1	418	437	20	0	813
contig01753	gi|164273435|gb|ES819298.1|ES819298	99.76	418	1	0	1	418	293	710	0	821
contig01754	gi|84165350|gb|DR453998.1|DR453998	99.04	415	4	0	1	415	257	671	0	791
contig01755	gi|164302320|gb|ES840102.1|ES840102	97.09	413	12	0	1	413	492	80	0	724
contig01756	gi|82755536|gb|DV849098.1|DV849098	99.76	419	1	0	1	419	421	3	0	823
contig01757	gi|109888526|gb|DW517495.1|DW517495	100	330	0	0	91	420	403	74	2e-174	613
contig01758	gi|109870948|gb|DW499924.1|DW499924	99.26	403	3	0	16	418	1	403	0	775
contig01759	gi|342340996|gb|GW691336.1|GW691336	97.53	364	9	0	55	418	1	364	0	650
contig01760	gi|82756670|gb|DV850232.1|DV850232	99.09	219	2	0	200	418	143	361	5e-116	418
contig01761	gi|366436655|gb|HO106596.1|HO106596	93.53	340	7	2	1	325	340	1	2e-143	509
contig01762	gi|164253810|gb|ES838050.1|ES838050	100	418	0	0	1	418	422	5	0	829
contig01763	gi|109823345|gb|DW008208.1|DW008208	99.76	415	0	1	1	414	145	559	0	807
contig01764	gi|164316256|gb|ES820440.1|ES820440	100	415	0	0	1	415	32	446	0	823
contig01765	gi|109827925|gb|DW226579.1|DW226579	93.08	419	7	3	1	417	402	4	7e-174	611
contig01766	gi|109836460|gb|DW235021.1|DW235021	98.33	418	6	1	1	417	504	87	0	765
contig01767	gi|164309591|gb|ES834408.1|ES834408	98.08	416	6	2	1	416	428	15	0	745
contig01768	gi|82756575|gb|DV850137.1|DV850137	98.8	416	5	0	1	416	233	648	0	785
contig01769	gi|164266898|gb|ES792861.1|ES792861	99.04	417	3	1	1	417	216	631	0	787
contig01771	gi|109879069|gb|DW508039.1|DW508039	98.75	401	5	0	1	401	186	586	0	755
contig01772	gi|164264354|gb|ES822216.1|ES822216	99.28	416	3	0	1	416	542	127	0	801
contig01773	gi|109865720|gb|DW494696.1|DW494696	96.4	417	15	0	1	417	451	35	0	708
contig01774	gi|109890170|gb|DW519134.1|DW519134	99.49	392	2	0	24	415	507	116	0	761
contig01775	gi|164248112|gb|EX168670.1|EX168670	94.78	268	13	1	7	273	291	24	2e-118	426
contig01776	gi|109874868|gb|DW503842.1|DW503842	99.75	396	1	0	1	396	397	2	0	777
contig01777	gi|109829348|gb|DW227934.1|DW227934	100	400	0	0	16	415	1	400	0	793
contig01778	gi|84149642|gb|DN780942.1|DN780942	99.51	412	2	0	2	413	13	424	0	801
contig01779	gi|164319007|gb|ES848242.1|ES848242	98.71	387	0	2	11	392	1	387	0	718
contig01780	gi|109878147|gb|DW507120.1|DW507120	92.8	347	18	2	69	412	608	266	1e-135	484
contig01781	gi|164366599|gb|ES847590.1|ES847590	98.31	415	3	3	1	415	335	745	0	694
contig01782	gi|366440866|gb|HO111130.1|HO111130	99.24	394	3	0	12	405	394	1	0	757
contig01783	gi|109869150|gb|DW498126.1|DW498126	99.75	405	1	0	10	414	416	12	0	795
contig01784	gi|109838405|gb|DW236966.1|DW236966	99.76	414	1	0	1	414	37	450	0	813
contig01785	gi|78342935|gb|DT563209.1|DT563209	100	404	0	0	9	412	681	278	0	801
contig01786	gi|109886388|gb|DW515358.1|DW515358	96.39	415	12	3	1	413	764	351	0	680
contig01787	gi|366422354|gb|HO090956.1|HO090956	85.87	92	13	0	13	104	521	430	6e-14	79.8
contig01788	gi|109823936|gb|DW008783.1|DW008783	97.07	409	12	0	1	409	652	244	0	716
contig01789	gi|78351436|gb|DT571710.1|DT571710	99	400	2	2	8	406	18	416	0	704
contig01790	gi|78342536|gb|DT562810.1|DT562810	99.76	410	1	0	1	410	72	481	0	668
contig01791	gi|78343036|gb|DT563310.1|DT563310	99.27	412	2	1	1	412	536	126	0	785
contig01792	gi|84175017|gb|DR463665.1|DR463665	98.55	413	2	2	4	412	452	40	0	688
contig01793	gi|109871664|gb|DW500640.1|DW500640	100	268	0	0	146	413	524	257	5e-150	531
contig01794	gi|366395055|gb|HO095367.1|HO095367	99.72	363	1	0	1	363	420	58	0	712
contig01795	gi|84173876|gb|DR462524.1|DR462524	99.31	288	2	0	126	413	165	452	4e-157	555
contig01796	gi|164278698|gb|ES820838.1|ES820838	97.55	368	5	4	43	409	699	335	1e-178	626
contig01797	gi|164268235|gb|ES811457.1|ES811457	99.27	412	1	2	1	410	723	312	0	777
contig01798	gi|109872821|gb|DW501796.1|DW501796	99.02	409	4	0	1	409	609	201	0	779
contig01799	gi|109851756|gb|DW480735.1|DW480735	99.76	411	1	0	1	411	486	76	0	807
contig01800	gi|109880681|gb|DW509651.1|DW509651	99.51	412	2	0	1	412	114	525	0	801
contig01801	gi|78351851|gb|DT572125.1|DT572125	99.74	391	1	0	22	412	834	444	0	767
contig01802	gi|164287215|gb|ES840773.1|ES840773	99.03	412	4	0	1	412	550	139	0	785
contig01803	gi|164245794|gb|ES795257.1|ES795257	100	412	0	0	1	412	265	676	0	817
contig01804	gi|82756639|gb|DV850201.1|DV850201	88.89	54	6	0	13	66	374	427	6e-08	60
contig01805	gi|109833576|gb|DW232141.1|DW232141	97.57	412	10	0	1	412	2	413	0	737
contig01806	gi|109837499|gb|DW236060.1|DW236060	99.25	268	2	0	1	268	214	481	3e-145	515
contig01807	gi|78343905|gb|DT564179.1|DT564179	99.5	404	2	0	4	407	138	541	0	785
contig01808	gi|164358801|gb|ES850297.1|ES850297	98.83	257	3	0	155	411	338	82	3e-136	486
contig01809	gi|109874933|gb|DW503907.1|DW503907	99.76	411	1	0	1	411	41	451	0	807
contig01810	gi|164244926|gb|ES801406.1|ES801406	98.77	408	2	1	1	408	52	456	0	712
contig01811	gi|78350147|gb|DT570421.1|DT570421	99.2	251	2	0	160	410	808	558	4e-135	482
contig01812	gi|82755501|gb|DV849063.1|DV849063	98.77	408	5	0	1	408	105	512	0	769
contig01813	gi|366443007|gb|HO097326.1|HO097326	92.66	354	22	2	7	360	208	557	1e-135	484
contig01814	gi|164244960|gb|ES805760.1|ES805760	99.51	406	2	0	1	406	679	274	0	789
contig01815	gi|164363056|gb|ES820463.1|ES820463	99.46	369	1	1	1	368	148	516	0	708
contig01816	gi|109849809|gb|DW478788.1|DW478788	98.5	399	5	1	1	399	551	154	0	735
contig01817	gi|164270335|gb|ES818516.1|ES818516	99.23	388	3	0	1	388	403	790	0	745
contig01818	gi|109825742|gb|DW224465.1|DW224465	99.75	408	0	1	2	408	347	754	0	793
contig01819	gi|164329809|gb|ES803550.1|ES803550	98.54	410	5	1	1	409	910	501	0	757
contig01820	gi|164298586|gb|EX170528.1|EX170528	96.22	397	14	1	1	396	165	561	0	660
contig01821	gi|164254189|gb|ES790431.1|ES790431	99.76	409	1	0	1	409	737	329	0	803
contig01822	gi|164349476|gb|ES790969.1|ES790969	94.87	312	15	1	1	312	190	500	1e-135	484
contig01823	gi|164332649|gb|EV492746.1|EV492746	99.68	313	1	0	1	313	8	320	2e-174	613
contig01824	gi|164267131|gb|EX168841.1|EX168841	98.03	406	5	2	3	407	695	292	0	638
contig01825	gi|109835899|gb|DW234462.1|DW234462	97.79	407	7	2	1	407	639	235	0	678
contig01826	gi|109877616|gb|DW506589.1|DW506589	99.49	392	1	1	17	407	1	392	0	753
contig01827	gi|164280083|gb|ES809887.1|ES809887	100	405	0	0	1	405	345	749	0	803
contig01828	gi|84164943|gb|DR453591.1|DR453591	98.03	407	7	1	1	407	522	117	0	735
contig01829	gi|164257703|gb|ES836331.1|ES836331	95.53	403	18	0	1	403	458	56	0	656
contig01830	gi|84164726|gb|DR453374.1|DR453374	97.79	408	7	2	1	407	90	496	0	722
contig01831	gi|84143735|gb|DN757977.1|DN757977	86.99	146	16	1	263	408	119	261	1e-30	135
contig01832	gi|78338172|gb|DT558446.1|DT558446	100	408	0	0	1	408	712	305	0	809
contig01833	gi|109823991|gb|DW008837.1|DW008837	98.77	405	5	0	1	405	518	114	0	763
contig01834	gi|164302267|gb|ES828664.1|ES828664	99.51	406	2	0	1	406	160	565	0	789
contig01835	gi|366458259|gb|HO101502.1|HO101502	98.87	353	4	0	55	407	481	129	0	668
contig01836	gi|164366527|gb|ES841369.1|ES841369	99.47	374	2	0	1	374	164	537	0	726
contig01837	gi|109838670|gb|DW237231.1|DW237231	98.77	407	5	0	1	407	365	771	0	767
contig01838	gi|84151894|gb|DN801249.1|DN801249	99.6	249	1	0	1	249	136	384	3e-136	486
contig01839	gi|78352553|gb|DT572827.1|DT572827	96.08	383	15	0	1	383	553	171	0	640
contig01840	gi|78337964|gb|DT558238.1|DT558238	99.51	407	1	1	1	407	472	877	0	676
contig01841	gi|164319192|gb|ES792297.1|ES792297	96.6	382	13	0	9	390	614	233	0	656
contig01842	gi|164252936|gb|ES849573.1|ES849573	93.02	172	8	1	145	312	303	474	2e-63	244
contig01843	gi|325466327|gb|JG454215.1|JG454215	99.51	408	0	1	1	406	2	409	0	787
contig01844	gi|84146374|gb|DN760616.1|DN760616	97.54	406	10	0	1	406	11	416	0	726
contig01845	gi|366434358|gb|HO102624.1|HO102624	100	406	0	0	1	406	24	429	0	763
contig01846	gi|164251429|gb|ES819186.1|ES819186	99.14	349	3	0	1	349	357	9	0	668
contig01847	gi|109826127|gb|DW224848.1|DW224848	99.75	401	1	0	6	406	89	489	0	787
contig01848	gi|109889147|gb|DW518115.1|DW518115	98.44	192	3	0	201	392	100	291	2e-97	357
contig01849	gi|164250465|gb|ES826768.1|ES826768	95.97	273	9	2	135	406	769	498	6e-122	438
contig01850	gi|164267069|gb|EX164974.1|EX164974	99.37	316	1	1	1	315	382	697	2e-171	603
contig01851	gi|109863908|gb|DW492884.1|DW492884	99.72	355	0	1	1	355	277	630	0	688
contig01852	gi|109884999|gb|DW513969.1|DW513969	91.62	334	28	0	1	334	381	714	1e-122	440
contig01853	gi|109889093|gb|DW518062.1|DW518062	98.76	403	3	1	1	403	198	598	0	702
contig01854	gi|109883640|gb|DW512610.1|DW512610	99.74	387	0	1	6	391	226	612	0	710
contig01855	gi|84154816|gb|DN804171.1|DN804171	98.76	403	4	1	1	403	510	109	0	759
contig01856	gi|78342327|gb|DT562601.1|DT562601	100	405	0	0	1	405	138	542	0	803
contig01857	gi|109829489|gb|DW228074.1|DW228074	96.6	412	4	1	4	405	74	485	0	716
contig01858	gi|109878875|gb|DW507845.1|DW507845	99	299	1	1	108	404	105	403	1e-159	563
contig01859	gi|164277355|gb|ES835122.1|ES835122	98.25	399	7	0	1	399	41	439	0	735
contig01860	gi|164336364|gb|ES797512.1|ES797512	93.97	398	23	1	9	405	398	795	6e-168	591
contig01861	gi|164295713|gb|ES840896.1|ES840896	99.26	405	3	0	1	405	210	614	0	779
contig01862	gi|164316324|gb|ES830572.1|ES830572	98.16	217	4	0	95	311	8	224	5e-110	398
contig01863	gi|366418839|gb|HO098140.1|HO098140	93.28	268	16	1	1	266	508	241	3e-105	383
contig01864	gi|109827903|gb|DW226558.1|DW226558	100	352	0	0	1	352	367	16	3e-173	609
contig01865	gi|164336060|gb|ES814089.1|ES814089	99.75	398	1	0	1	398	415	18	0	781
contig01866	gi|109874622|gb|DW503596.1|DW503596	97.93	242	5	0	1	242	172	413	1e-122	440
contig01867	gi|366444456|gb|HO100658.1|HO100658	88.39	336	21	2	1	319	376	42	2e-91	337
contig01868	gi|164310703|gb|ES798542.1|ES798542	99.5	404	2	0	1	404	343	746	0	743
contig01869	gi|109890586|gb|DW519550.1|DW519550	100	102	0	0	45	146	462	361	6e-51	202
contig01870	gi|164284037|gb|ES805941.1|ES805941	100	393	0	0	11	403	24	416	0	779
contig01871	gi|164364631|gb|EV488416.1|EV488416	96.27	402	14	1	1	402	236	636	0	670
contig01872	gi|164349911|gb|ES812753.1|ES812753	99.75	403	1	0	1	403	660	258	0	791
contig01873	gi|109878486|gb|DW507456.1|DW507456	100	37	0	0	1	37	125	89	4e-12	73.8
contig01874	gi|109867473|gb|DW496449.1|DW496449	99.75	402	1	0	1	402	213	614	0	789
contig01875	gi|109870849|gb|DW499825.1|DW499825	98.01	402	7	1	1	402	222	622	0	680
contig01876	gi|164361384|gb|EX168615.1|EX168615	97.98	397	8	0	6	402	204	600	0	724
contig01877	gi|366410267|gb|HO104330.1|HO104330	96.36	110	2	2	292	399	650	541	2e-41	170
contig01878	gi|164295339|gb|EV492393.1|EV492393	81.92	354	64	0	1	354	395	42	1e-48	194
contig01879	gi|164357055|gb|ES837725.1|ES837725	99.24	397	2	1	6	402	693	298	0	714
contig01880	gi|164304460|gb|ES852351.1|ES852351	99.48	194	1	0	130	323	1	194	2e-103	377
contig01881	gi|164309235|gb|ES844578.1|ES844578	99.5	402	2	0	1	402	604	203	0	781
contig01882	gi|109887154|gb|DW516123.1|DW516123	99.74	378	1	0	23	400	522	145	0	741
contig01883	gi|84167219|gb|DR455867.1|DR455867	91.86	258	3	1	3	242	504	247	4e-89	329
contig01884	gi|164306444|gb|ES839402.1|ES839402	97.26	401	11	0	1	401	831	431	0	708
contig01885	gi|164250363|gb|ES819167.1|ES819167	98.71	388	3	2	1	387	224	610	0	714
contig01886	gi|84164699|gb|DR453347.1|DR453347	92.35	405	13	4	1	401	2	392	1e-156	553
contig01887	gi|109867023|gb|DW495999.1|DW495999	95.57	316	14	0	72	387	412	97	3e-145	515
contig01888	gi|109828989|gb|DW227589.1|DW227589	100	236	0	0	165	400	601	366	6e-131	468
contig01889	gi|109889553|gb|DW518521.1|DW518521	100	379	0	0	1	379	250	628	0	751
contig01890	gi|109878429|gb|DW507399.1|DW507399	99.75	400	1	0	1	400	110	509	0	785
contig01891	gi|109832878|gb|DW231443.1|DW231443	98.25	399	7	0	1	399	79	477	0	735
contig01892	gi|82756382|gb|DV849944.1|DV849944	99.75	400	1	0	1	400	127	526	0	785
contig01893	gi|164336352|gb|ES797155.1|ES797155	99.23	390	1	2	1	388	972	583	0	733
contig01894	gi|164325884|gb|EV488516.1|EV488516	90	50	5	0	19	68	5	54	5e-08	60
contig01895	gi|164265057|gb|ES800393.1|ES800393	94.15	393	19	4	10	398	616	1008	4e-160	565
contig01896	gi|164284946|gb|ES796409.1|ES796409	99.74	391	1	0	9	399	844	454	0	728
contig01897	gi|164252705|gb|ES835427.1|ES835427	99.45	362	2	0	1	362	247	608	0	702
contig01899	gi|109828441|gb|DW227064.1|DW227064	99.75	399	1	0	1	399	7	405	0	783
contig01900	gi|109869384|gb|DW498360.1|DW498360	96.83	379	12	0	15	393	384	6	0	656
contig01901	gi|164275415|gb|ES792531.1|ES792531	99.23	391	3	0	1	391	622	232	0	751
contig01902	gi|109827316|gb|DW226009.1|DW226009	99.75	393	1	0	1	393	336	728	0	771
contig01903	gi|78338828|gb|DT559102.1|DT559102	99.68	316	1	0	1	316	336	21	3e-176	618
contig01904	gi|164300789|gb|ES790753.1|ES790753	98.95	287	3	0	113	399	581	295	1e-132	474
contig01905	gi|164316633|gb|ES792213.1|ES792213	97.29	369	10	0	30	398	754	386	0	652
contig01906	gi|109880124|gb|DW509094.1|DW509094	99.49	393	2	0	6	398	544	152	0	763
contig01907	gi|109873537|gb|DW502512.1|DW502512	98.48	395	6	0	1	395	477	871	0	735
contig01908	gi|109852267|gb|DW481246.1|DW481246	97.64	382	7	2	1	382	540	161	3e-179	628
contig01909	gi|164325852|gb|ES838473.1|ES838473	96.78	311	8	2	87	395	599	289	4e-135	482
contig01910	gi|164306735|gb|ES807609.1|ES807609	99.25	398	3	0	1	398	24	421	0	765
contig01913	gi|109823677|gb|DW008529.1|DW008529	100	397	0	0	1	397	47	443	0	787
contig01914	gi|78352799|gb|DT573073.1|DT573073	98.36	304	2	3	94	397	742	442	2e-152	539
contig01915	gi|109826954|gb|DW225663.1|DW225663	99.49	389	2	0	1	389	539	151	0	755
contig01916	gi|109843913|gb|DW242471.1|DW242471	99.75	395	1	0	1	395	128	522	0	775
contig01917	gi|109860650|gb|DW489629.1|DW489629	96.83	379	1	1	1	379	79	446	0	668
contig01918	gi|109879971|gb|DW508941.1|DW508941	100	396	0	0	1	396	285	680	0	785
contig01919	gi|164324088|gb|ES846610.1|ES846610	99.24	396	2	1	1	395	258	653	0	753
contig01920	gi|164301018|gb|ES845487.1|ES845487	98.22	394	7	0	1	394	63	456	0	726
contig01921	gi|366395343|gb|HO095502.1|HO095502	86.59	82	11	0	126	207	241	160	9e-13	75.8
contig01922	gi|366430326|gb|HO093852.1|HO093852	99.21	382	3	0	15	396	13	394	0	733
contig01923	gi|164290484|gb|ES844192.1|ES844192	99.67	306	1	0	1	306	96	401	3e-170	599
contig01924	gi|366433747|gb|HO103809.1|HO103809	100	302	0	0	1	302	380	79	3e-170	599
contig01925	gi|78334594|gb|DT554868.1|DT554868	99.75	395	1	0	1	395	350	744	0	775
contig01926	gi|84154733|gb|DN804088.1|DN804088	99.56	227	1	0	1	227	419	193	4e-123	442
contig01927	gi|82755635|gb|DV849197.1|DV849197	96.44	337	12	0	54	390	422	86	1e-162	573
contig01928	gi|109880736|gb|DW509706.1|DW509706	96.43	392	3	1	1	392	415	35	0	680
contig01929	gi|84164932|gb|DR453580.1|DR453580	97.66	385	4	2	1	384	122	502	0	682
contig01930	gi|164268298|gb|ES815495.1|ES815495	99.24	395	3	0	1	395	551	157	0	759
contig01931	gi|78335156|gb|DT555430.1|DT555430	97.7	391	9	0	2	392	60	450	0	704
contig01932	gi|164330589|gb|ES822450.1|ES822450	98.02	353	3	1	1	349	386	34	0	642
contig01933	gi|109880301|gb|DW509271.1|DW509271	99.49	393	2	0	1	393	409	17	0	763
contig01934	gi|109842278|gb|DW240838.1|DW240838	99.49	394	1	1	1	393	18	411	0	757
contig01935	gi|109870623|gb|DW499599.1|DW499599	98.06	360	7	0	1	360	424	783	0	660
contig01936	gi|109879500|gb|DW508470.1|DW508470	98.98	392	4	0	3	394	139	530	0	745
contig01937	gi|109870623|gb|DW499599.1|DW499599	98.48	394	5	1	1	393	409	16	0	726
contig01938	gi|164279453|gb|ES825452.1|ES825452	98.59	354	4	1	1	354	71	423	4e-169	595
contig01939	gi|109863067|gb|DW492044.1|DW492044	96.51	315	11	0	1	315	382	68	8e-152	537
contig01940	gi|82755975|gb|DV849537.1|DV849537	98.67	226	1	2	161	384	282	507	2e-75	283
contig01941	gi|78338186|gb|DT558460.1|DT558460	99.49	394	2	0	1	394	671	278	0	765
contig01942	gi|109825303|gb|DW224036.1|DW224036	99.49	393	2	0	1	393	38	430	0	763
contig01943	gi|366427764|gb|HO109359.1|HO109359	100	388	0	0	5	392	1	388	0	769
contig01944	gi|84151802|gb|DN801157.1|DN801157	98.46	390	6	0	1	390	47	436	0	726
contig01945	gi|109883362|gb|DW512332.1|DW512332	98.96	383	4	0	7	389	1	383	0	728
contig01946	gi|366407054|gb|HO091910.1|HO091910	99.23	392	3	0	1	392	419	28	0	753
contig01947	gi|164251547|gb|ES828986.1|ES828986	98.48	394	3	2	1	392	103	495	0	648
contig01948	gi|109887389|gb|DW516358.1|DW516358	96.68	392	10	1	1	392	403	15	0	670
contig01949	gi|109828141|gb|DW226775.1|DW226775	99.53	211	1	0	1	211	40	250	1e-113	410
contig01950	gi|164305498|gb|ES797758.1|ES797758	98.48	198	2	1	197	393	61	258	1e-98	361
contig01951	gi|78353504|gb|DT573778.1|DT573778	100	390	0	0	1	390	488	99	0	773
contig01952	gi|109827799|gb|DW226462.1|DW226462	80.85	235	45	0	61	295	440	206	6e-23	109
contig01953	gi|109856986|gb|DW485965.1|DW485965	99.16	358	1	2	36	393	25	380	0	670
contig01954	gi|366400912|gb|HO108499.1|HO108499	99.24	394	1	1	1	392	6	399	0	751
contig01955	gi|84155401|gb|DN804756.1|DN804756	99.49	390	2	0	1	390	109	498	0	757
contig01956	gi|109839557|gb|DW238118.1|DW238118	99.69	322	1	0	1	322	515	194	3e-151	535
contig01957	gi|109888061|gb|DW517030.1|DW517030	91.57	83	7	0	270	352	309	227	6e-23	109
contig01958	gi|164290899|gb|ES802593.1|ES802593	99.18	366	3	0	1	366	582	217	0	702
contig01959	gi|109870387|gb|DW499363.1|DW499363	97.19	391	11	0	1	391	514	124	0	688
contig01960	gi|78348781|gb|DT569055.1|DT569055	99.23	389	3	0	1	389	521	133	0	747
contig01961	gi|164308323|gb|ES819458.1|ES819458	99.49	391	2	0	1	391	82	472	0	761
contig01962	gi|164342964|gb|EX165996.1|EX165996	98.21	392	5	2	1	390	793	402	0	714
contig01963	gi|164281584|gb|ES809553.1|ES809553	100	390	0	0	1	390	112	501	0	773
contig01964	gi|164263097|gb|ES800371.1|ES800371	97.16	387	10	1	4	390	452	67	7e-180	630
contig01965	gi|164271027|gb|ES805800.1|ES805800	99.23	390	3	0	1	390	448	59	0	749
contig01966	gi|342344063|gb|GW691218.1|GW691218	93.88	147	9	0	24	170	149	3	2e-56	220
contig01967	gi|402169531|gb|JK512324.1|JK512324	99.52	207	1	0	1	207	299	505	3e-111	402
contig01968	gi|109890459|gb|DW519423.1|DW519423	99.46	184	1	0	1	184	295	478	2e-97	357
contig01969	gi|164324366|gb|ES791050.1|ES791050	100	390	0	0	1	390	498	109	0	773
contig01970	gi|164355597|gb|ES795129.1|ES795129	97.95	390	7	1	1	390	589	201	0	668
contig01971	gi|84172509|gb|DR461157.1|DR461157	95.56	383	14	1	1	380	19	401	9e-167	587
contig01972	gi|164295744|gb|ES846747.1|ES846747	99.22	387	2	1	3	389	9	394	0	735
contig01973	gi|164246438|gb|ES851918.1|ES851918	99.74	389	0	1	1	389	227	614	0	755
contig01974	gi|84165233|gb|DR453881.1|DR453881	96.27	295	10	1	1	295	313	606	2e-137	490
contig01975	gi|109881008|gb|DW509978.1|DW509978	100	387	0	0	1	387	247	633	0	767
contig01976	gi|164241842|gb|ES811783.1|ES811783	96	375	15	0	1	375	43	417	4e-178	624
contig01977	gi|109879225|gb|DW508195.1|DW508195	99.2	374	2	1	1	373	307	680	0	710
contig01978	gi|164363926|gb|EX167508.1|EX167508	97.18	390	9	1	1	388	609	220	0	686
contig01979	gi|84157503|gb|DN826550.1|DN826550	98.14	161	3	0	5	165	36	196	5e-79	295
contig01980	gi|109887229|gb|DW516198.1|DW516198	95.63	343	3	1	51	381	5	347	4e-163	575
contig01981	gi|109836006|gb|DW234569.1|DW234569	99.48	385	2	0	1	385	50	434	0	747
contig01982	gi|164355207|gb|EX170006.1|EX170006	99.48	388	2	0	1	388	480	93	0	712
contig01983	gi|109836983|gb|DW235544.1|DW235544	98.93	281	3	0	108	388	145	425	1e-150	533
contig01984	gi|109869041|gb|DW498017.1|DW498017	97.95	390	6	1	1	388	523	134	0	704
contig01985	gi|78340552|gb|DT560826.1|DT560826	99.74	388	1	0	1	388	433	820	0	761
contig01986	gi|366425367|gb|HO099080.1|HO099080	99.74	385	1	0	4	388	52	436	0	660
contig01987	gi|164271051|gb|ES808764.1|ES808764	98.12	213	4	0	1	213	104	316	1e-107	391
contig01988	gi|366434074|gb|HO102468.1|HO102468	98.74	238	3	0	150	387	551	314	6e-125	448
contig01989	gi|84155912|gb|DN817138.1|DN817138	99.22	387	3	0	1	387	429	43	0	743
contig01990	gi|109874021|gb|DW502996.1|DW502996	99.71	350	1	0	1	350	61	410	0	686
contig01991	gi|164319182|gb|ES792287.1|ES792287	99.74	387	1	0	1	387	57	443	0	759
contig01992	gi|164258484|gb|ES817967.1|ES817967	96.37	358	4	4	1	358	548	896	1e-166	587
contig01993	gi|109840118|gb|DW238679.1|DW238679	100	244	0	0	1	244	394	151	1e-135	484
contig01994	gi|109861665|gb|DW490642.1|DW490642	99.48	383	2	0	4	386	307	689	0	743
contig01995	gi|109833873|gb|DW232438.1|DW232438	98.94	376	4	0	1	376	271	646	0	714
contig01996	gi|109868045|gb|DW497021.1|DW497021	98.56	348	5	0	1	348	314	661	0	650
contig01998	gi|164369027|gb|ES805398.1|ES805398	95.03	382	17	2	4	384	389	769	6e-168	591
contig01999	gi|109841215|gb|DW239775.1|DW239775	97.99	199	4	0	36	234	379	181	3e-99	363
contig02000	gi|109879265|gb|DW508235.1|DW508235	98.97	388	2	1	1	386	311	698	0	731
contig02001	gi|84168395|gb|DR457043.1|DR457043	92.13	356	27	1	1	355	151	506	2e-133	476
contig02002	gi|164313237|gb|ES846876.1|ES846876	99.22	384	3	0	1	384	1	384	0	737
contig02003	gi|109859359|gb|DW488338.1|DW488338	96.88	385	10	1	1	383	469	853	0	662
contig02004	gi|109889358|gb|DW518326.1|DW518326	90.98	266	24	0	1	266	266	1	1e-91	337
contig02005	gi|164259508|gb|ES822850.1|ES822850	93.42	380	25	0	1	380	660	281	3e-157	555
contig02006	gi|78346509|gb|DT566783.1|DT566783	98.68	378	5	0	1	378	767	390	0	710
contig02007	gi|109882458|gb|DW511428.1|DW511428	98.2	389	1	1	1	383	6	394	0	708
contig02008	gi|164331305|gb|EX166713.1|EX166713	99.74	385	1	0	1	385	589	205	0	757
contig02009	gi|109825132|gb|DW223868.1|DW223868	99.74	385	1	0	1	385	315	699	0	755
contig02010	gi|78349871|gb|DT570145.1|DT570145	98.96	384	4	0	1	384	60	443	0	729
contig02011	gi|164248580|gb|ES843752.1|ES843752	97.65	383	8	1	1	382	309	691	0	680
contig02012	gi|164356682|gb|ES831763.1|ES831763	97.07	341	10	0	40	380	49	389	1e-169	597
contig02013	gi|78342196|gb|DT562470.1|DT562470	100	204	0	0	180	383	40	243	8e-112	404
contig02014	gi|78341018|gb|DT561292.1|DT561292	99.73	377	1	0	1	377	833	457	0	739
contig02015	gi|109857633|gb|DW486612.1|DW486612	99.74	384	1	0	1	384	416	33	0	753
contig02016	gi|164358758|gb|ES835314.1|ES835314	99.17	361	2	1	1	360	609	969	0	686
contig02017	gi|164319952|gb|ES829374.1|ES829374	98.44	384	4	2	1	382	260	643	0	698
[truncated: 1,561 more rows]

## Sheet: leaf_Gb_blast
Query id	Subject id	% identity	alignment length	mismatches	gap openings	q. start	q. end	s. start	s. end	e-value	bit score
contig00001	gi|315074021|gb|GR713303.1|GR713303	99.56	907	4	0	200	1106	907	1	0	1766
contig00002	gi|315070032|gb|GR709673.1|GR709673	100	862	0	0	1278	2139	862	1	0	1709
contig00003	gi|394003934|gb|JK802741.1|JK802741	99.32	738	5	0	1554	2291	1	738	0	1423
contig00004	gi|315067023|gb|GR711393.1|GR711393	96.18	865	33	0	1555	2419	5	869	0	1453
contig00005	gi|315067370|gb|GR713612.1|GR713612	99.76	833	2	0	1039	1871	1	833	0	1635
contig00006	gi|315067219|gb|GR714397.1|GR714397	98.21	780	14	0	1206	1985	1	780	0	1435
contig00007	gi|315074262|gb|GR716119.1|GR716119	99.32	880	6	0	1297	2176	1	880	0	1697
contig00008	gi|315069629|gb|GR709091.1|GR709091	98.51	803	12	0	1317	2119	1	803	0	1497
contig00009	gi|315065314|gb|GR716376.1|GR716376	99.89	883	1	0	171	1053	1	883	0	1742
contig00010	gi|315071374|gb|GR712882.1|GR712882	98.69	612	8	0	1084	1695	821	210	0	1150
contig00011	gi|394016418|gb|JK794080.1|JK794080	99.86	707	1	0	67	773	6	712	0	1394
contig00012	gi|394010702|gb|JK800725.1|JK800725	99.24	395	3	0	1446	1840	1	395	0	759
contig00013	gi|315069363|gb|GR708706.1|GR708706	99.76	845	2	0	429	1273	845	1	0	1659
contig00014	gi|394014775|gb|JK809771.1|JK809771	92.65	68	3	1	1294	1361	453	518	4e-17	89.7
contig00015	gi|402784547|gb|GR925989.1|GR925989	98.79	743	9	0	196	938	1	743	0	1402
contig00016	gi|402788049|gb|GR929687.1|GR929687	97	932	6	19	1	930	130	1041	0	1481
contig00017	gi|394013214|gb|JK791139.1|JK791139	99.87	785	1	0	50	834	788	4	0	1548
contig00018	gi|315069520|gb|GR708864.1|GR708864	99.88	840	1	0	368	1207	1	840	0	1657
contig00019	gi|402784817|gb|GR926259.1|GR926259	99.4	837	3	2	334	1170	1	835	0	1604
contig00020	gi|402789565|gb|GR927811.1|GR927811	99.73	734	2	0	556	1289	734	1	0	1398
contig00021	gi|402789286|gb|GR927641.1|GR927641	99.88	824	1	0	712	1535	824	1	0	1626
contig00022	gi|118551776|gb|EE592976.1|EE592976	99.61	1020	3	1	289	1308	1	1019	0	1982
contig00023	gi|315070731|gb|GR710197.1|GR710197	91.3	46	4	0	1190	1235	41	86	4e-08	60
contig00024	gi|315070587|gb|GR709937.1|GR709937	99.87	769	1	0	575	1343	84	852	0	1516
contig00025	gi|315073824|gb|GR713925.1|GR713925	99.25	805	5	1	675	1479	1	804	0	1540
contig00026	gi|315068653|gb|GR709279.1|GR709279	98.99	199	2	0	1462	1660	604	406	3e-104	379
contig00028	gi|394005879|gb|JK808181.1|JK808181	90.47	514	49	0	426	939	514	1	5e-180	630
contig00029	gi|402788365|gb|GR924647.1|GR924647	99.54	654	3	0	87	740	654	1	0	1273
contig00030	gi|315074794|gb|GR708459.1|GR708459	96.46	847	30	0	451	1297	847	1	0	1400
contig00031	gi|315068696|gb|GR714938.1|GR714938	99.3	857	6	0	266	1122	54	910	0	1651
contig00032	gi|402789154|gb|GR930247.1|GR930247	94.12	697	34	6	911	1607	1015	326	0	1011
contig00033	gi|315073826|gb|GR713927.1|GR713927	96.97	793	23	1	802	1593	1	793	0	1374
contig00034	gi|402788737|gb|GR930048.1|GR930048	99.09	992	4	4	53	1044	992	6	0	1865
contig00035	gi|315066906|gb|GR712154.1|GR712154	96.96	855	18	2	69	917	853	1	0	1485
contig00036	gi|402788905|gb|GR930107.1|GR930107	82.95	481	81	1	63	543	475	954	3e-79	295
contig00037	gi|315069269|gb|GR715163.1|GR715163	99.64	822	3	0	729	1550	1	822	0	1564
contig00038	gi|402789646|gb|GR925276.1|GR925276	91.67	60	5	0	1082	1141	848	789	4e-14	79.8
contig00040	gi|315065605|gb|GR711984.1|GR711984	81.24	437	79	1	1	437	462	895	4e-54	212
contig00041	gi|402786902|gb|GR927000.1|GR927000	99.3	854	5	1	664	1517	853	1	0	1637
contig00042	gi|315067212|gb|GR714390.1|GR714390	99.09	880	8	0	212	1091	24	903	0	1681
contig00044	gi|394022532|gb|JK792117.1|JK792117	99.46	740	4	0	780	1519	747	8	0	1435
contig00045	gi|394014381|gb|JK791657.1|JK791657	81.99	533	96	0	161	693	199	731	3e-79	295
contig00046	gi|315071011|gb|GR712522.1|GR712522	98.76	806	10	0	657	1462	826	21	0	1518
contig00047	gi|394005519|gb|JK803180.1|JK803180	97.94	728	15	0	130	857	728	1	0	1324
contig00048	gi|402787486|gb|GR927584.1|GR927584	99.87	794	1	0	691	1484	819	26	0	1566
contig00049	gi|394007538|gb|JK790821.1|JK790821	99.37	791	4	1	24	813	796	6	0	1520
contig00050	gi|402788280|gb|GR929809.1|GR929809	98.75	960	3	8	386	1345	956	6	0	1746
contig00051	gi|402786656|gb|GR924247.1|GR924247	98.05	873	16	1	85	957	878	7	0	1588
contig00052	gi|402790925|gb|GR930269.1|GR930269	99.14	927	6	2	528	1454	6	930	0	1758
contig00053	gi|402787054|gb|GR927152.1|GR927152	99.63	814	3	0	40	853	1	814	0	1590
contig00054	gi|315066328|gb|GR708501.1|GR708501	99.83	596	1	0	860	1455	1	596	0	1132
contig00055	gi|315072809|gb|GR706826.1|GR706826	99.77	867	2	0	73	939	1	867	0	1703
contig00056	gi|402789111|gb|GR930204.1|GR930204	97.12	868	17	5	580	1447	942	83	0	1489
contig00057	gi|394017704|gb|JK801544.1|JK801544	99.48	774	4	0	1	774	20	793	0	1503
contig00058	gi|402786247|gb|GR923838.1|GR923838	99.83	606	1	0	840	1445	839	234	0	1193
contig00059	gi|315072243|gb|GR712815.1|GR712815	82.08	519	92	1	91	609	53	570	3e-67	256
contig00060	gi|402785046|gb|GR926488.1|GR926488	99.17	841	7	0	1	841	2	842	0	1612
contig00061	gi|402788852|gb|GR930054.1|GR930054	97.71	829	15	4	1	829	52	876	0	1461
contig00062	gi|394007348|gb|JK790631.1|JK790631	99.87	774	1	0	375	1148	1	774	0	1526
contig00063	gi|394022459|gb|JK792044.1|JK792044	96.97	758	22	1	604	1360	6	763	0	1312
contig00064	gi|402785838|gb|GR929029.1|GR929029	84.79	605	92	0	85	689	100	704	9e-132	470
contig00065	gi|315066313|gb|GR708486.1|GR708486	98.83	767	9	0	237	1003	767	1	0	1449
contig00066	gi|315065453|gb|GR716631.1|GR716631	91.6	119	10	0	813	931	280	398	2e-37	157
contig00067	gi|394001396|gb|JK797301.1|JK797301	99.22	640	5	0	568	1207	640	1	0	1229
contig00068	gi|315073165|gb|GR715606.1|GR715606	99.67	904	3	0	425	1328	904	1	0	1768
contig00069	gi|315067483|gb|GR714661.1|GR714661	93.18	44	3	0	1082	1125	715	758	2e-09	63.9
contig00070	gi|315073858|gb|GR713959.1|GR713959	97.2	821	21	2	535	1353	1	821	0	1429
contig00071	gi|402788968|gb|GR924924.1|GR924924	99.28	699	5	0	1	699	152	850	0	1346
contig00072	gi|394022820|gb|JK792405.1|JK792405	98.09	732	14	0	102	833	732	1	0	1340
contig00073	gi|315068919|gb|GR707205.1|GR707205	100	852	0	0	528	1379	861	10	0	1689
contig00074	gi|402786228|gb|GR930344.1|GR930344	97.38	1068	23	5	267	1332	1077	13	0	1855
contig00076	gi|315065270|gb|GR716274.1|GR716274	98.24	854	15	0	93	946	1	854	0	1574
contig00077	gi|402790772|gb|GR925853.1|GR925853	99.73	730	2	0	636	1365	809	80	0	1431
contig00078	gi|394007719|gb|JK791002.1|JK791002	99.87	754	1	0	45	798	754	1	0	1356
contig00079	gi|394017746|gb|JK801586.1|JK801586	99.62	789	3	0	534	1322	1	789	0	1540
contig00080	gi|258644818|gb|GD254427.1|GD254427	100	47	0	0	567	613	376	330	2e-18	93.7
contig00081	gi|315074863|gb|GR706889.1|GR706889	99.55	673	3	0	371	1043	1	673	0	1310
contig00082	gi|402789699|gb|GR925329.1|GR925329	99.45	917	4	1	5	921	1	916	0	1770
contig00083	gi|315069020|gb|GR707424.1|GR707424	99.75	800	2	0	305	1104	800	1	0	1570
contig00084	gi|394014191|gb|JK791586.1|JK791586	88.13	497	59	0	84	580	506	10	4e-146	517
contig00085	gi|315074245|gb|GR716102.1|GR716102	100	754	0	0	376	1129	754	1	0	1495
contig00086	gi|394007441|gb|JK790724.1|JK790724	98.31	768	13	0	242	1009	780	13	0	1419
contig00087	gi|394006810|gb|JK790243.1|JK790243	92.8	514	37	0	1	514	520	7	0	726
contig00088	gi|402786690|gb|GR926788.1|GR926788	98.88	895	10	0	157	1051	1	895	0	1655
contig00089	gi|315068896|gb|GR707182.1|GR707182	80.95	761	143	2	300	1059	1	760	1e-93	343
contig00090	gi|394019844|gb|JK805034.1|JK805034	82.35	459	69	3	279	725	128	586	4e-69	262
contig00091	gi|315068443|gb|GR714685.1|GR714685	98.96	863	9	0	27	889	1	863	0	1639
contig00092	gi|315066059|gb|GR707996.1|GR707996	96.35	905	31	2	3	907	34	936	0	1475
contig00093	gi|118552203|gb|EE592500.1|EE592500	99.11	675	5	1	640	1313	831	157	0	1283
contig00094	gi|394019623|gb|JK799339.1|JK799339	100	363	0	0	703	1065	4	366	0	720
contig00095	gi|31072333|gb|CA992612.1|CA992612	86.11	108	15	0	761	868	228	335	5e-19	95.6
contig00097	gi|394003128|gb|JK795043.1|JK795043	85.97	392	55	0	404	795	9	400	5e-93	341
contig00098	gi|402786105|gb|GR929296.1|GR929296	97.15	351	8	1	178	526	333	683	1e-158	559
contig00099	gi|394007038|gb|JK790471.1|JK790471	93.05	777	52	1	268	1042	777	1	0	1106
contig00100	gi|402785018|gb|GR926460.1|GR926460	99.42	861	3	1	142	1002	1	859	0	1661
contig00101	gi|402789607|gb|GR927853.1|GR927853	99.64	552	2	0	142	693	564	13	0	1078
contig00102	gi|315070202|gb|GR710020.1|GR710020	97.96	834	11	2	98	928	1	831	0	1511
contig00103	gi|315067033|gb|GR711403.1|GR711403	98.25	627	11	0	81	707	60	686	0	1156
contig00104	gi|402785207|gb|GR926649.1|GR926649	98.39	745	12	0	410	1154	745	1	0	1382
contig00105	gi|315074314|gb|GR707747.1|GR707747	98.25	744	13	0	1	744	30	773	0	1330
contig00106	gi|315067600|gb|GR714778.1|GR714778	98.97	779	8	0	466	1244	812	34	0	1481
contig00107	gi|402789089|gb|GR930182.1|GR930182	97.79	813	10	7	434	1246	915	111	0	1415
contig00108	gi|394010545|gb|JK803424.1|JK803424	99.86	723	1	0	342	1064	723	1	0	1425
contig00109	gi|315066919|gb|GR712167.1|GR712167	96.31	895	32	1	56	949	898	4	0	1505
contig00110	gi|315068044|gb|GR708670.1|GR708670	98.62	867	12	0	287	1153	2	868	0	1624
contig00111	gi|394017764|gb|JK801604.1|JK801604	98.86	787	7	2	97	882	1	786	0	1473
contig00112	gi|402786964|gb|GR927062.1|GR927062	99.27	550	4	0	1	550	271	820	0	1059
contig00113	gi|402785404|gb|GR928595.1|GR928595	98.47	652	9	1	571	1221	696	45	0	1205
contig00114	gi|394023004|gb|JK792589.1|JK792589	99.41	678	3	1	166	842	2	679	0	1203
contig00115	gi|394019288|gb|JK801979.1|JK801979	99.48	762	4	0	38	799	762	1	0	1479
contig00116	gi|402785063|gb|GR926505.1|GR926505	98.71	850	8	3	1	849	19	866	0	1574
contig00117	gi|402789943|gb|GR927971.1|GR927971	81.51	503	93	0	330	832	6	508	1e-68	260
contig00118	gi|402787992|gb|GR929630.1|GR929630	98.92	836	7	2	120	955	839	6	0	1570
contig00120	gi|315065288|gb|GR716292.1|GR716292	99.54	879	4	0	6	884	3	881	0	1711
contig00121	gi|394013727|gb|JK791360.1|JK791360	97.61	711	17	0	11	721	72	782	0	1275
contig00122	gi|315074164|gb|GR711867.1|GR711867	100	349	0	0	1	349	394	742	0	692
contig00124	gi|402787763|gb|GR929510.1|GR929510	96.03	882	20	10	93	974	10	876	0	1402
contig00125	gi|402788549|gb|GR924722.1|GR924722	99.03	826	8	0	369	1194	838	13	0	1574
contig00126	gi|315068459|gb|GR714701.1|GR714701	98.71	853	10	1	32	884	22	873	0	1596
contig00127	gi|394002620|gb|JK800421.1|JK800421	95.98	522	16	4	57	575	523	4	0	839
contig00128	gi|315074201|gb|GR711904.1|GR711904	90.3	536	52	0	559	1094	632	97	0	650
contig00129	gi|402787204|gb|GR927302.1|GR927302	99.74	756	2	0	249	1004	1	756	0	1483
contig00130	gi|394018310|gb|JK801729.1|JK801729	98.59	779	10	1	68	846	1	778	0	1407
contig00132	gi|394018515|gb|JK798959.1|JK798959	96.35	301	8	1	56	356	600	303	1e-121	436
contig00133	gi|402790269|gb|GR925570.1|GR925570	99.77	874	2	0	192	1065	1	874	0	1675
contig00134	gi|394017381|gb|JK801459.1|JK801459	95.83	623	17	1	268	890	1	614	0	1037
contig00135	gi|402786534|gb|GR924125.1|GR924125	98.31	826	14	0	67	892	8	833	0	1526
contig00136	gi|315065244|gb|GR716248.1|GR716248	99.59	726	3	0	1	726	758	33	0	1415
contig00137	gi|394005311|gb|JK805947.1|JK805947	97.62	630	13	2	1	629	21	649	0	1114
contig00140	gi|394003232|gb|JK802525.1|JK802525	99.84	609	1	0	25	633	137	745	0	1199
contig00141	gi|315069199|gb|GR714215.1|GR714215	99.54	869	4	0	1	869	2	870	0	1691
contig00142	gi|315070813|gb|GR710395.1|GR710395	94.45	829	44	2	255	1081	5	833	0	1263
contig00143	gi|315068688|gb|GR714930.1|GR714930	97.69	864	19	1	226	1089	893	31	0	1511
contig00144	gi|315069536|gb|GR708939.1|GR708939	100	514	0	0	302	815	1	514	0	1019
contig00145	gi|315074643|gb|GR708192.1|GR708192	81.4	129	24	0	1008	1136	202	74	4e-10	65.9
contig00146	gi|315067396|gb|GR713638.1|GR713638	80.67	445	86	0	613	1057	276	720	1e-50	200
contig00147	gi|315066119|gb|GR708115.1|GR708115	100	861	0	0	253	1113	861	1	0	1707
contig00148	gi|402787819|gb|GR929566.1|GR929566	99.59	736	2	1	1	736	740	6	0	1427
contig00149	gi|402786718|gb|GR926816.1|GR926816	98.88	802	7	1	14	815	1	800	0	1513
contig00150	gi|315073949|gb|GR714050.1|GR714050	99.65	858	3	0	274	1131	858	1	0	1677
contig00152	gi|315072237|gb|GR712809.1|GR712809	99.62	787	1	1	347	1133	787	3	0	1530
contig00153	gi|402786031|gb|GR929222.1|GR929222	99.83	574	0	1	384	956	574	1	0	1122
contig00154	gi|394018407|gb|JK804563.1|JK804563	99.71	691	2	0	172	862	691	1	0	1354
contig00155	gi|402789063|gb|GR925019.1|GR925019	99.54	865	2	2	90	954	1	863	0	1667
contig00156	gi|402788799|gb|GR924863.1|GR924863	99.88	859	0	1	191	1049	858	1	0	1651
contig00157	gi|315072877|gb|GR711106.1|GR711106	97.39	499	13	0	1	499	269	767	0	886
contig00158	gi|402784961|gb|GR926403.1|GR926403	90.76	595	55	0	517	1111	767	173	0	743
contig00159	gi|394007001|gb|JK790434.1|JK790434	94.07	792	46	1	287	1078	1	791	0	1189
contig00160	gi|402785490|gb|GR928681.1|GR928681	99.49	790	4	0	12	801	1	790	0	1534
contig00161	gi|402785695|gb|GR928886.1|GR928886	99.25	402	3	0	170	571	427	26	0	674
contig00162	gi|394022500|gb|JK792085.1|JK792085	97.83	739	15	1	216	953	1	739	0	1330
contig00163	gi|402787879|gb|GR924380.1|GR924380	99.73	750	2	0	310	1059	790	41	0	1471
contig00164	gi|402788194|gb|GR929723.1|GR929723	98.23	906	6	8	117	1021	6	902	0	1550
contig00165	gi|315070012|gb|GR709653.1|GR709653	98.21	837	15	0	250	1086	848	12	0	1540
contig00166	gi|315069104|gb|GR707567.1|GR707567	99.62	797	3	0	18	814	1	797	0	1556
contig00168	gi|394019305|gb|JK801996.1|JK801996	98.12	693	13	0	1	693	70	762	0	1271
contig00170	gi|402788076|gb|GR929714.1|GR929714	98.85	867	8	2	2	867	6	871	0	1624
contig00171	gi|402787405|gb|GR927503.1|GR927503	91.65	587	49	0	482	1068	698	112	0	775
contig00172	gi|315071771|gb|GR716025.1|GR716025	97.67	387	8	1	1	386	473	859	0	688
contig00173	gi|315067346|gb|GR714524.1|GR714524	98.92	464	5	0	611	1074	1	464	0	880
contig00174	gi|315068020|gb|GR708646.1|GR708646	98.1	789	15	0	52	840	22	810	0	1445
contig00175	gi|315065199|gb|GR716145.1|GR716145	97.26	730	18	2	271	999	1	729	0	1273
contig00176	gi|394017658|gb|JK801498.1|JK801498	100	800	0	0	144	943	1	800	0	1586
contig00177	gi|402786088|gb|GR929279.1|GR929279	99.06	748	7	0	135	882	1	748	0	1427
contig00178	gi|315074106|gb|GR711750.1|GR711750	91.2	727	64	0	70	796	727	1	0	934
contig00179	gi|315070645|gb|GR710053.1|GR710053	99.87	781	1	0	193	973	1	781	0	1540
contig00180	gi|315065600|gb|GR711979.1|GR711979	97.19	675	17	1	336	1008	1	675	0	1181
contig00181	gi|394007620|gb|JK790903.1|JK790903	99.73	730	2	0	1	730	33	762	0	1431
contig00182	gi|402787246|gb|GR927344.1|GR927344	86.41	515	57	1	3	517	298	799	2e-135	482
contig00183	gi|394013728|gb|JK791361.1|JK791361	98.18	661	12	0	1	661	102	762	0	1215
contig00184	gi|118552144|gb|EE592438.1|EE592438	98.43	892	14	0	72	963	892	1	0	1657
contig00185	gi|402789236|gb|GR925084.1|GR925084	98.35	789	13	0	5	793	45	833	0	1461
contig00186	gi|394001029|gb|JK796934.1|JK796934	99.23	652	5	0	114	765	1	652	0	1253
contig00187	gi|315069895|gb|GR716321.1|GR716321	97.98	842	17	0	38	879	54	895	0	1534
contig00188	gi|394003315|gb|JK805345.1|JK805345	99.62	527	1	1	417	942	28	554	0	979
contig00189	gi|315066882|gb|GR712072.1|GR712072	99.55	674	2	1	1	674	9	681	0	1263
contig00190	gi|402784936|gb|GR926378.1|GR926378	98.23	677	12	0	237	913	677	1	0	1247
contig00191	gi|315067201|gb|GR714379.1|GR714379	98.55	759	11	0	168	926	3	761	0	1417
contig00192	gi|402789161|gb|GR930254.1|GR930254	97.91	957	0	2	41	997	942	6	0	1758
contig00193	gi|315074554|gb|GR707987.1|GR707987	99.67	899	3	0	108	1006	1	899	0	1758
contig00194	gi|402785304|gb|GR926746.1|GR926746	99.76	848	2	0	202	1049	850	3	0	1667
contig00195	gi|402786445|gb|GR924036.1|GR924036	98.91	824	9	0	217	1040	824	1	0	1562
contig00196	gi|394014636|gb|JK791782.1|JK791782	88.16	684	81	0	1	684	48	731	0	714
contig00197	gi|315071070|gb|GR715330.1|GR715330	99.36	314	0	1	690	1003	1	312	5e-139	494
contig00198	gi|402787709|gb|GR924319.1|GR924319	100	482	0	0	524	1005	91	572	0	955
contig00199	gi|394011266|gb|JK803788.1|JK803788	98.95	667	6	1	59	725	50	715	0	1259
contig00200	gi|315071996|gb|GR712566.1|GR712566	100	802	0	0	1	802	18	819	0	1590
contig00201	gi|315071870|gb|GR710508.1|GR710508	99.65	571	2	0	21	591	1	571	0	1116
contig00202	gi|394017018|gb|JK794670.1|JK794670	99.71	689	1	1	22	710	688	1	0	1342
contig00203	gi|118552538|gb|EE592983.1|EE592983	99.13	921	7	1	90	1010	931	12	0	1754
contig00205	gi|402786192|gb|GR929383.1|GR929383	99.04	519	5	0	223	741	630	112	0	989
contig00206	gi|394013721|gb|JK791354.1|JK791354	97.4	732	18	1	1	732	33	763	0	1292
contig00207	gi|394007841|gb|JK793028.1|JK793028	98.86	613	7	0	1	613	101	713	0	1160
contig00208	gi|394014978|gb|JK809855.1|JK809855	98.38	494	8	0	67	560	494	1	0	916
contig00209	gi|402788704|gb|GR930015.1|GR930015	96.1	1001	23	10	32	1032	991	7	0	1608
contig00210	gi|315068839|gb|GR709465.1|GR709465	94.66	731	38	1	19	748	65	795	0	1132
contig00211	gi|394007750|gb|JK792937.1|JK792937	99.16	356	1	1	667	1020	751	396	0	676
contig00212	gi|315065211|gb|GR716157.1|GR716157	99.74	783	2	0	10	792	1	783	0	1536
contig00213	gi|315067081|gb|GR714259.1|GR714259	99.46	737	4	0	1	737	163	899	0	1429
contig00214	gi|394016603|gb|JK794265.1|JK794265	99.57	694	3	0	1	694	16	709	0	1352
contig00215	gi|394016074|gb|JK796592.1|JK796592	98.97	678	6	1	155	831	4	681	0	1281
contig00216	gi|402788471|gb|GR929907.1|GR929907	97.97	935	11	5	1	935	16	942	0	1669
contig00217	gi|394016461|gb|JK794123.1|JK794123	97.81	640	14	0	377	1016	731	92	0	1158
contig00218	gi|315066513|gb|GR707084.1|GR707084	99.32	438	3	0	469	906	393	830	0	844
contig00219	gi|394022482|gb|JK792067.1|JK792067	99.69	320	1	0	697	1016	748	429	5e-179	626
contig00220	gi|402789718|gb|GR925348.1|GR925348	98.1	788	10	3	221	1008	784	2	0	1322
contig00221	gi|315070207|gb|GR710025.1|GR710025	99.42	517	3	0	1	517	265	781	0	1001
contig00222	gi|315071790|gb|GR716044.1|GR716044	98.72	783	10	0	166	948	805	23	0	1473
contig00223	gi|315071853|gb|GR710491.1|GR710491	99.87	773	1	0	1	773	45	817	0	1524
contig00224	gi|402789722|gb|GR927859.1|GR927859	98.88	805	9	0	8	812	1	805	0	1483
contig00225	gi|315070627|gb|GR709977.1|GR709977	99.67	605	2	0	401	1005	702	98	0	1183
contig00227	gi|402784961|gb|GR926403.1|GR926403	100	300	0	0	705	1004	768	469	2e-169	595
contig00228	gi|394018479|gb|JK798923.1|JK798923	96.71	578	17	1	5	580	578	1	0	989
contig00229	gi|394015915|gb|JK796433.1|JK796433	98.11	528	10	0	442	969	1	528	0	967
contig00230	gi|402785050|gb|GR926492.1|GR926492	99.63	803	2	1	1	803	21	822	0	1560
contig00231	gi|315068088|gb|GR714330.1|GR714330	99.68	625	2	0	207	831	688	64	0	1223
contig00232	gi|402790526|gb|GR925717.1|GR925717	98.68	757	7	3	16	771	29	783	0	1398
contig00234	gi|402787860|gb|GR929607.1|GR929607	97.65	807	11	6	69	875	65	863	0	1405
contig00235	gi|394014612|gb|JK791758.1|JK791758	99.73	753	2	0	11	763	2	754	0	1477
contig00236	gi|315069689|gb|GR709210.1|GR709210	86.36	132	18	0	390	521	420	551	3e-26	119
contig00237	gi|394004664|gb|JK802995.1|JK802995	98.52	677	9	1	1	676	57	733	0	1255
contig00238	gi|315070729|gb|GR710195.1|GR710195	99.16	830	5	1	18	847	1	828	0	1394
contig00241	gi|402788416|gb|GR929836.1|GR929836	98.2	499	6	3	476	974	824	329	0	894
contig00242	gi|394005500|gb|JK803161.1|JK803161	99.13	693	5	1	285	976	717	25	0	1318
contig00243	gi|394015119|gb|JK795835.1|JK795835	94.62	651	22	2	2	652	43	680	0	1019
contig00244	gi|394007606|gb|JK790889.1|JK790889	98.18	770	14	0	1	770	770	1	0	1415
contig00245	gi|402789475|gb|GR925214.1|GR925214	99.51	815	4	0	15	829	1	815	0	1584
contig00248	gi|402786252|gb|GR923843.1|GR923843	99.29	845	6	0	99	943	1	845	0	1628
contig00250	gi|402787845|gb|GR929592.1|GR929592	95.94	567	21	2	399	965	883	319	0	926
contig00251	gi|315072346|gb|GR710520.1|GR710520	97.34	563	13	1	1	561	679	117	0	991
contig00252	gi|394013722|gb|JK791355.1|JK791355	99.85	669	1	0	295	963	21	689	0	1318
contig00254	gi|394010361|gb|JK803367.1|JK803367	97.76	715	16	0	247	961	724	10	0	1291
contig00255	gi|394007354|gb|JK790637.1|JK790637	98.87	442	5	0	521	962	5	446	0	837
contig00256	gi|402787469|gb|GR927567.1|GR927567	99.54	871	3	1	52	922	1	870	0	1687
contig00257	gi|315068798|gb|GR715040.1|GR715040	97.36	758	20	0	9	766	39	796	0	1344
contig00258	gi|315068607|gb|GR709233.1|GR709233	100	745	0	0	214	958	811	67	0	1477
contig00259	gi|402789929|gb|GR925449.1|GR925449	88.26	852	96	2	17	868	858	11	0	884
contig00260	gi|394018954|gb|JK801897.1|JK801897	99.21	763	6	0	1	763	763	1	0	1465
contig00261	gi|315071710|gb|GR713215.1|GR713215	99.86	703	1	0	1	703	74	776	0	1332
contig00262	gi|402786700|gb|GR926798.1|GR926798	98.76	402	5	0	552	953	1	402	0	757
contig00263	gi|394016906|gb|JK794558.1|JK794558	99.3	713	5	0	1	713	11	723	0	1374
contig00264	gi|402788256|gb|GR929785.1|GR929785	99.57	700	2	1	1	700	119	817	0	1356
contig00265	gi|402788500|gb|GR929936.1|GR929936	93.83	81	5	0	251	331	184	264	7e-27	121
contig00266	gi|394019492|gb|JK804920.1|JK804920	100	684	0	0	103	786	1	684	0	1356
contig00267	gi|394004554|gb|JK795507.1|JK795507	99.52	631	3	0	1	631	76	706	0	1185
contig00268	gi|394002323|gb|JK800124.1|JK800124	99.13	462	4	0	487	948	36	497	0	884
contig00269	gi|394020249|gb|JK805125.1|JK805125	99.7	665	2	0	282	946	676	12	0	1302
contig00270	gi|394012803|gb|JK806793.1|JK806793	100	570	0	0	375	944	1	570	0	1130
contig00271	gi|402785537|gb|GR928728.1|GR928728	97.26	731	18	1	146	876	1	729	0	1285
contig00272	gi|394022619|gb|JK792204.1|JK792204	99.47	759	4	0	43	801	7	765	0	1473
contig00273	gi|315073176|gb|GR715617.1|GR715617	85	80	12	0	804	883	567	488	1e-09	63.9
contig00274	gi|315072327|gb|GR716468.1|GR716468	97.8	592	1	1	346	937	581	2	0	1084
contig00277	gi|394013343|gb|JK791149.1|JK791149	99.73	751	2	0	189	939	767	17	0	1396
contig00278	gi|394016273|gb|JK793935.1|JK793935	97.71	700	14	1	1	700	698	1	0	1255
contig00279	gi|394018665|gb|JK801846.1|JK801846	98.19	553	10	0	1	553	118	670	0	1017
contig00280	gi|315068191|gb|GR714433.1|GR714433	95.49	798	35	1	59	855	798	1	0	1211
contig00281	gi|402789623|gb|GR925253.1|GR925253	99.76	839	2	0	74	912	17	855	0	1647
contig00282	gi|315065605|gb|GR711984.1|GR711984	99.12	340	3	0	1	340	569	908	0	650
contig00283	gi|315071201|gb|GR715460.1|GR715460	99.36	779	5	0	142	920	779	1	0	1505
contig00284	gi|394001456|gb|JK797361.1|JK797361	84.45	476	74	0	232	707	5	480	6e-98	357
contig00285	gi|402789842|gb|GR925362.1|GR925362	97.64	635	13	2	1	634	186	819	0	1124
contig00286	gi|315068896|gb|GR707182.1|GR707182	98.22	843	15	0	3	845	1	843	0	1552
contig00288	gi|315075206|gb|GR707522.1|GR707522	98.83	770	9	0	124	893	770	1	0	1455
contig00289	gi|315069210|gb|GR714226.1|GR714226	98.7	770	8	2	156	923	821	52	0	1431
contig00290	gi|118551173|gb|EE592476.1|EE592476	99.73	370	0	1	547	916	872	504	0	718
contig00291	gi|394007985|gb|JK793053.1|JK793053	96.38	663	24	0	215	877	729	67	0	1124
contig00293	gi|394005406|gb|JK795689.1|JK795689	98.2	610	10	1	1	610	617	9	0	1114
contig00294	gi|315065296|gb|GR716300.1|GR716300	99.86	721	1	0	197	917	823	103	0	1421
contig00295	gi|394004603|gb|JK802934.1|JK802934	99.46	735	4	0	160	894	1	735	0	1425
contig00296	gi|394005508|gb|JK803169.1|JK803169	99.71	694	2	0	1	694	35	728	0	1360
contig00297	gi|315069832|gb|GR716199.1|GR716199	99.72	719	1	1	1	718	211	929	0	1402
contig00299	gi|315074378|gb|GR710619.1|GR710619	98.17	438	8	0	256	693	267	704	0	757
contig00300	gi|402789089|gb|GR930182.1|GR930182	82.7	185	29	3	271	455	693	874	2e-17	89.7
contig00301	gi|394002732|gb|JK794940.1|JK794940	87.69	528	60	4	321	844	531	5	2e-141	502
contig00302	gi|394016834|gb|JK794486.1|JK794486	98.92	646	3	3	257	898	704	59	0	1156
contig00303	gi|394012131|gb|JK804226.1|JK804226	97.44	704	17	1	105	807	704	1	0	1245
contig00304	gi|315074038|gb|GR714139.1|GR714139	99.79	484	1	0	402	885	215	698	0	952
contig00305	gi|394017392|gb|JK801470.1|JK801470	99.75	806	2	0	20	825	1	806	0	1528
contig00306	gi|402786321|gb|GR923912.1|GR923912	99.49	587	3	0	1	587	278	864	0	1142
contig00308	gi|402790046|gb|GR928074.1|GR928074	98.85	609	7	0	205	813	1	609	0	1152
contig00309	gi|315072913|gb|GR711142.1|GR711142	98.82	765	9	0	134	898	820	56	0	1445
contig00310	gi|118551365|gb|EE592595.1|EE592595	95.11	880	35	8	7	886	949	78	0	1340
contig00312	gi|315067994|gb|GR712364.1|GR712364	96.26	721	27	0	1	721	100	820	0	1215
contig00313	gi|315067772|gb|GR714014.1|GR714014	83.3	539	84	1	10	542	211	749	6e-98	357
contig00314	gi|402789214|gb|GR925062.1|GR925062	98.98	787	7	1	1	787	8	793	0	1447
contig00315	gi|315072613|gb|GR710787.1|GR710787	98.94	658	5	1	231	888	2	657	0	1243
contig00316	gi|315070888|gb|GR712400.1|GR712400	99.2	871	7	0	22	892	893	23	0	1671
contig00317	gi|394003969|gb|JK802776.1|JK802776	83.02	106	18	0	786	891	239	134	8e-11	67.9
contig00318	gi|394016154|gb|JK796672.1|JK796672	88.46	52	6	0	45	96	236	287	3e-07	56
contig00319	gi|394005632|gb|JK806030.1|JK806030	91.97	623	45	3	273	894	642	24	0	819
contig00321	gi|394013195|gb|JK791120.1|JK791120	99.07	642	6	0	1	642	127	768	0	1225
contig00322	gi|394001673|gb|JK799475.1|JK799475	99.3	571	4	0	72	642	572	2	0	1053
contig00323	gi|402788466|gb|GR929902.1|GR929902	99.62	797	1	2	83	879	800	6	0	1540
contig00324	gi|315066178|gb|GR708233.1|GR708233	95.08	244	9	1	584	824	52	295	3e-106	385
contig00325	gi|402785182|gb|GR926624.1|GR926624	99.41	841	3	2	7	847	6	844	0	1612
contig00326	gi|394017561|gb|JK798664.1|JK798664	96.65	448	8	2	354	794	1	448	0	763
contig00327	gi|402788544|gb|GR924717.1|GR924717	90.16	61	6	0	178	238	614	674	1e-12	73.8
contig00328	gi|394006932|gb|JK790365.1|JK790365	95.66	507	21	1	1	506	292	798	0	823
contig00330	gi|262520620|gb|FP045841.1|FP045841	94.06	101	6	0	597	697	129	229	2e-36	153
contig00331	gi|394011320|gb|JK803842.1|JK803842	96.5	628	22	0	1	628	8	635	0	1070
contig00332	gi|402785235|gb|GR926677.1|GR926677	98.62	799	10	1	41	839	1	798	0	1447
contig00333	gi|402788854|gb|GR930056.1|GR930056	99.01	806	6	2	60	865	807	4	0	1518
contig00334	gi|402785861|gb|GR929052.1|GR929052	92.54	456	33	1	185	640	455	1	4e-179	626
contig00335	gi|402785327|gb|GR928518.1|GR928518	98.62	362	5	0	519	880	780	419	0	678
contig00336	gi|402787133|gb|GR927231.1|GR927231	99.11	674	6	0	201	874	689	16	0	1289
contig00337	gi|402785143|gb|GR926585.1|GR926585	99.87	767	1	0	28	794	1	767	0	1513
contig00338	gi|394002712|gb|JK794920.1|JK794920	98.07	622	10	2	253	872	1	622	0	1122
contig00339	gi|315072650|gb|GR716791.1|GR716791	98.63	877	9	2	1	874	20	896	0	1629
contig00340	gi|402785356|gb|GR928547.1|GR928547	100	603	0	0	94	696	1	603	0	1195
contig00342	gi|118552422|gb|EE592761.1|EE592761	96.49	769	22	5	1	766	255	1021	0	1271
contig00343	gi|258645028|gb|GD254637.1|GD254637	93.1	58	4	0	34	91	100	157	1e-15	83.8
contig00344	gi|402785567|gb|GR928758.1|GR928758	99.59	727	3	0	29	755	1	727	0	1417
contig00345	gi|315071825|gb|GR710463.1|GR710463	100	706	0	0	109	814	53	758	0	1400
contig00346	gi|394016052|gb|JK796570.1|JK796570	97.93	627	13	0	219	845	5	631	0	1140
contig00347	gi|402789475|gb|GR925214.1|GR925214	89.79	627	64	0	118	744	124	750	0	735
contig00348	gi|394013639|gb|JK791272.1|JK791272	99.45	727	4	0	1	727	38	764	0	1409
contig00349	gi|402784929|gb|GR926371.1|GR926371	99.34	760	5	0	13	772	1	760	0	1467
contig00350	gi|394005257|gb|JK803156.1|JK803156	99.27	684	4	1	1	683	15	698	0	1267
contig00351	gi|315068438|gb|GR714680.1|GR714680	99.34	756	3	2	41	796	18	771	0	1402
contig00352	gi|394014164|gb|JK791559.1|JK791559	99.74	758	1	1	2	759	758	2	0	1479
contig00353	gi|394018664|gb|JK801845.1|JK801845	85.16	128	19	0	265	392	98	225	1e-21	103
contig00355	gi|402787733|gb|GR924343.1|GR924343	99.21	758	5	1	1	758	26	782	0	1411
contig00356	gi|394012890|gb|JK806880.1|JK806880	95.64	459	20	0	194	652	1	459	0	751
contig00357	gi|315074549|gb|GR707982.1|GR707982	97.6	834	19	1	1	834	25	857	0	1487
contig00358	gi|394005398|gb|JK795681.1|JK795681	99.18	610	5	0	249	858	687	78	0	1170
contig00359	gi|394017118|gb|JK794770.1|JK794770	99.16	714	6	0	4	717	5	718	0	1368
contig00361	gi|402789837|gb|GR925357.1|GR925357	99.64	837	3	0	7	843	890	54	0	1635
contig00364	gi|402787569|gb|GR929425.1|GR929425	97.74	795	17	1	26	819	6	800	0	1425
contig00365	gi|394003087|gb|JK795002.1|JK795002	97.99	695	14	0	31	725	2	696	0	1267
contig00366	gi|315065247|gb|GR716251.1|GR716251	99.7	329	1	0	1	329	546	874	0	644
contig00367	gi|402788584|gb|GR924757.1|GR924757	98.69	688	9	0	162	849	801	114	0	1292
contig00369	gi|315066109|gb|GR708046.1|GR708046	99.55	666	3	0	14	679	666	1	0	1296
contig00370	gi|402786345|gb|GR923936.1|GR923936	99.24	787	4	2	1	786	1	786	0	1449
contig00371	gi|402788932|gb|GR930134.1|GR930134	99.76	832	1	1	11	841	837	6	0	1578
contig00372	gi|402784976|gb|GR926418.1|GR926418	97.36	455	11	1	5	458	27	481	0	799
contig00373	gi|402786277|gb|GR923868.1|GR923868	99.75	788	2	0	58	845	1	788	0	1546
contig00374	gi|394011856|gb|JK804070.1|JK804070	100	627	0	0	216	842	707	81	0	1243
contig00375	gi|402789552|gb|GR927798.1|GR927798	98.63	655	9	0	184	838	655	1	0	1227
contig00376	gi|315074438|gb|GR707871.1|GR707871	99.23	647	5	0	196	842	1	647	0	1243
contig00378	gi|394018645|gb|JK801826.1|JK801826	90.81	555	51	0	185	739	700	146	0	696
contig00379	gi|402790876|gb|GR928468.1|GR928468	99.86	709	1	0	129	837	1	709	0	1320
contig00380	gi|394007501|gb|JK790784.1|JK790784	99.17	719	5	1	1	719	60	777	0	1370
contig00381	gi|402789010|gb|GR924966.1|GR924966	97.15	806	20	1	7	812	803	1	0	1411
contig00382	gi|394003205|gb|JK802498.1|JK802498	98.78	736	8	1	61	796	14	748	0	1380
contig00383	gi|402786359|gb|GR923950.1|GR923950	99.88	835	1	0	1	835	835	1	0	1647
contig00384	gi|394012811|gb|JK806801.1|JK806801	86.9	229	24	1	222	450	2	224	3e-56	218
contig00388	gi|394017707|gb|JK801547.1|JK801547	99.18	731	6	0	1	731	731	1	0	1402
contig00389	gi|394022963|gb|JK792548.1|JK792548	96.84	664	8	1	151	801	76	739	0	1166
contig00390	gi|394012779|gb|JK806769.1|JK806769	95.39	607	28	0	221	827	616	10	0	981
contig00391	gi|394020601|gb|JK807381.1|JK807381	99.3	569	1	2	239	807	1	566	0	1047
contig00393	gi|394004022|gb|JK805566.1|JK805566	97.44	664	15	2	139	802	664	3	0	1166
contig00394	gi|315074157|gb|GR711860.1|GR711860	97.36	493	13	0	317	809	650	158	0	874
contig00395	gi|402787177|gb|GR927275.1|GR927275	99.74	767	2	0	4	770	1	767	0	1505
contig00396	gi|402788435|gb|GR929855.1|GR929855	96.47	765	27	0	6	770	6	770	0	1302
contig00397	gi|394021340|gb|JK810013.1|JK810013	96.57	496	7	2	1	496	17	502	0	848
contig00398	gi|315068835|gb|GR709461.1|GR709461	98.48	527	8	0	301	827	842	316	0	981
contig00400	gi|394002788|gb|JK802374.1|JK802374	100	751	0	0	74	824	751	1	0	1489
contig00401	gi|394002761|gb|JK802347.1|JK802347	88.19	432	48	1	147	578	553	125	2e-125	448
contig00402	gi|315074809|gb|GR708532.1|GR708532	99.73	737	2	0	25	761	1	737	0	1445
contig00404	gi|315070667|gb|GR710075.1|GR710075	99.74	773	2	0	1	773	41	813	0	1516
contig00405	gi|402786046|gb|GR929237.1|GR929237	97.44	702	17	1	55	755	30	731	0	1241
contig00406	gi|402786854|gb|GR926952.1|GR926952	98.39	808	8	1	18	820	1	808	0	1499
contig00407	gi|394014874|gb|JK791901.1|JK791901	98.82	676	8	0	1	676	96	771	0	1277
contig00409	gi|394013149|gb|JK791074.1|JK791074	99.39	656	2	2	123	777	135	789	0	1110
contig00410	gi|394019475|gb|JK804903.1|JK804903	89.29	56	6	0	84	139	490	545	1e-09	63.9
contig00411	gi|402785534|gb|GR928725.1|GR928725	99.1	666	5	1	115	780	1	665	0	1265
contig00412	gi|118552525|gb|EE592952.1|EE592952	99.75	812	1	1	1	811	118	929	0	1586
contig00413	gi|315065447|gb|GR716625.1|GR716625	98.52	813	12	0	8	820	884	72	0	1516
contig00414	gi|402788040|gb|GR929678.1|GR929678	97.07	410	2	8	410	819	852	453	0	658
contig00415	gi|394021633|gb|JK810306.1|JK810306	99.37	477	3	0	1	477	477	1	0	874
contig00416	gi|402790658|gb|GR928359.1|GR928359	99.57	464	2	0	50	513	276	739	0	904
contig00417	gi|315065317|gb|GR716379.1|GR716379	99.73	730	2	0	33	762	35	764	0	1431
contig00418	gi|315069244|gb|GR715138.1|GR715138	97.76	714	16	0	104	817	820	107	0	1289
contig00420	gi|315068743|gb|GR709369.1|GR709369	99.27	685	5	0	1	685	685	1	0	1318
contig00421	gi|402790229|gb|GR928148.1|GR928148	99.85	680	1	0	1	680	43	722	0	1340
contig00422	gi|402790143|gb|GR925553.1|GR925553	98.69	153	2	0	1	153	660	812	4e-77	287
contig00423	gi|394021770|gb|JK810443.1|JK810443	79.78	272	55	0	226	497	14	285	1e-21	103
contig00424	gi|315070031|gb|GR709672.1|GR709672	100	742	0	0	1	742	112	853	0	1471
contig00425	gi|315073857|gb|GR713958.1|GR713958	99.03	719	7	0	1	719	169	887	0	1370
contig00426	gi|394019657|gb|JK802110.1|JK802110	97.81	776	1	2	3	778	1	760	0	1368
contig00427	gi|315066967|gb|GR712273.1|GR712273	99.13	804	6	1	3	806	38	840	0	1530
contig00428	gi|315066969|gb|GR712275.1|GR712275	99.81	533	1	0	1	533	341	873	0	1049
contig00430	gi|118552575|gb|EE593062.1|EE593062	98.07	675	7	6	136	810	882	214	0	1187
contig00433	gi|402785744|gb|GR928935.1|GR928935	99.64	561	2	0	7	567	28	588	0	1096
contig00434	gi|315065817|gb|GR710852.1|GR710852	84.91	444	67	0	11	454	853	410	1e-95	349
contig00436	gi|394010198|gb|JK800467.1|JK800467	83.15	273	46	0	373	645	68	340	1e-43	176
contig00437	gi|394019043|gb|JK804709.1|JK804709	99.31	576	2	1	1	576	114	687	0	1074
contig00438	gi|394002605|gb|JK800406.1|JK800406	84.16	202	20	1	188	377	466	265	6e-39	161
contig00439	gi|315069834|gb|GR716201.1|GR716201	99.87	748	1	0	56	803	793	46	0	1475
contig00440	gi|315070130|gb|GR709889.1|GR709889	98.85	347	4	0	455	801	577	231	0	656
contig00441	gi|402786993|gb|GR927091.1|GR927091	99.18	734	4	2	69	801	3	735	0	1279
contig00442	gi|315068615|gb|GR709241.1|GR709241	99.71	347	1	0	1	347	474	820	0	680
contig00443	gi|402787937|gb|GR924438.1|GR924438	97.3	703	19	0	57	759	703	1	0	1243
contig00446	gi|394013177|gb|JK791102.1|JK791102	99.52	209	0	1	1	209	300	507	3e-87	321
contig00447	gi|394009637|gb|JK798002.1|JK798002	98.07	414	7	1	388	800	212	625	0	749
contig00448	gi|402788155|gb|GR924547.1|GR924547	87.98	524	63	0	14	537	148	671	7e-153	539
contig00449	gi|394020191|gb|JK805067.1|JK805067	99.65	564	2	0	235	798	1	564	0	1102
contig00450	gi|394011265|gb|JK803787.1|JK803787	88.99	572	60	1	188	756	109	680	2e-180	630
contig00451	gi|315069833|gb|GR716200.1|GR716200	98.52	203	3	0	1	203	172	374	1e-104	379
contig00452	gi|402788153|gb|GR924545.1|GR924545	96.95	655	20	0	1	655	86	740	0	1140
contig00453	gi|315074217|gb|GR716074.1|GR716074	99.62	794	2	1	1	794	10	802	0	1542
contig00454	gi|402789403|gb|GR925142.1|GR925142	98.95	668	5	2	124	791	666	1	0	1176
contig00455	gi|394017055|gb|JK794707.1|JK794707	99.43	700	3	1	17	716	2	700	0	1348
contig00456	gi|315065954|gb|GR711166.1|GR711166	99.69	647	1	1	50	695	36	682	0	1211
contig00457	gi|394003634|gb|JK805426.1|JK805426	92.06	567	40	4	134	699	1	563	0	737
contig00458	gi|315069837|gb|GR716204.1|GR716204	95.08	61	2	1	1	60	84	24	2e-17	89.7
contig00459	gi|394023187|gb|JK792772.1|JK792772	99.84	641	1	0	1	641	94	734	0	1221
contig00460	gi|394002955|gb|JK805223.1|JK805223	100	558	0	0	1	558	15	572	0	1106
contig00461	gi|394008641|gb|JK793498.1|JK793498	98.85	696	8	0	97	792	707	12	0	1316
contig00462	gi|315066255|gb|GR708369.1|GR708369	99.01	507	0	1	289	790	538	32	0	924
contig00463	gi|394003605|gb|JK802660.1|JK802660	97.67	558	12	1	1	558	185	741	0	995
contig00464	gi|402788921|gb|GR930123.1|GR930123	98.93	655	4	2	129	782	923	271	0	1229
contig00465	gi|315072704|gb|GR710878.1|GR710878	99.35	308	2	0	1	308	50	357	1e-169	595
contig00466	gi|394013134|gb|JK791059.1|JK791059	99.86	698	0	1	18	715	765	69	0	1368
contig00467	gi|402789407|gb|GR925146.1|GR925146	97.83	738	12	2	46	779	738	1	0	1324
contig00468	gi|315069487|gb|GR708831.1|GR708831	100	759	0	0	1	759	19	777	0	1505
contig00469	gi|402785491|gb|GR928682.1|GR928682	99.32	441	1	1	345	785	786	348	0	844
contig00470	gi|315073712|gb|GR713813.1|GR713813	98.11	528	10	0	1	528	313	840	0	967
contig00471	gi|394019689|gb|JK802142.1|JK802142	97.62	757	18	0	2	758	1	757	0	1358
contig00472	gi|402788700|gb|GR930011.1|GR930011	99.85	648	1	0	24	671	6	653	0	1277
contig00473	gi|394004422|gb|JK805728.1|JK805728	98.54	618	6	1	169	783	645	28	0	1150
contig00474	gi|394010609|gb|JK803488.1|JK803488	99.55	445	0	1	32	474	445	1	0	819
contig00475	gi|394011092|gb|JK803733.1|JK803733	99.58	710	3	0	72	781	716	7	0	1384
contig00476	gi|402787023|gb|GR927121.1|GR927121	98.77	568	7	0	1	568	249	816	0	1070
contig00477	gi|315069200|gb|GR714216.1|GR714216	97.58	744	13	2	1	739	847	104	0	1322
contig00479	gi|402787099|gb|GR927197.1|GR927197	98.13	747	14	0	1	747	44	790	0	1370
contig00480	gi|402785964|gb|GR929155.1|GR929155	89.8	147	15	0	24	170	5	151	2e-42	172
contig00481	gi|315074904|gb|GR706930.1|GR706930	98.51	604	7	2	36	639	1	602	0	1110
contig00482	gi|402785798|gb|GR928989.1|GR928989	97.57	659	15	1	14	671	1	659	0	1172
contig00483	gi|315074993|gb|GR707135.1|GR707135	99.61	762	1	1	8	767	1	762	0	1392
contig00484	gi|402789012|gb|GR924968.1|GR924968	97.3	705	17	1	43	745	112	816	0	1241
contig00485	gi|118551749|gb|EE592963.1|EE592963	96.21	290	10	1	1	290	343	631	5e-135	480
contig00486	gi|315070829|gb|GR710411.1|GR710411	96.95	623	19	0	5	627	623	1	0	1084
contig00487	gi|402786534|gb|GR924125.1|GR924125	83.4	488	81	0	226	713	826	339	2e-88	325
contig00489	gi|394009987|gb|JK798352.1|JK798352	90.43	324	31	0	323	646	324	1	6e-110	396
contig00490	gi|258644838|gb|GD254447.1|GD254447	98.23	452	2	1	1	452	446	1	0	835
contig00491	gi|315074395|gb|GR707828.1|GR707828	100	724	0	0	43	766	1	724	0	1435
contig00492	gi|394003334|gb|JK805364.1|JK805364	96.2	500	17	2	1	498	172	671	0	825
contig00493	gi|315069461|gb|GR707927.1|GR707927	96.88	32	1	0	456	487	172	203	3e-07	56
contig00494	gi|402788906|gb|GR930108.1|GR930108	86.92	451	59	0	1	451	170	620	7e-119	426
contig00495	gi|394023087|gb|JK792672.1|JK792672	99.55	443	2	0	1	443	294	736	0	862
contig00496	gi|402788447|gb|GR929867.1|GR929867	98.53	407	2	4	357	763	815	413	0	728
contig00497	gi|402789588|gb|GR927834.1|GR927834	97.7	522	11	1	2	523	18	538	0	932
contig00500	gi|402790234|gb|GR928153.1|GR928153	98.46	650	10	0	1	650	652	3	0	1209
contig00501	gi|394014599|gb|JK791745.1|JK791745	98.5	601	9	0	1	601	154	754	0	1120
contig00502	gi|315067024|gb|GR711394.1|GR711394	83.49	109	18	0	408	516	305	197	1e-12	73.8
contig00503	gi|315074975|gb|GR707117.1|GR707117	99.6	749	2	1	11	759	15	762	0	1453
contig00504	gi|394015096|gb|JK795812.1|JK795812	99.39	656	2	1	104	757	1	656	0	1209
contig00505	gi|394003808|gb|JK795247.1|JK795247	89.36	47	5	0	328	374	369	415	1e-06	54
contig00506	gi|394014186|gb|JK791581.1|JK791581	82.5	200	35	0	249	448	380	579	2e-26	119
contig00507	gi|315067677|gb|GR714855.1|GR714855	98.41	566	9	0	190	755	813	248	0	1051
contig00508	gi|315071884|gb|GR712453.1|GR712453	98.38	495	3	2	260	751	1	493	0	854
contig00510	gi|402789827|gb|GR927964.1|GR927964	99.69	647	1	1	31	676	1	647	0	1259
contig00511	gi|315071925|gb|GR712494.1|GR712494	98.62	578	6	2	173	750	1	576	0	1066
contig00512	gi|394004481|gb|JK795434.1|JK795434	99.06	212	2	0	543	754	708	497	2e-112	404
contig00513	gi|394005299|gb|JK805935.1|JK805935	97.69	649	15	0	23	671	649	1	0	1168
contig00514	gi|402785738|gb|GR928929.1|GR928929	96.05	152	6	0	602	753	1	152	5e-67	254
contig00517	gi|315069255|gb|GR715149.1|GR715149	98.24	397	7	0	346	742	8	404	0	731
contig00518	gi|315074964|gb|GR707048.1|GR707048	93.45	550	36	0	1	550	205	754	0	805
contig00519	gi|315073189|gb|GR715630.1|GR715630	95.43	679	18	1	52	730	1	666	0	1116
contig00520	gi|394004258|gb|JK802827.1|JK802827	99.86	733	1	0	1	733	5	737	0	1350
contig00521	gi|394016567|gb|JK794229.1|JK794229	100	657	0	0	1	657	34	690	0	1302
contig00522	gi|402786858|gb|GR926956.1|GR926956	98.82	680	1	1	1	673	680	1	0	1289
contig00523	gi|402790398|gb|GR928208.1|GR928208	99.69	653	2	0	56	708	653	1	0	1279
contig00524	gi|402788795|gb|GR924859.1|GR924859	99.86	708	1	0	1	708	131	838	0	1396
contig00526	gi|394019669|gb|JK802122.1|JK802122	100	746	0	0	4	749	758	13	0	1479
contig00528	gi|315065323|gb|GR716385.1|GR716385	99.73	747	2	0	1	747	85	831	0	1465
contig00530	gi|394010240|gb|JK800509.1|JK800509	99.75	394	1	0	203	596	516	123	0	773
contig00531	gi|394002625|gb|JK794833.1|JK794833	99.81	517	1	0	229	745	202	718	0	1017
contig00533	gi|315065248|gb|GR716252.1|GR716252	98.26	633	11	0	1	633	228	860	0	1168
contig00534	gi|402789722|gb|GR927859.1|GR927859	88.53	584	67	0	2	585	208	791	3e-179	626
contig00535	gi|402788892|gb|GR930094.1|GR930094	98.91	731	8	0	1	731	736	6	0	1386
contig00536	gi|315071714|gb|GR713219.1|GR713219	92.97	725	50	1	1	725	116	839	0	1025
contig00537	gi|402788148|gb|GR924540.1|GR924540	99.42	514	3	0	229	742	1	514	0	995
contig00538	gi|394003284|gb|JK805314.1|JK805314	99.82	570	1	0	173	742	1	570	0	1122
contig00539	gi|402789638|gb|GR925268.1|GR925268	97.98	594	1	1	77	659	594	1	0	1094
contig00540	gi|402790240|gb|GR928159.1|GR928159	99.66	581	2	0	90	670	581	1	0	1136
contig00541	gi|394013904|gb|JK791418.1|JK791418	97.84	603	13	0	1	603	603	1	0	1092
contig00542	gi|394007558|gb|JK790841.1|JK790841	98.91	641	5	1	1	639	156	796	0	1116
contig00543	gi|402785761|gb|GR928952.1|GR928952	97.31	632	14	3	109	739	1	630	0	1059
contig00545	gi|394022490|gb|JK792075.1|JK792075	99.25	663	5	0	1	663	95	757	0	1275
contig00546	gi|394009766|gb|JK798131.1|JK798131	97.66	128	2	1	3	129	140	13	2e-57	222
contig00547	gi|402785630|gb|GR928821.1|GR928821	98.04	714	12	2	1	713	86	798	0	1289
contig00548	gi|402788828|gb|GR924892.1|GR924892	99.85	658	1	0	15	672	1	658	0	1296
contig00549	gi|394002406|gb|JK800207.1|JK800207	95.94	517	15	2	8	524	26	536	0	850
contig00551	gi|315074420|gb|GR707853.1|GR707853	99.54	646	3	0	87	732	1	646	0	1257
contig00552	gi|394007094|gb|JK790527.1|JK790527	97.56	737	16	2	1	736	59	794	0	1249
contig00554	gi|394018304|gb|JK801723.1|JK801723	93.16	453	31	0	125	577	7	459	0	652
contig00555	gi|394006754|gb|JK790187.1|JK790187	97.14	559	16	0	1	559	246	804	0	981
contig00556	gi|394002754|gb|JK802340.1|JK802340	99.59	723	3	0	13	735	751	29	0	1356
contig00557	gi|315073240|gb|GR713341.1|GR713341	98.22	730	13	0	1	730	20	749	0	1344
contig00558	gi|394021391|gb|JK810064.1|JK810064	98.52	406	6	0	40	445	495	90	0	757
contig00559	gi|402788559|gb|GR924732.1|GR924732	82.19	494	85	1	227	720	794	304	4e-74	278
contig00560	gi|394002740|gb|JK802326.1|JK802326	95.77	497	21	0	1	497	257	753	0	819
contig00561	gi|394010028|gb|JK798393.1|JK798393	96	225	9	0	239	463	547	323	2e-103	375
contig00562	gi|315068176|gb|GR708802.1|GR708802	99.22	645	5	0	85	729	17	661	0	1239
contig00564	gi|394012809|gb|JK806799.1|JK806799	99.18	607	5	0	125	731	615	9	0	1164
contig00565	gi|315073645|gb|GR715852.1|GR715852	97.23	722	19	1	2	722	46	767	0	1265
contig00567	gi|315069382|gb|GR708725.1|GR708725	99.73	731	2	0	2	732	1	731	0	1433
contig00568	gi|315070862|gb|GR710444.1|GR710444	94.23	208	12	0	1	208	618	825	4e-86	317
contig00570	gi|315069579|gb|GR708982.1|GR708982	98.62	727	9	1	2	727	67	793	0	1354
contig00571	gi|394018533|gb|JK798977.1|JK798977	97.74	575	7	1	159	727	5	579	0	1039
contig00573	gi|394019346|gb|JK802037.1|JK802037	99.42	689	4	0	1	689	74	762	0	1334
contig00576	gi|402787859|gb|GR929606.1|GR929606	99.09	657	3	3	68	724	835	182	0	1231
contig00577	gi|402789644|gb|GR925274.1|GR925274	99.8	504	1	0	220	723	802	299	0	991
contig00579	gi|394005601|gb|JK803262.1|JK803262	99.24	662	4	1	1	662	68	728	0	1265
contig00580	gi|402786269|gb|GR923860.1|GR923860	99.2	625	5	0	35	659	625	1	0	1199
contig00581	gi|402790514|gb|GR925705.1|GR925705	97.38	648	14	2	42	686	648	1	0	1136
contig00583	gi|315068935|gb|GR707221.1|GR707221	99.86	712	1	0	1	712	756	45	0	1362
contig00584	gi|315066852|gb|GR712042.1|GR712042	99.85	681	1	0	1	681	13	693	0	1342
contig00585	gi|402789985|gb|GR928013.1|GR928013	100	227	0	0	1	227	549	775	4e-126	450
contig00587	gi|315069853|gb|GR716220.1|GR716220	81.99	322	58	0	158	479	32	353	2e-44	178
contig00588	gi|402790756|gb|GR925837.1|GR925837	98.6	713	7	1	2	714	19	728	0	1330
contig00589	gi|402788542|gb|GR924715.1|GR924715	80.29	208	41	0	495	702	784	577	7e-17	87.7
contig00590	gi|315070686|gb|GR710094.1|GR710094	99.43	526	3	0	1	526	216	741	0	1019
contig00591	gi|394006903|gb|JK790336.1|JK790336	96.93	651	20	0	47	697	146	796	0	1132
contig00592	gi|315072186|gb|GR715507.1|GR715507	80.69	145	28	0	568	712	739	595	2e-10	65.9
contig00593	gi|315067071|gb|GR711441.1|GR711441	93.48	46	3	0	625	670	336	381	6e-11	67.9
contig00594	gi|402784880|gb|GR926322.1|GR926322	99.51	613	3	0	104	716	838	226	0	1193
contig00595	gi|315068215|gb|GR714457.1|GR714457	84.02	169	25	2	10	177	481	648	3e-22	105
contig00596	gi|394003214|gb|JK802507.1|JK802507	99.2	623	4	1	28	650	622	1	0	1148
contig00597	gi|315067343|gb|GR714521.1|GR714521	99.53	632	3	0	32	663	1	632	0	1229
contig00598	gi|315067807|gb|GR714985.1|GR714985	97.23	613	14	3	1	611	686	75	0	1057
contig00599	gi|315071566|gb|GR715822.1|GR715822	99.81	514	1	0	32	545	36	549	0	969
contig00600	gi|315074284|gb|GR707717.1|GR707717	96.1	718	14	5	1	715	136	842	0	1179
contig00602	gi|315072261|gb|GR712833.1|GR712833	99.02	711	3	2	7	716	711	4	0	1294
contig00603	gi|315071034|gb|GR712545.1|GR712545	99.86	714	1	0	1	714	97	810	0	1407
contig00604	gi|394003525|gb|JK802580.1|JK802580	99.73	375	1	0	1	375	21	395	0	735
contig00605	gi|394017406|gb|JK801484.1|JK801484	95.93	492	20	0	222	713	624	133	0	817
contig00606	gi|315074404|gb|GR707837.1|GR707837	88.78	294	32	1	364	657	638	346	6e-85	313
contig00607	gi|315067078|gb|GR714256.1|GR714256	99	500	4	1	206	705	1	499	0	944
contig00608	gi|394010496|gb|JK800638.1|JK800638	82.2	191	32	2	189	378	296	107	1e-18	93.7
contig00609	gi|394019029|gb|JK801958.1|JK801958	99.16	712	6	0	1	712	757	46	0	1364
contig00610	gi|394016226|gb|JK793888.1|JK793888	99.72	705	1	1	8	712	708	5	0	1374
contig00612	gi|402787431|gb|GR927529.1|GR927529	99.38	649	4	0	1	649	100	748	0	1255
contig00613	gi|394020076|gb|JK802215.1|JK802215	98.9	545	6	0	1	545	212	756	0	1033
contig00614	gi|402786562|gb|GR924153.1|GR924153	98.31	710	9	2	1	708	777	69	0	1257
contig00615	gi|315071006|gb|GR712517.1|GR712517	92.12	406	29	2	96	498	406	1	2e-152	537
contig00616	gi|394018557|gb|JK801738.1|JK801738	99.84	617	1	0	93	709	774	158	0	1174
contig00617	gi|402789984|gb|GR928012.1|GR928012	98.28	464	8	0	1	464	6	469	0	856
contig00618	gi|402786397|gb|GR923988.1|GR923988	98.73	157	2	0	1	157	570	726	1e-79	295
contig00619	gi|402788269|gb|GR929798.1|GR929798	99.38	642	3	1	60	700	6	647	0	1156
contig00620	gi|315068891|gb|GR707177.1|GR707177	99	700	5	1	5	704	1	698	0	1326
contig00622	gi|394002762|gb|JK802348.1|JK802348	99.65	575	2	0	1	575	740	166	0	1124
contig00623	gi|394001185|gb|JK797090.1|JK797090	98.71	541	6	1	162	701	2	542	0	1009
contig00624	gi|402788429|gb|GR929849.1|GR929849	98.79	496	3	3	1	496	311	803	0	912
contig00625	gi|394018354|gb|JK804510.1|JK804510	99.08	650	6	0	1	650	44	693	0	1241
contig00629	gi|394019233|gb|JK799187.1|JK799187	99.34	455	3	0	73	527	459	5	0	878
contig00630	gi|315070152|gb|GR709911.1|GR709911	97.57	577	14	0	1	577	179	755	0	1033
contig00631	gi|402788550|gb|GR924723.1|GR924723	98.86	700	8	0	1	700	77	776	0	1324
contig00635	gi|394009860|gb|JK798225.1|JK798225	97.65	596	9	4	1	593	594	1	0	989
contig00636	gi|402788531|gb|GR924704.1|GR924704	99.71	693	0	2	1	692	62	753	0	1342
contig00637	gi|394017444|gb|JK804259.1|JK804259	99.41	674	4	0	1	674	8	681	0	1304
contig00638	gi|315068405|gb|GR709031.1|GR709031	99.69	639	2	0	3	641	1	639	0	1108
contig00639	gi|394018745|gb|JK804663.1|JK804663	96.72	670	16	2	1	667	16	682	0	1088
contig00640	gi|402786284|gb|GR923875.1|GR923875	97.33	673	12	2	1	667	29	701	0	1183
contig00642	gi|315074744|gb|GR708409.1|GR708409	100	624	0	0	1	624	3	626	0	1237
contig00644	gi|394015299|gb|JK796015.1|JK796015	99.37	635	4	0	1	635	32	666	0	1227
contig00645	gi|402786039|gb|GR929230.1|GR929230	80	280	56	0	365	644	674	395	5e-24	111
contig00646	gi|402787200|gb|GR927298.1|GR927298	95.31	576	20	2	1	569	36	611	0	880
contig00647	gi|394001419|gb|JK797324.1|JK797324	99.54	656	2	1	14	669	5	659	0	1227
contig00649	gi|402789365|gb|GR927720.1|GR927720	97.52	644	16	0	45	688	644	1	0	1150
contig00650	gi|402786811|gb|GR926909.1|GR926909	96.45	422	14	1	1	422	278	698	0	710
contig00652	gi|315069477|gb|GR708821.1|GR708821	94.53	274	9	1	410	677	433	706	6e-119	426
contig00653	gi|394003092|gb|JK795007.1|JK795007	98.95	664	7	0	23	686	664	1	0	1261
contig00654	gi|84640065|gb|DW353675.1|DW353675	83.89	149	24	0	74	222	464	612	3e-22	105
contig00655	gi|394011790|gb|JK804004.1|JK804004	99.48	385	2	0	1	385	82	466	0	747
contig00656	gi|394012360|gb|JK806359.1|JK806359	99.36	628	4	0	45	672	1	628	0	1213
contig00657	gi|394023271|gb|JK792846.1|JK792846	100	37	0	0	1	37	717	753	1e-12	73.8
contig00658	gi|394016096|gb|JK796614.1|JK796614	99.7	665	1	1	19	683	6	669	0	1247
contig00659	gi|315065821|gb|GR710856.1|GR710856	98.93	468	5	0	1	468	468	1	0	888
contig00660	gi|258644982|gb|GD254591.1|GD254591	96.46	254	9	0	16	269	254	1	9e-121	432
contig00661	gi|394006919|gb|JK790352.1|JK790352	95.17	601	20	3	1	593	188	787	0	950
contig00662	gi|315068550|gb|GR714792.1|GR714792	97.28	551	15	0	1	551	6	556	0	973
contig00665	gi|402789257|gb|GR925105.1|GR925105	90.64	684	61	1	1	684	76	756	0	844
contig00666	gi|394019675|gb|JK802128.1|JK802128	99.23	519	4	0	163	681	759	241	0	997
contig00667	gi|402785228|gb|GR926670.1|GR926670	95.24	588	13	3	95	680	780	206	0	944
contig00668	gi|394003263|gb|JK802556.1|JK802556	97.21	680	19	0	1	680	36	715	0	1197
contig00670	gi|315070469|gb|GR709703.1|GR709703	98.79	663	4	2	15	673	1	663	0	1179
contig00671	gi|394023008|gb|JK792593.1|JK792593	99.5	598	3	0	1	598	141	738	0	1116
contig00672	gi|315069668|gb|GR709189.1|GR709189	99.68	623	1	1	58	680	818	197	0	1211
contig00673	gi|62295612|gb|DN779262.1|DN779262	98.99	594	4	2	22	613	15	608	0	1116
contig00675	gi|394004308|gb|JK802877.1|JK802877	99.21	629	4	1	1	628	109	737	0	1158
contig00677	gi|394011558|gb|JK803891.1|JK803891	100	394	0	0	4	397	683	290	0	781
contig00678	gi|394007294|gb|JK790577.1|JK790577	92.43	621	46	1	1	621	123	742	0	850
contig00679	gi|394011269|gb|JK803791.1|JK803791	98.47	655	7	2	25	678	716	64	0	1122
contig00680	gi|402784460|gb|GR925902.1|GR925902	98.38	617	10	0	1	617	617	1	0	1144
contig00681	gi|315067379|gb|GR713621.1|GR713621	99.85	677	1	0	1	677	753	77	0	1334
contig00682	gi|394003529|gb|JK802584.1|JK802584	98.17	437	6	1	242	678	744	310	0	729
contig00683	gi|394015077|gb|JK795793.1|JK795793	99.69	647	1	1	7	653	36	681	0	1259
contig00684	gi|402790589|gb|GR925780.1|GR925780	100	631	0	0	1	631	631	1	0	1203
contig00685	gi|394008509|gb|JK793366.1|JK793366	96.05	583	15	3	98	675	679	100	0	959
contig00686	gi|394001442|gb|JK797347.1|JK797347	98.79	497	5	1	5	500	655	159	0	930
contig00687	gi|394017694|gb|JK801534.1|JK801534	98.51	669	9	1	1	668	758	90	0	1239
contig00688	gi|402788886|gb|GR930088.1|GR930088	99.51	614	3	0	1	614	6	619	0	1193
contig00689	gi|394007071|gb|JK790504.1|JK790504	98.35	665	9	1	6	668	776	112	0	1225
contig00690	gi|394016535|gb|JK794197.1|JK794197	97.9	381	8	0	1	381	319	699	0	692
contig00691	gi|402788544|gb|GR924717.1|GR924717	90.35	114	11	0	116	229	414	301	2e-32	139
contig00692	gi|394016410|gb|JK794072.1|JK794072	99.55	671	2	1	1	671	15	684	0	1298
contig00693	gi|315070456|gb|GR709632.1|GR709632	98.64	664	8	1	1	663	142	805	0	1237
contig00694	gi|402790438|gb|GR928248.1|GR928248	97.44	546	12	2	3	547	545	1	0	955
contig00695	gi|315069074|gb|GR707537.1|GR707537	98.22	281	4	1	1	281	560	839	5e-144	509
contig00696	gi|394022868|gb|JK792453.1|JK792453	96.57	379	13	0	266	644	1	379	0	648
contig00698	gi|394007798|gb|JK792985.1|JK792985	83.75	160	25	1	396	554	372	531	1e-21	103
contig00699	gi|394012466|gb|JK806465.1|JK806465	97.21	574	15	1	54	627	64	636	0	1003
contig00700	gi|394018736|gb|JK804654.1|JK804654	99.85	674	1	0	1	674	18	691	0	1328
contig00701	gi|315069749|gb|GR709329.1|GR709329	96.08	638	20	2	7	640	1	637	0	1057
contig00702	gi|402789627|gb|GR925257.1|GR925257	98.6	499	5	2	1	497	340	838	0	918
contig00704	gi|402790617|gb|GR928318.1|GR928318	94.52	493	25	2	176	666	1	493	0	747
contig00706	gi|394004871|gb|JK795586.1|JK795586	99.35	465	3	0	1	465	64	528	0	898
contig00708	gi|315065331|gb|GR716393.1|GR716393	95.87	630	24	1	31	658	1	630	0	1037
contig00709	gi|394006833|gb|JK790266.1|JK790266	99.71	347	1	0	1	347	446	792	0	680
contig00710	gi|394007713|gb|JK790996.1|JK790996	97.75	666	15	0	1	666	716	51	0	1201
contig00712	gi|258644787|gb|GD254396.1|GD254396	99.53	425	2	0	240	664	575	151	0	827
contig00714	gi|402785378|gb|GR928569.1|GR928569	99.77	437	1	0	1	437	437	1	0	858
contig00715	gi|402786725|gb|GR926823.1|GR926823	99.35	620	4	0	45	664	716	97	0	1197
contig00716	gi|402787171|gb|GR927269.1|GR927269	83.05	236	40	0	361	596	378	613	5e-36	151
contig00718	gi|402785971|gb|GR929162.1|GR929162	98.54	411	5	1	1	410	437	27	0	759
contig00719	gi|402786575|gb|GR924166.1|GR924166	99.1	664	4	2	1	663	876	214	0	1253
contig00720	gi|315075138|gb|GR707396.1|GR707396	96.01	552	22	0	1	552	268	819	0	920
contig00721	gi|394006730|gb|JK790163.1|JK790163	99.45	546	3	0	1	546	283	828	0	1059
contig00722	gi|402785145|gb|GR926587.1|GR926587	96.32	408	14	1	1	407	408	1	0	682
contig00723	gi|315071007|gb|GR712518.1|GR712518	97.78	630	13	1	22	651	18	646	0	1130
contig00725	gi|394005462|gb|JK795745.1|JK795745	98.46	130	1	1	531	659	1	130	4e-61	234
contig00727	gi|394005383|gb|JK795666.1|JK795666	93.51	77	5	0	17	93	626	702	1e-24	113
contig00728	gi|394004831|gb|JK795546.1|JK795546	99.84	617	1	0	41	657	61	677	0	1215
contig00731	gi|394018344|gb|JK804500.1|JK804500	97.14	35	1	0	213	247	259	293	4e-09	61.9
contig00732	gi|394019769|gb|JK804959.1|JK804959	99.54	655	3	0	1	655	17	671	0	1275
contig00733	gi|315067865|gb|GR714107.1|GR714107	98.17	655	12	0	1	655	11	665	0	1203
contig00734	gi|402789170|gb|GR930263.1|GR930263	98.32	654	11	0	1	654	91	744	0	1209
contig00735	gi|315071128|gb|GR712638.1|GR712638	98.93	654	7	0	1	654	192	845	0	1241
contig00736	gi|315071920|gb|GR712489.1|GR712489	96.01	651	25	1	1	651	96	745	0	1076
contig00737	gi|394007340|gb|JK790623.1|JK790623	98.13	641	12	0	1	641	641	1	0	1176
contig00738	gi|394012449|gb|JK806448.1|JK806448	99.52	627	2	1	1	627	9	634	0	1211
contig00740	gi|315067070|gb|GR711440.1|GR711440	97.83	644	10	2	7	646	731	88	0	1154
contig00741	gi|394014147|gb|JK791542.1|JK791542	99.57	230	1	0	1	230	529	758	1e-125	448
contig00743	gi|402788559|gb|GR924732.1|GR924732	85.67	342	42	3	304	642	1	338	5e-73	274
contig00744	gi|402784825|gb|GR926267.1|GR926267	99.35	615	4	0	17	631	615	1	0	1187
contig00746	gi|118551860|gb|EE593075.1|EE593075	99.65	564	2	0	1	564	186	749	0	1102
contig00747	gi|402784801|gb|GR926243.1|GR926243	100	641	0	0	1	641	646	6	0	1271
contig00748	gi|394018599|gb|JK801780.1|JK801780	99.37	637	3	1	1	637	139	774	0	1223
contig00749	gi|315067214|gb|GR714392.1|GR714392	94.23	641	37	0	4	644	847	207	0	977
contig00750	gi|315069830|gb|GR716197.1|GR716197	97.04	507	9	3	146	647	784	279	0	868
contig00751	gi|402790700|gb|GR928401.1|GR928401	94.34	495	27	1	1	495	494	1	0	751
contig00752	gi|402788293|gb|GR929822.1|GR929822	81.5	173	30	2	135	307	505	675	9e-13	73.8
contig00753	gi|402786373|gb|GR923964.1|GR923964	93.51	231	14	1	1	230	250	20	2e-90	331
contig00754	gi|394012564|gb|JK806554.1|JK806554	98.53	611	4	1	9	619	26	631	0	1068
contig00755	gi|394004133|gb|JK795324.1|JK795324	99.22	642	5	0	1	642	64	705	0	1156
contig00757	gi|402787500|gb|GR927598.1|GR927598	97.51	562	14	0	83	644	1	562	0	1003
contig00758	gi|315066667|gb|GR711683.1|GR711683	91.03	468	42	0	3	470	383	850	1e-169	595
contig00759	gi|394017390|gb|JK801468.1|JK801468	97.84	647	12	2	1	646	679	34	0	1114
contig00760	gi|402788391|gb|GR924673.1|GR924673	99.53	636	3	0	9	644	24	659	0	1237
contig00762	gi|315072823|gb|GR706840.1|GR706840	88.89	54	6	0	14	67	269	322	1e-08	60
contig00764	gi|402784512|gb|GR925954.1|GR925954	100	630	0	0	11	640	1	630	0	1249
contig00765	gi|394003566|gb|JK802621.1|JK802621	99.84	619	1	0	1	619	619	1	0	1219
contig00766	gi|394018287|gb|JK801706.1|JK801706	100	410	0	0	1	410	367	776	0	813
contig00767	gi|402790036|gb|GR928064.1|GR928064	96.82	440	14	0	201	640	471	32	0	761
contig00768	gi|394016724|gb|JK794386.1|JK794386	96.4	361	7	1	281	641	7	361	2e-152	537
contig00769	gi|402787521|gb|GR927619.1|GR927619	96.22	635	21	3	1	634	823	191	0	1045
contig00770	gi|315073830|gb|GR713931.1|GR713931	99.04	623	6	0	1	623	121	743	0	1187
contig00771	gi|394012809|gb|JK806799.1|JK806799	86.76	287	38	0	85	371	231	517	3e-71	268
contig00772	gi|315074478|gb|GR710719.1|GR710719	99.62	533	2	0	38	570	533	1	0	1041
contig00773	gi|394000993|gb|JK796898.1|JK796898	99.84	613	1	0	11	623	636	24	0	1207
contig00774	gi|315072384|gb|GR710558.1|GR710558	98.74	634	8	0	1	634	36	669	0	1193
contig00775	gi|118551221|gb|EE592509.1|EE592509	99.34	606	4	0	1	606	7	612	0	1170
contig00776	gi|315066384|gb|GR708616.1|GR708616	96.66	329	7	3	310	636	337	663	3e-154	543
contig00777	gi|402785658|gb|GR928849.1|GR928849	98.9	365	2	2	1	364	402	765	0	676
contig00778	gi|394014171|gb|JK791566.1|JK791566	99.69	320	1	0	1	320	419	738	3e-179	626
contig00780	gi|315072027|gb|GR712597.1|GR712597	99.36	625	4	0	14	638	897	273	0	1207
contig00781	gi|394011325|gb|JK803847.1|JK803847	99.84	637	1	0	1	637	18	654	0	1255
contig00782	gi|394012728|gb|JK806718.1|JK806718	99.82	571	1	0	32	602	1	571	0	1124
contig00783	gi|394008573|gb|JK793430.1|JK793430	98.35	546	9	0	1	546	198	743	0	1011
contig00784	gi|315067731|gb|GR713973.1|GR713973	93.75	304	19	0	6	309	392	695	9e-127	452
contig00785	gi|394015398|gb|JK796114.1|JK796114	91.3	115	10	0	256	370	318	432	2e-35	149
contig00787	gi|394000939|gb|JK796844.1|JK796844	98.87	619	5	2	12	629	674	57	0	1102
contig00788	gi|315071490|gb|GR712997.1|GR712997	100	119	0	0	1	119	129	11	1e-61	236
contig00789	gi|315074487|gb|GR710728.1|GR710728	100	629	0	0	1	629	69	697	0	1247
contig00790	gi|394006412|gb|JK808701.1|JK808701	94.74	513	22	3	88	596	573	62	4e-178	622
contig00791	gi|315075112|gb|GR707370.1|GR707370	95.06	547	10	1	87	633	565	36	0	852
contig00792	gi|402786492|gb|GR924083.1|GR924083	87.67	73	9	0	535	607	601	529	9e-13	73.8
contig00793	gi|394012404|gb|JK806403.1|JK806403	99.68	629	2	0	1	629	7	635	0	1231
contig00794	gi|315069261|gb|GR715155.1|GR715155	97.36	303	1	1	1	296	303	1	1e-153	541
contig00795	gi|394003235|gb|JK802528.1|JK802528	99.78	448	1	0	180	627	249	696	0	880
contig00796	gi|402786769|gb|GR926867.1|GR926867	98.61	432	0	1	1	432	118	543	0	811
contig00797	gi|394009157|gb|JK797703.1|JK797703	99.5	598	3	0	1	598	599	2	0	1162
contig00798	gi|402787673|gb|GR924283.1|GR924283	98.94	376	4	0	1	376	56	431	0	714
contig00800	gi|394005331|gb|JK805967.1|JK805967	97.38	305	7	1	69	372	344	648	3e-151	533
contig00804	gi|315074594|gb|GR708085.1|GR708085	99.33	594	4	0	1	594	50	643	0	1146
contig00805	gi|394001501|gb|JK797406.1|JK797406	99.52	627	3	0	1	627	11	637	0	1219
contig00806	gi|394003053|gb|JK794968.1|JK794968	100	605	0	0	1	605	33	637	0	1199
contig00807	gi|402786328|gb|GR923919.1|GR923919	99.82	555	1	0	11	565	1	555	0	1092
contig00808	gi|394013121|gb|JK791046.1|JK791046	97.24	615	16	1	1	614	91	705	0	1035
contig00809	gi|402785555|gb|GR928746.1|GR928746	99.35	310	2	0	317	626	635	326	6e-171	599
contig00810	gi|394012600|gb|JK806590.1|JK806590	96.06	609	21	2	9	617	26	631	0	1003
contig00811	gi|315073164|gb|GR715605.1|GR715605	98.12	531	10	0	5	535	304	834	0	973
contig00812	gi|315074403|gb|GR707836.1|GR707836	98.42	317	5	0	1	317	3	319	6e-168	589
contig00813	gi|394007034|gb|JK790467.1|JK790467	99.68	625	1	1	1	624	628	4	0	1108
contig00815	gi|394017391|gb|JK801469.1|JK801469	99.52	624	3	0	1	624	660	37	0	1213
contig00816	gi|402789582|gb|GR927828.1|GR927828	99.63	542	2	0	82	623	566	25	0	1059
contig00818	gi|394004565|gb|JK795518.1|JK795518	99.68	622	2	0	1	622	704	83	0	1170
contig00819	gi|315069124|gb|GR707646.1|GR707646	97.26	438	11	1	1	437	134	571	0	765
contig00820	gi|394021770|gb|JK810443.1|JK810443	98.41	315	5	0	120	434	1	315	1e-166	585
contig00821	gi|394020507|gb|JK807287.1|JK807287	90.56	392	37	0	38	429	396	5	3e-136	484
contig00822	gi|394008654|gb|JK793511.1|JK793511	97.24	471	12	1	4	473	104	574	0	823
contig00823	gi|394021381|gb|JK810054.1|JK810054	84.81	79	12	0	452	530	86	8	3e-09	61.9
contig00824	gi|315072514|gb|GR716655.1|GR716655	95.8	595	25	0	23	617	712	118	0	981
contig00825	gi|315065252|gb|GR716256.1|GR716256	99.35	618	4	0	1	618	66	683	0	1193
contig00826	gi|402786760|gb|GR926858.1|GR926858	99.79	479	1	0	140	618	688	210	0	942
contig00828	gi|394007457|gb|JK790740.1|JK790740	99.19	619	4	1	1	618	770	152	0	1179
contig00829	gi|315068293|gb|GR708919.1|GR708919	86.25	400	55	0	216	615	1	400	4e-98	357
contig00830	gi|315067098|gb|GR714276.1|GR714276	98.36	365	4	1	256	618	912	548	0	670
contig00831	gi|315065286|gb|GR716290.1|GR716290	97.14	595	16	1	16	610	172	765	0	1037
contig00832	gi|315065975|gb|GR711187.1|GR711187	99.84	617	1	0	1	617	651	35	0	1215
contig00833	gi|394018641|gb|JK801822.1|JK801822	100	617	0	0	1	617	19	635	0	1223
contig00834	gi|394018501|gb|JK798945.1|JK798945	99.12	565	5	0	1	565	574	10	0	1080
contig00835	gi|394018051|gb|JK804445.1|JK804445	96.89	482	14	1	1	482	215	695	0	795
contig00836	gi|402790725|gb|GR925806.1|GR925806	97.77	584	12	1	32	615	808	226	0	1047
contig00837	gi|402788696|gb|GR930007.1|GR930007	84.78	611	93	0	1	611	801	191	2e-133	474
contig00838	gi|394014181|gb|JK791576.1|JK791576	98.31	533	9	0	1	533	225	757	0	985
contig00840	gi|402786728|gb|GR926826.1|GR926826	99.02	615	5	1	1	615	82	695	0	1164
contig00841	gi|394018871|gb|JK799077.1|JK799077	100	143	0	0	126	268	445	587	5e-76	283
contig00843	gi|394004454|gb|JK805760.1|JK805760	98.98	391	4	0	217	607	657	267	0	743
contig00844	gi|315072864|gb|GR706881.1|GR706881	82.09	134	24	0	260	393	413	280	2e-13	75.8
contig00845	gi|394020425|gb|JK807205.1|JK807205	100	591	0	0	1	591	15	605	0	1070
contig00849	gi|394004655|gb|JK802986.1|JK802986	98.1	422	8	0	1	422	422	1	0	773
contig00851	gi|394020216|gb|JK805092.1|JK805092	97.86	467	10	0	1	467	11	477	0	846
contig00853	gi|315073223|gb|GR713324.1|GR713324	96.56	494	16	1	120	612	22	515	0	837
contig00854	gi|402790790|gb|GR925871.1|GR925871	90.64	235	22	0	216	450	210	444	2e-78	291
contig00855	gi|394002358|gb|JK800159.1|JK800159	99.64	276	1	0	336	611	314	39	5e-153	539
contig00856	gi|402790842|gb|GR928434.1|GR928434	99.67	608	2	0	1	608	57	664	0	1189
contig00858	gi|315066491|gb|GR707062.1|GR707062	88.05	159	18	1	447	604	457	299	7e-38	157
contig00859	gi|394006899|gb|JK790332.1|JK790332	99.17	600	5	0	1	600	214	813	0	1150
contig00860	gi|394020878|gb|JK807658.1|JK807658	96.59	586	19	1	1	586	8	592	0	995
contig00861	gi|118551645|gb|EE592878.1|EE592878	93.3	224	13	2	367	590	799	1020	8e-84	309
contig00862	gi|315067899|gb|GR715077.1|GR715077	99.67	607	2	0	1	607	856	250	0	1187
contig00863	gi|402789171|gb|GR930264.1|GR930264	98.03	457	6	1	145	601	6	459	0	783
contig00864	gi|394013887|gb|JK791401.1|JK791401	98.69	305	4	0	1	305	452	756	4e-163	573
contig00865	gi|315065572|gb|GR716866.1|GR716866	93.36	512	34	0	1	512	551	40	0	745
contig00866	gi|394004082|gb|JK805626.1|JK805626	99.83	606	1	0	1	606	30	635	0	1193
contig00869	gi|394007279|gb|JK790562.1|JK790562	99.06	426	1	1	1	423	351	776	0	809
contig00870	gi|402784475|gb|GR925917.1|GR925917	98.1	525	6	2	71	595	749	229	0	950
contig00871	gi|402790800|gb|GR925881.1|GR925881	98.21	112	2	0	1	112	112	1	9e-53	206
contig00873	gi|315068969|gb|GR707314.1|GR707314	89.14	350	37	1	190	539	449	101	2e-106	385
contig00874	gi|402790365|gb|GR925666.1|GR925666	100	568	0	0	38	605	1	568	0	1126
contig00875	gi|402788263|gb|GR929792.1|GR929792	99.17	120	1	0	330	449	124	5	6e-60	230
contig00876	gi|258644780|gb|GD254389.1|GD254389	88.63	255	28	1	1	255	184	437	3e-71	268
contig00877	gi|402788522|gb|GR924695.1|GR924695	98.11	53	1	0	433	485	703	651	6e-20	97.6
contig00879	gi|394016707|gb|JK794369.1|JK794369	98.34	421	7	0	184	604	726	306	0	779
contig00880	gi|394002133|gb|JK799934.1|JK799934	98.66	522	6	1	1	522	521	1	0	858
contig00881	gi|394008322|gb|JK793260.1|JK793260	97.52	605	12	1	1	602	691	87	0	1076
contig00882	gi|402786383|gb|GR923974.1|GR923974	99.8	489	1	0	1	489	182	670	0	961
contig00883	gi|402787101|gb|GR927199.1|GR927199	94.7	415	22	0	121	535	1	415	0	648
contig00885	gi|315068154|gb|GR708780.1|GR708780	99.29	567	3	1	1	566	274	840	0	1084
contig00887	gi|402790520|gb|GR925711.1|GR925711	99.07	215	2	0	386	600	877	663	3e-114	410
contig00888	gi|394002889|gb|JK802420.1|JK802420	97.86	562	11	1	1	562	183	743	0	983
contig00889	gi|315073827|gb|GR713928.1|GR713928	92.61	406	30	0	1	406	23	428	2e-161	567
contig00890	gi|402788025|gb|GR929663.1|GR929663	97.07	410	9	3	191	600	894	488	0	694
contig00892	gi|394023171|gb|JK792756.1|JK792756	96.9	420	10	1	1	420	421	5	0	726
contig00893	gi|402789066|gb|GR930159.1|GR930159	89.37	301	32	0	11	311	517	817	6e-94	343
contig00894	gi|258644789|gb|GD254398.1|GD254398	96.84	348	11	0	244	591	411	64	4e-172	603
contig00895	gi|394016520|gb|JK794182.1|JK794182	93.65	520	32	1	78	597	176	694	0	722
contig00896	gi|315072256|gb|GR712828.1|GR712828	84.55	110	17	0	244	353	553	444	9e-16	83.8
contig00897	gi|394015966|gb|JK796484.1|JK796484	99.32	292	1	1	1	292	374	664	8e-158	555
contig00898	gi|402787188|gb|GR927286.1|GR927286	98.32	597	5	2	2	598	1	592	0	1094
contig00900	gi|394013947|gb|JK791461.1|JK791461	98.88	537	6	0	1	537	51	587	0	1017
contig00901	gi|315070709|gb|GR710175.1|GR710175	99.74	386	1	0	1	386	406	791	0	757
contig00902	gi|394017275|gb|JK798616.1|JK798616	99.8	509	1	0	1	509	74	582	0	1001
contig00903	gi|315066971|gb|GR712277.1|GR712277	94.28	437	23	2	156	592	4	438	0	652
contig00904	gi|315065390|gb|GR716510.1|GR716510	99.5	595	3	0	1	595	123	717	0	1156
contig00907	gi|394003445|gb|JK795122.1|JK795122	98.82	595	7	0	1	595	14	608	0	1124
contig00908	gi|315065644|gb|GR712023.1|GR712023	81.72	186	34	0	2	187	46	231	1e-20	99.6
contig00909	gi|315072579|gb|GR710753.1|GR710753	97.49	597	12	1	1	594	14	610	0	1061
contig00910	gi|315065227|gb|GR716173.1|GR716173	92.02	589	47	0	7	595	59	647	0	795
contig00911	gi|394003596|gb|JK802651.1|JK802651	96.58	380	13	0	208	587	1	380	0	650
contig00912	gi|394012674|gb|JK806664.1|JK806664	95.76	590	4	1	1	590	11	579	0	961
contig00916	gi|394018515|gb|JK798959.1|JK798959	96.67	30	1	0	181	210	257	286	3e-06	52
contig00917	gi|394020963|gb|JK807743.1|JK807743	89.66	416	43	0	94	509	416	1	2e-136	484
contig00918	gi|402785976|gb|GR929167.1|GR929167	99.82	551	1	0	40	590	1	551	0	959
contig00919	gi|402790179|gb|GR928098.1|GR928098	99.61	507	2	0	81	587	1	507	0	989
contig00922	gi|402789770|gb|GR927907.1|GR927907	98.81	589	6	1	1	588	757	169	0	1104
contig00925	gi|394019028|gb|JK801957.1|JK801957	97.14	524	13	2	1	522	242	765	0	904
contig00926	gi|315065669|gb|GR712107.1|GR712107	87.13	101	13	0	488	588	792	692	6e-20	97.6
contig00927	gi|402788482|gb|GR929918.1|GR929918	96.97	132	2	1	457	588	783	654	4e-58	224
contig00928	gi|402785335|gb|GR928526.1|GR928526	87.29	362	46	0	221	582	456	95	6e-97	353
contig00930	gi|394018604|gb|JK801785.1|JK801785	99.65	577	2	0	1	577	194	770	0	1128
contig00931	gi|394011088|gb|JK803729.1|JK803729	97.79	587	9	4	1	584	14	599	0	1029
contig00932	gi|394003040|gb|JK794955.1|JK794955	99.6	494	1	1	1	493	204	697	0	955
contig00933	gi|394000975|gb|JK796880.1|JK796880	99.83	572	1	0	11	582	32	603	0	1126
contig00934	gi|315071971|gb|GR715290.1|GR715290	100	403	0	0	62	464	454	52	0	799
contig00935	gi|394015400|gb|JK796116.1|JK796116	98.56	418	6	0	1	418	200	617	0	781
contig00936	gi|394015866|gb|JK796384.1|JK796384	91.59	464	30	1	96	550	687	224	6e-177	618
contig00937	gi|394021330|gb|JK810003.1|JK810003	98	400	7	1	129	527	400	1	0	722
contig00938	gi|315067226|gb|GR714404.1|GR714404	98.79	577	7	0	1	577	10	586	0	1088
contig00939	gi|315067815|gb|GR714993.1|GR714993	99.66	584	1	1	1	584	22	604	0	1098
contig00940	gi|394009854|gb|JK798219.1|JK798219	99.66	580	2	0	1	580	52	631	0	1134
contig00941	gi|315067463|gb|GR714641.1|GR714641	95.63	526	23	0	52	577	51	576	0	860
contig00942	gi|394006660|gb|JK808949.1|JK808949	98.45	517	8	0	62	578	561	45	0	961
contig00945	gi|315065255|gb|GR716259.1|GR716259	99.04	519	5	0	1	519	12	530	0	989
contig00946	gi|315072110|gb|GR712681.1|GR712681	99.66	581	2	0	1	581	158	738	0	1136
contig00947	gi|402784791|gb|GR926233.1|GR926233	99.39	327	2	0	21	347	27	353	0	632
contig00950	gi|394014418|gb|JK791694.1|JK791694	99.5	202	1	0	1	202	574	775	7e-109	392
contig00951	gi|394021966|gb|JK810639.1|JK810639	97.97	395	7	1	1	395	28	421	0	712
contig00952	gi|394012841|gb|JK806831.1|JK806831	98.96	578	2	2	1	578	2	575	0	1086
contig00954	gi|394016592|gb|JK794254.1|JK794254	98.77	487	6	0	1	487	205	691	0	918
contig00955	gi|402789709|gb|GR925339.1|GR925339	100	227	0	0	1	227	87	313	3e-126	450
contig00956	gi|402785587|gb|GR928778.1|GR928778	99.64	556	2	0	1	556	14	569	0	1086
contig00957	gi|394006660|gb|JK808949.1|JK808949	90.7	172	16	0	258	429	289	460	3e-55	214
contig00958	gi|394003614|gb|JK802669.1|JK802669	100	376	0	0	202	577	697	322	0	745
contig00959	gi|402784659|gb|GR926101.1|GR926101	100	568	0	0	1	568	607	40	0	1126
contig00960	gi|315068429|gb|GR714671.1|GR714671	99.13	576	4	1	1	576	14	588	0	1013
contig00962	gi|402787274|gb|GR927372.1|GR927372	98.05	563	9	2	1	561	563	1	0	1013
contig00964	gi|394005145|gb|JK803044.1|JK803044	99.69	321	1	0	261	581	513	193	7e-180	628
contig00965	gi|394007903|gb|JK810940.1|JK810940	94.25	226	13	0	218	443	226	1	1e-94	345
contig00966	gi|394010840|gb|JK803600.1|JK803600	100	227	0	0	348	574	722	496	3e-126	450
contig00967	gi|402784717|gb|GR926159.1|GR926159	97.4	346	8	1	229	574	825	481	2e-173	607
contig00968	gi|315073501|gb|GR713602.1|GR713602	99.7	331	1	0	1	331	211	541	0	648
contig00970	gi|315069130|gb|GR707652.1|GR707652	99.81	515	1	0	1	515	279	793	0	971
contig00971	gi|394003366|gb|JK805396.1|JK805396	98.22	561	10	0	1	561	109	669	0	1033
contig00972	gi|394004289|gb|JK802858.1|JK802858	88.35	249	29	0	323	571	3	251	4e-70	264
contig00973	gi|402786085|gb|GR929276.1|GR929276	99.43	529	3	0	1	529	3	531	0	1025
contig00974	gi|394001817|gb|JK799619.1|JK799619	100	572	0	0	1	572	582	11	0	1134
contig00975	gi|402785663|gb|GR928854.1|GR928854	98.97	484	4	1	1	484	175	657	0	912
contig00976	gi|394014658|gb|JK791804.1|JK791804	99.65	571	2	0	2	572	753	183	0	1116
contig00977	gi|394006610|gb|JK808899.1|JK808899	99.29	283	2	0	1	283	14	296	8e-155	545
contig00978	gi|394021688|gb|JK810361.1|JK810361	97.25	473	12	1	14	485	1	473	0	827
contig00979	gi|315067772|gb|GR714014.1|GR714014	80.89	492	85	2	88	573	30	518	2e-59	228
contig00980	gi|315070817|gb|GR710399.1|GR710399	99.01	405	4	0	165	569	655	251	0	771
contig00981	gi|394005383|gb|JK795666.1|JK795666	94.58	277	14	1	286	562	334	609	7e-118	422
contig00982	gi|394007932|gb|JK810969.1|JK810969	83.62	116	19	0	304	419	118	3	1e-14	79.8
contig00983	gi|315073365|gb|GR713466.1|GR713466	100	571	0	0	1	571	810	240	0	1132
contig00985	gi|394006409|gb|JK808698.1|JK808698	99.62	532	2	0	29	560	42	573	0	950
contig00986	gi|394005837|gb|JK808139.1|JK808139	99.82	568	1	0	1	568	16	583	0	1118
contig00987	gi|394003191|gb|JK802484.1|JK802484	99.82	569	1	0	1	569	177	745	0	1120
contig00988	gi|402789447|gb|GR925186.1|GR925186	85.84	233	33	0	4	236	538	770	5e-51	200
contig00990	gi|394004597|gb|JK802928.1|JK802928	99.28	418	3	0	11	428	96	513	0	805
contig00991	gi|315071537|gb|GR715793.1|GR715793	99.3	569	4	0	1	569	629	61	0	1055
contig00993	gi|394001322|gb|JK797227.1|JK797227	97.88	567	12	0	1	567	20	586	0	1029
contig00994	gi|258644756|gb|GD254365.1|GD254365	97.13	279	6	1	214	490	1	279	2e-136	484
contig00995	gi|394001125|gb|JK797030.1|JK797030	97.7	566	12	1	2	566	667	102	0	1011
contig00996	gi|315071309|gb|GR715567.1|GR715567	98.36	244	4	0	1	244	47	290	8e-127	452
contig00997	gi|402789824|gb|GR927961.1|GR927961	100	149	0	0	292	440	149	1	1e-79	295
contig00998	gi|394021279|gb|JK809952.1|JK809952	97.53	324	8	0	1	324	54	377	5e-165	579
contig00999	gi|402785519|gb|GR928710.1|GR928710	99.24	524	1	1	46	566	804	281	0	1003
contig01000	gi|315072100|gb|GR715420.1|GR715420	99.64	549	2	0	17	565	34	582	0	1072
contig01001	gi|394020684|gb|JK807464.1|JK807464	100	566	0	0	1	566	23	588	0	1122
contig01003	gi|394010572|gb|JK803451.1|JK803451	97.62	294	5	2	213	505	428	720	1e-144	511
contig01004	gi|402788684|gb|GR929995.1|GR929995	99.65	565	2	0	1	565	204	768	0	1104
contig01005	gi|394007081|gb|JK790514.1|JK790514	98.58	563	8	0	1	563	692	130	0	1053
contig01007	gi|394003423|gb|JK795100.1|JK795100	99.06	530	5	0	1	530	155	684	0	1011
contig01008	gi|394016516|gb|JK794178.1|JK794178	92.31	182	14	0	383	564	709	528	6e-66	250
contig01009	gi|402787997|gb|GR929635.1|GR929635	100	564	0	0	1	564	140	703	0	1118
contig01011	gi|394018357|gb|JK804513.1|JK804513	98.55	552	8	0	1	552	131	682	0	1031
contig01013	gi|402786367|gb|GR923958.1|GR923958	99.82	558	1	0	1	558	175	732	0	1098
contig01015	gi|402786939|gb|GR927037.1|GR927037	98.19	551	9	1	1	551	550	1	0	1005
contig01017	gi|394009135|gb|JK797681.1|JK797681	99.46	558	3	0	1	558	10	567	0	1082
contig01018	gi|394012681|gb|JK806671.1|JK806671	98.9	545	6	0	20	564	625	81	0	1033
contig01019	gi|315074157|gb|GR711860.1|GR711860	87.73	269	33	0	280	548	650	382	2e-72	272
contig01020	gi|315065469|gb|GR716647.1|GR716647	96.96	329	10	0	1	329	571	899	3e-163	573
contig01021	gi|394016228|gb|JK793890.1|JK793890	87.2	125	16	0	399	523	407	283	4e-27	121
contig01022	gi|394016988|gb|JK794640.1|JK794640	98.4	561	9	0	1	561	39	599	0	1041
contig01024	gi|315072009|gb|GR712579.1|GR712579	94.1	559	30	3	4	559	1	559	0	823
contig01025	gi|258644952|gb|GD254561.1|GD254561	99.47	562	2	1	1	562	592	32	0	1041
contig01026	gi|394012512|gb|JK806511.1|JK806511	98.39	435	7	0	1	435	615	181	0	807
contig01027	gi|315068026|gb|GR708652.1|GR708652	83.16	95	16	0	291	385	583	677	3e-09	61.9
contig01028	gi|315068434|gb|GR714676.1|GR714676	99.64	552	2	0	1	552	322	873	0	1078
contig01029	gi|394004692|gb|JK803023.1|JK803023	98.69	535	7	0	1	535	35	569	0	1005
contig01030	gi|394020542|gb|JK807322.1|JK807322	96.2	447	14	1	12	458	560	117	0	747
contig01031	gi|402789487|gb|GR925226.1|GR925226	100	161	0	0	1	161	39	199	3e-74	278
contig01032	gi|402790162|gb|GR928081.1|GR928081	96.96	494	14	1	1	493	8	501	0	852
contig01034	gi|402785611|gb|GR928802.1|GR928802	99.06	531	4	1	1	531	3	532	0	1005
contig01035	gi|315071576|gb|GR715832.1|GR715832	91.38	58	5	0	8	65	5	62	2e-13	75.8
contig01036	gi|315067845|gb|GR714087.1|GR714087	99.1	445	4	0	1	445	50	494	0	850
contig01037	gi|394017726|gb|JK801566.1|JK801566	97.83	184	4	0	375	558	1	184	5e-91	333
contig01038	gi|402789557|gb|GR927803.1|GR927803	96.33	245	9	0	1	245	486	730	2e-115	414
contig01039	gi|315072614|gb|GR710788.1|GR710788	96.46	424	15	0	90	513	658	235	0	722
contig01040	gi|315075018|gb|GR707160.1|GR707160	99.59	485	0	1	27	509	34	518	0	940
contig01041	gi|394005931|gb|JK808233.1|JK808233	99.24	529	4	0	29	557	560	32	0	1017
contig01042	gi|402790249|gb|GR928168.1|GR928168	99.05	524	4	1	1	524	252	774	0	991
contig01043	gi|118551734|gb|EE592957.1|EE592957	98.72	549	6	1	1	549	464	1011	0	1025
contig01044	gi|394019851|gb|JK805041.1|JK805041	86.96	69	9	0	144	212	425	357	2e-10	65.9
contig01045	gi|315072394|gb|GR710568.1|GR710568	82.66	542	92	2	15	555	686	146	5e-85	313
contig01046	gi|315070085|gb|GR709785.1|GR709785	98.7	539	7	0	17	555	656	118	0	1013
contig01047	gi|394019064|gb|JK804730.1|JK804730	99.17	121	1	0	137	257	158	278	1e-60	232
contig01048	gi|402789423|gb|GR925162.1|GR925162	97.29	443	12	0	1	443	264	706	0	783
contig01049	gi|394021656|gb|JK810329.1|JK810329	98.32	476	3	2	78	553	475	5	0	870
contig01050	gi|402790102|gb|GR925512.1|GR925512	98	401	6	1	155	553	1	401	0	726
contig01051	gi|402785311|gb|GR926753.1|GR926753	97.46	552	14	0	1	552	609	58	0	983
contig01052	gi|402787234|gb|GR927332.1|GR927332	100	479	0	0	73	551	206	684	0	950
contig01053	gi|402787923|gb|GR924424.1|GR924424	97.72	526	12	0	2	527	58	583	0	948
contig01055	gi|394022902|gb|JK792487.1|JK792487	100	289	0	0	1	289	289	1	3e-163	573
contig01057	gi|315069957|gb|GR709539.1|GR709539	90.07	413	41	0	69	481	1	413	2e-139	494
contig01058	gi|315069712|gb|GR709292.1|GR709292	98.73	551	7	0	1	551	117	667	0	995
contig01061	gi|315073625|gb|GR713726.1|GR713726	96.95	262	8	0	1	262	262	1	5e-128	456
contig01063	gi|315068901|gb|GR707187.1|GR707187	100	303	0	0	249	551	238	540	1e-171	601
contig01064	gi|315069525|gb|GR708869.1|GR708869	100	551	0	0	1	551	154	704	0	1092
contig01066	gi|315071178|gb|GR715437.1|GR715437	100	157	0	0	394	550	295	139	2e-84	311
contig01068	gi|394002591|gb|JK800392.1|JK800392	99.62	529	2	0	1	529	15	543	0	1033
contig01069	gi|394006856|gb|JK790289.1|JK790289	91.84	539	43	1	12	549	204	742	0	712
contig01070	gi|394019720|gb|JK802173.1|JK802173	99.76	423	1	0	1	423	536	114	0	831
contig01071	gi|394021285|gb|JK809958.1|JK809958	99.4	501	3	0	1	501	7	507	0	833
contig01073	gi|394020290|gb|JK805166.1|JK805166	84.12	233	36	1	314	545	377	145	4e-39	161
contig01074	gi|394013297|gb|JK809072.1|JK809072	98.35	546	3	1	1	546	19	558	0	870
contig01075	gi|315072814|gb|GR706831.1|GR706831	100	53	0	0	495	547	850	798	2e-22	105
contig01076	gi|394001614|gb|JK797519.1|JK797519	97.79	542	11	1	7	547	2	543	0	971
contig01078	gi|402790437|gb|GR928247.1|GR928247	83.33	78	13	0	10	87	208	285	3e-06	52
contig01079	gi|315071152|gb|GR712662.1|GR712662	98.28	58	1	0	437	494	50	107	6e-23	107
contig01080	gi|394005933|gb|JK808235.1|JK808235	98.06	310	6	0	170	479	99	408	2e-161	567
contig01081	gi|402790222|gb|GR928141.1|GR928141	98.72	390	3	1	1	390	280	667	0	728
contig01082	gi|402789413|gb|GR925152.1|GR925152	97.25	546	10	4	1	544	256	798	0	934
contig01083	gi|402787169|gb|GR927267.1|GR927267	100	413	0	0	22	434	689	277	0	819
contig01084	gi|394021539|gb|JK810212.1|JK810212	99.39	326	2	0	218	543	94	419	2e-180	630
contig01086	gi|394013153|gb|JK791078.1|JK791078	99.45	545	3	0	1	545	137	681	0	1057
contig01087	gi|394000899|gb|JK796804.1|JK796804	80.47	169	33	0	226	394	3	171	8e-13	73.8
contig01089	gi|394004021|gb|JK805565.1|JK805565	99.23	519	3	1	26	543	1	519	0	989
contig01090	gi|394010759|gb|JK803519.1|JK803519	98.56	348	5	0	162	509	374	27	0	650
contig01091	gi|258645011|gb|GD254620.1|GD254620	94.88	215	11	0	2	216	1	215	8e-93	339
contig01093	gi|315068786|gb|GR715028.1|GR715028	91.88	542	44	0	1	542	24	565	0	726
contig01094	gi|402788894|gb|GR930096.1|GR930096	99.59	487	1	1	57	543	1015	530	0	942
contig01095	gi|315069617|gb|GR709079.1|GR709079	97.56	82	2	0	15	96	111	192	6e-35	147
contig01096	gi|402787617|gb|GR929473.1|GR929473	97.64	466	10	1	36	501	524	60	0	829
contig01097	gi|315069141|gb|GR707663.1|GR707663	98.57	210	3	0	331	540	885	676	6e-109	392
contig01098	gi|315069555|gb|GR708958.1|GR708958	97.16	529	15	0	1	529	726	198	0	930
contig01099	gi|394007722|gb|JK791005.1|JK791005	99.8	512	1	0	1	512	280	791	0	1007
contig01100	gi|315072837|gb|GR706854.1|GR706854	94.77	535	20	2	7	539	8	536	0	835
contig01101	gi|394021412|gb|JK810085.1|JK810085	90.65	246	20	1	295	537	253	8	2e-81	301
contig01102	gi|394001319|gb|JK797224.1|JK797224	96.5	514	11	3	29	538	641	131	0	731
contig01103	gi|258645041|gb|GD254650.1|GD254650	98.94	376	3	1	163	538	401	27	4e-178	622
contig01104	gi|394011270|gb|JK803792.1|JK803792	85.82	402	57	0	2	403	402	1	1e-94	345
contig01106	gi|394011802|gb|JK804016.1|JK804016	98.48	526	7	1	1	525	183	708	0	888
contig01107	gi|402786692|gb|GR926790.1|GR926790	99.41	510	1	2	21	528	510	1	0	918
contig01108	gi|394019829|gb|JK805019.1|JK805019	98.8	502	6	0	5	506	180	681	0	948
contig01111	gi|394021992|gb|JK810665.1|JK810665	97.06	374	11	0	162	535	1	374	0	654
contig01112	gi|315068041|gb|GR708667.1|GR708667	96.77	464	15	0	1	464	336	799	0	801
contig01113	gi|315065883|gb|GR710977.1|GR710977	100	156	0	0	286	441	1	156	7e-84	309
contig01115	gi|394006576|gb|JK808865.1|JK808865	96.01	476	18	1	61	535	1	476	0	785
contig01116	gi|394020669|gb|JK807449.1|JK807449	98.88	535	6	0	1	535	62	596	0	1013
contig01117	gi|315070175|gb|GR709993.1|GR709993	96.48	455	16	0	81	535	8	462	0	775
contig01118	gi|394005723|gb|JK806121.1|JK806121	99.12	340	3	0	1	340	111	450	0	650
contig01119	gi|402789491|gb|GR925230.1|GR925230	96.58	292	10	0	1	292	520	811	4e-141	500
contig01120	gi|394022823|gb|JK792408.1|JK792408	96.18	498	19	0	1	498	252	749	0	837
contig01121	gi|394010065|gb|JK798430.1|JK798430	97.94	533	0	1	1	533	79	600	0	934
contig01122	gi|315070921|gb|GR712433.1|GR712433	91.07	291	26	0	231	521	892	602	2e-102	371
contig01123	gi|402787364|gb|GR927462.1|GR927462	94.21	328	16	1	90	417	774	450	6e-140	496
contig01124	gi|402790130|gb|GR925540.1|GR925540	92.27	375	16	3	159	520	1	375	5e-134	476
contig01125	gi|402786455|gb|GR924046.1|GR924046	99.62	532	2	0	1	532	143	674	0	1039
contig01126	gi|394003426|gb|JK795103.1|JK795103	100	26	0	0	507	532	1	26	3e-06	52
contig01127	gi|315070671|gb|GR710079.1|GR710079	98.33	420	5	1	1	420	418	1	0	771
contig01128	gi|394019185|gb|JK799139.1|JK799139	99.44	532	3	0	1	532	22	553	0	1031
contig01129	gi|394004277|gb|JK802846.1|JK802846	98.5	535	5	2	1	532	195	729	0	983
contig01130	gi|394015259|gb|JK795975.1|JK795975	99.05	316	3	0	2	317	508	193	3e-172	603
contig01131	gi|394015004|gb|JK809881.1|JK809881	97.46	512	13	0	1	512	512	1	0	912
contig01132	gi|394006318|gb|JK808607.1|JK808607	99.59	244	1	0	1	244	73	316	5e-134	476
contig01134	gi|402790938|gb|GR930282.1|GR930282	88.11	370	44	0	1	370	390	759	2e-106	385
contig01135	gi|402790799|gb|GR925880.1|GR925880	99.24	528	4	0	1	528	528	1	0	1015
contig01136	gi|402784776|gb|GR926218.1|GR926218	97.71	525	12	0	5	529	659	135	0	946
contig01137	gi|315066780|gb|GR711854.1|GR711854	99.45	361	1	1	1	361	457	816	0	692
contig01138	gi|402789224|gb|GR925072.1|GR925072	98.15	379	7	0	151	529	382	4	0	696
contig01139	gi|315067228|gb|GR714406.1|GR714406	93.42	365	24	0	14	378	501	865	3e-151	533
contig01141	gi|315071169|gb|GR715428.1|GR715428	96.41	529	17	2	1	529	120	646	0	848
contig01142	gi|394017752|gb|JK801592.1|JK801592	99.43	528	3	0	1	528	538	11	0	1023
contig01143	gi|315070510|gb|GR709744.1|GR709744	99.41	509	3	0	1	509	197	705	0	985
contig01144	gi|315072219|gb|GR715540.1|GR715540	95.74	493	21	0	2	494	1	493	0	811
contig01146	gi|402788753|gb|GR924817.1|GR924817	97.37	532	5	4	1	526	579	51	0	922
contig01147	gi|402790733|gb|GR925814.1|GR925814	94.3	526	18	1	1	526	638	125	0	819
contig01149	gi|394003991|gb|JK802798.1|JK802798	98.48	525	7	1	1	524	14	538	0	969
contig01150	gi|402787150|gb|GR927248.1|GR927248	98.95	190	2	0	189	378	631	820	2e-99	361
contig01153	gi|394004146|gb|JK795337.1|JK795337	98.62	436	5	1	1	436	246	680	0	755
contig01154	gi|394005260|gb|JK805896.1|JK805896	87.89	256	28	1	2	254	105	360	2e-68	258
contig01155	gi|315074990|gb|GR707132.1|GR707132	84.25	438	69	0	69	506	17	454	2e-87	321
contig01156	gi|394002503|gb|JK800304.1|JK800304	97.42	387	10	0	32	418	1	387	0	688
contig01158	gi|315072366|gb|GR710540.1|GR710540	98.37	430	6	1	1	429	523	94	0	789
contig01159	gi|394007988|gb|JK793056.1|JK793056	98.09	209	4	0	310	518	1	209	6e-106	383
contig01160	gi|394018974|gb|JK801917.1|JK801917	99.38	483	2	1	1	482	282	764	0	878
contig01161	gi|402788325|gb|GR924607.1|GR924607	86.34	205	28	0	312	516	1	205	3e-46	184
contig01162	gi|394012116|gb|JK804211.1|JK804211	83.99	306	49	0	5	310	353	658	2e-56	218
contig01163	gi|394013391|gb|JK791197.1|JK791197	97.8	501	11	0	18	518	757	257	0	906
contig01164	gi|315071273|gb|GR712782.1|GR712782	100	518	0	0	1	518	741	224	0	1027
contig01165	gi|315069180|gb|GR714196.1|GR714196	100	520	0	0	1	520	173	692	0	1031
contig01166	gi|315067580|gb|GR714758.1|GR714758	98.27	520	5	1	1	520	151	666	0	957
contig01167	gi|315069299|gb|GR707764.1|GR707764	95.04	524	19	3	2	518	1	524	0	817
contig01168	gi|394010797|gb|JK803557.1|JK803557	99.23	520	4	0	1	520	719	200	0	999
contig01169	gi|394003719|gb|JK805511.1|JK805511	98.37	430	7	0	85	514	1	430	0	797
contig01170	gi|315070033|gb|GR709674.1|GR709674	100	244	0	0	276	519	877	634	2e-136	484
contig01171	gi|394007307|gb|JK790590.1|JK790590	99.22	513	3	1	1	513	66	577	0	977
contig01172	gi|402785188|gb|GR926630.1|GR926630	92.32	456	26	4	38	493	1	447	8e-173	605
contig01173	gi|315065969|gb|GR711181.1|GR711181	85.12	215	32	0	6	220	235	21	1e-42	172
contig01174	gi|402790132|gb|GR925542.1|GR925542	85.06	261	39	0	12	272	565	825	2e-53	208
contig01175	gi|394002493|gb|JK800294.1|JK800294	99.2	501	3	1	19	518	1	501	0	954
contig01176	gi|315065254|gb|GR716258.1|GR716258	98.64	515	6	1	1	515	625	112	0	957
contig01177	gi|402787947|gb|GR924448.1|GR924448	98.47	131	1	1	1	131	301	172	9e-62	236
contig01179	gi|394013847|gb|JK809330.1|JK809330	99	502	5	0	1	502	46	547	0	955
contig01180	gi|118552420|gb|EE592760.1|EE592760	99.61	518	1	1	1	518	157	673	0	1003
contig01182	gi|315066669|gb|GR711685.1|GR711685	99.8	511	1	0	1	511	61	571	0	1005
contig01183	gi|394005383|gb|JK795666.1|JK795666	97.89	95	2	0	423	517	704	610	1e-42	172
contig01184	gi|118551417|gb|EE592651.1|EE592651	87.59	137	17	0	238	374	658	522	6e-32	137
contig01185	gi|394010902|gb|JK800806.1|JK800806	99.37	476	2	1	43	517	491	16	0	870
contig01186	gi|402787371|gb|GR927469.1|GR927469	100	506	0	0	12	517	629	124	0	1003
contig01188	gi|402790362|gb|GR925663.1|GR925663	98.83	515	6	0	1	515	34	548	0	973
contig01190	gi|394004034|gb|JK805578.1|JK805578	98.71	466	2	3	7	471	190	652	0	795
contig01191	gi|315066574|gb|GR711474.1|GR711474	100	174	0	0	1	174	679	852	1e-94	345
contig01192	gi|394008533|gb|JK793390.1|JK793390	87.21	86	8	2	180	264	730	647	1e-11	69.9
contig01193	gi|394021714|gb|JK810387.1|JK810387	98.9	455	4	1	1	455	15	468	0	854
contig01194	gi|315075146|gb|GR707404.1|GR707404	88	475	56	1	1	474	3	477	8e-136	482
contig01195	gi|118552387|gb|EE592708.1|EE592708	92.06	504	37	3	2	504	523	1024	0	658
contig01196	gi|394011792|gb|JK804006.1|JK804006	98.94	188	2	0	1	188	519	706	3e-98	357
contig01197	gi|394012124|gb|JK804219.1|JK804219	98.63	511	7	0	1	511	193	703	0	957
contig01198	gi|394009817|gb|JK798182.1|JK798182	97.83	92	2	0	424	515	1	92	7e-41	167
contig01199	gi|394020704|gb|JK807484.1|JK807484	97.92	192	4	0	207	398	84	275	8e-96	349
contig01200	gi|394013877|gb|JK791391.1|JK791391	97.92	289	6	0	1	289	494	782	6e-149	525
contig01201	gi|394001977|gb|JK799778.1|JK799778	99.6	498	1	1	16	513	521	25	0	910
contig01202	gi|402788748|gb|GR924812.1|GR924812	95.53	514	14	3	1	514	556	52	0	825
contig01203	gi|394010037|gb|JK798402.1|JK798402	98.16	163	3	0	350	512	2	164	7e-81	299
contig01205	gi|394001318|gb|JK797223.1|JK797223	98.4	312	5	0	201	512	663	352	5e-165	579
contig01206	gi|402790983|gb|GR923819.1|GR923819	95.47	331	14	1	1	331	467	796	4e-150	529
contig01207	gi|394013293|gb|JK809068.1|JK809068	99.21	504	4	0	1	504	537	34	0	967
contig01208	gi|402785237|gb|GR926679.1|GR926679	98.77	407	5	0	106	512	726	320	0	767
contig01210	gi|315067701|gb|GR714879.1|GR714879	99.61	510	2	0	1	510	58	567	0	995
contig01211	gi|315072267|gb|GR712839.1|GR712839	99.72	354	1	0	1	354	551	198	0	694
contig01212	gi|402785267|gb|GR926709.1|GR926709	98.89	361	4	0	151	511	3	363	0	684
contig01213	gi|394004289|gb|JK802858.1|JK802858	99.27	275	2	0	237	511	736	462	4e-150	529
contig01214	gi|402784789|gb|GR926231.1|GR926231	99.24	263	2	0	3	265	263	1	6e-143	505
contig01215	gi|394013325|gb|JK809100.1|JK809100	97.26	402	11	0	1	402	76	477	0	710
contig01216	gi|315073754|gb|GR713153.1|GR713153	100	458	0	0	53	510	176	633	0	908
contig01217	gi|402788836|gb|GR924900.1|GR924900	98.63	510	7	0	1	510	599	90	0	955
contig01218	gi|402788830|gb|GR924894.1|GR924894	94.8	173	9	0	1	173	121	293	2e-72	272
contig01219	gi|118551718|gb|EE592944.1|EE592944	96.56	494	17	0	14	507	298	791	0	844
contig01220	gi|315071081|gb|GR715341.1|GR715341	100	299	0	0	1	299	583	881	3e-169	593
contig01221	gi|402789813|gb|GR927950.1|GR927950	97.99	249	5	0	1	249	426	674	2e-127	454
contig01226	gi|402790092|gb|GR925502.1|GR925502	95.17	497	24	0	1	497	288	784	0	795
contig01227	gi|394005547|gb|JK803208.1|JK803208	89.9	208	21	0	1	208	516	723	9e-65	246
contig01229	gi|402789342|gb|GR927697.1|GR927697	98.38	493	7	1	1	492	289	781	0	906
contig01230	gi|402788762|gb|GR924826.1|GR924826	98.41	504	8	0	4	507	711	208	0	936
contig01231	gi|394011321|gb|JK803843.1|JK803843	99.36	314	2	0	1	314	230	543	2e-173	607
contig01232	gi|402788250|gb|GR929779.1|GR929779	98.09	366	7	0	139	504	769	404	0	670
contig01233	gi|394007050|gb|JK790483.1|JK790483	100	221	0	0	285	505	772	552	1e-122	438
contig01234	gi|394003381|gb|JK805411.1|JK805411	98.8	502	3	2	1	502	167	665	0	934
contig01236	gi|315074539|gb|GR707972.1|GR707972	99.76	419	1	0	1	419	401	819	0	781
contig01238	gi|402789233|gb|GR925081.1|GR925081	81.98	405	71	2	91	494	527	124	2e-53	208
contig01239	gi|402788719|gb|GR930030.1|GR930030	98.9	365	4	0	1	365	709	345	0	692
contig01240	gi|315071349|gb|GR712857.1|GR712857	98.21	503	7	2	1	503	652	152	0	910
contig01241	gi|315066359|gb|GR708591.1|GR708591	96.74	460	5	2	1	460	158	607	0	793
contig01242	gi|315066439|gb|GR706975.1|GR706975	96.11	463	17	1	42	504	633	172	0	767
contig01243	gi|315070896|gb|GR712408.1|GR712408	99.8	504	1	0	1	504	324	827	0	991
contig01244	gi|315068985|gb|GR707330.1|GR707330	99.4	503	3	0	1	503	98	600	0	973
contig01246	gi|394020989|gb|JK807769.1|JK807769	98.41	439	1	1	64	502	593	161	0	817
contig01247	gi|118552458|gb|EE592820.1|EE592820	99.38	480	3	0	1	480	501	22	0	928
contig01248	gi|394003549|gb|JK802604.1|JK802604	96.54	491	16	1	1	491	42	531	0	831
contig01251	gi|315072103|gb|GR715423.1|GR715423	94.68	470	23	2	27	494	889	420	0	718
contig01254	gi|315066984|gb|GR712290.1|GR712290	99.8	495	1	0	1	495	636	142	0	973
contig01255	gi|394000845|gb|JK796750.1|JK796750	95.61	501	12	2	1	500	50	541	0	741
contig01256	gi|402788287|gb|GR929816.1|GR929816	98.4	375	6	0	126	500	4	378	0	696
contig01257	gi|315068884|gb|GR709510.1|GR709510	100	488	0	0	1	488	315	802	0	967
contig01258	gi|315069824|gb|GR716191.1|GR716191	99.8	500	1	0	1	500	211	710	0	983
contig01259	gi|402787939|gb|GR924440.1|GR924440	99.8	500	1	0	1	500	71	570	0	983
contig01261	gi|315071980|gb|GR715299.1|GR715299	96.7	364	10	2	134	497	1	362	3e-160	563
contig01262	gi|315068969|gb|GR707314.1|GR707314	99.01	101	1	0	387	487	1	101	1e-48	192
contig01263	gi|402787013|gb|GR927111.1|GR927111	99.16	119	1	0	380	498	1	119	2e-59	228
contig01265	gi|394004481|gb|JK795434.1|JK795434	95.35	495	23	0	1	495	2	496	0	799
contig01266	gi|394019249|gb|JK799203.1|JK799203	95.37	497	22	1	1	497	105	600	0	795
contig01269	gi|315072974|gb|GR711554.1|GR711554	84.38	128	20	0	10	137	194	321	2e-19	95.6
contig01270	gi|394020855|gb|JK807635.1|JK807635	99.8	496	1	0	1	496	36	531	0	892
contig01272	gi|402789348|gb|GR927703.1|GR927703	97.99	497	10	0	1	497	585	89	0	906
contig01273	gi|394018021|gb|JK804415.1|JK804415	98.37	492	8	0	1	492	11	502	0	870
contig01274	gi|394010846|gb|JK803606.1|JK803606	99.6	498	2	0	1	498	88	585	0	971
contig01275	gi|402785738|gb|GR928929.1|GR928929	97.59	291	7	0	207	497	443	153	1e-147	521
contig01276	gi|315074875|gb|GR706901.1|GR706901	99.79	473	1	0	1	473	386	858	0	930
contig01277	gi|315066604|gb|GR711504.1|GR711504	98.58	493	7	0	1	493	181	673	0	922
contig01278	gi|394012941|gb|JK806931.1|JK806931	99.6	497	0	2	1	497	6	500	0	894
contig01279	gi|394017726|gb|JK801566.1|JK801566	99.66	293	1	0	1	293	499	791	3e-163	573
contig01280	gi|394002337|gb|JK800138.1|JK800138	94.87	507	10	3	1	495	7	509	0	801
contig01281	gi|315073121|gb|GR711350.1|GR711350	100	32	0	0	60	91	232	263	7e-10	63.9
contig01282	gi|402788671|gb|GR929982.1|GR929982	97.77	494	0	1	12	494	499	6	0	904
contig01283	gi|315065220|gb|GR716166.1|GR716166	98.45	388	6	0	1	388	388	1	0	722
contig01285	gi|315071518|gb|GR713025.1|GR713025	99.21	254	2	0	242	495	1	254	1e-137	488
contig01286	gi|394014657|gb|JK791803.1|JK791803	85.97	221	31	0	219	439	705	485	1e-48	192
contig01287	gi|394022555|gb|JK792140.1|JK792140	98.97	487	4	1	4	489	686	200	0	918
contig01288	gi|394004039|gb|JK805583.1|JK805583	99.76	423	0	1	72	494	1	422	0	823
contig01289	gi|402788857|gb|GR930059.1|GR930059	99.16	479	4	0	14	492	6	484	0	918
contig01290	gi|118551983|gb|EE593165.1|EE593165	97.69	433	8	1	60	492	674	244	0	773
contig01291	gi|315069680|gb|GR709201.1|GR709201	99.58	481	2	0	1	481	312	792	0	938
contig01292	gi|394010205|gb|JK800474.1|JK800474	85.62	299	34	2	175	470	322	30	5e-66	250
contig01293	gi|394004623|gb|JK802954.1|JK802954	99.19	491	4	0	1	491	79	569	0	942
contig01295	gi|394021677|gb|JK810350.1|JK810350	98.94	473	5	0	16	488	473	1	0	898
contig01296	gi|402785668|gb|GR928859.1|GR928859	93.5	323	21	0	169	491	812	490	2e-133	474
contig01298	gi|394009624|gb|JK797989.1|JK797989	94.46	469	13	3	1	464	179	639	0	720
contig01299	gi|394003681|gb|JK805473.1|JK805473	100	492	0	0	1	492	173	664	0	975
contig01300	gi|315066367|gb|GR708599.1|GR708599	99.54	433	2	0	1	433	360	792	0	842
contig01302	gi|394007755|gb|JK792942.1|JK792942	99.19	492	3	1	1	492	692	202	0	936
contig01303	gi|402788722|gb|GR930033.1|GR930033	97.97	296	6	0	131	426	94	389	4e-153	539
contig01304	gi|315072613|gb|GR710787.1|GR710787	97.26	73	1	1	2	74	671	742	3e-27	121
contig01305	gi|315067619|gb|GR713861.1|GR713861	97	434	13	0	1	434	507	74	0	757
contig01306	gi|315068980|gb|GR707325.1|GR707325	96.91	324	10	0	1	324	433	756	3e-160	563
contig01307	gi|394013448|gb|JK791254.1|JK791254	96.18	445	13	2	42	485	38	479	0	735
contig01308	gi|315065298|gb|GR716360.1|GR716360	97.2	465	13	0	1	465	477	13	0	819
contig01309	gi|315068169|gb|GR708795.1|GR708795	97.35	453	3	1	1	444	291	743	0	811
contig01310	gi|394016920|gb|JK794572.1|JK794572	99.19	491	2	1	1	489	23	513	0	894
contig01312	gi|402788412|gb|GR924694.1|GR924694	99.79	467	0	1	1	467	343	808	0	910
contig01314	gi|118551416|gb|EE592643.1|EE592643	100	140	0	0	351	490	2	141	2e-74	278
contig01315	gi|315073609|gb|GR713710.1|GR713710	97.52	242	6	0	248	489	1	242	7e-121	432
contig01316	gi|402785480|gb|GR928671.1|GR928671	93.67	490	31	0	1	490	16	505	0	726
contig01317	gi|315065220|gb|GR716166.1|GR716166	98.2	167	3	0	1	167	740	906	3e-83	307
contig01318	gi|394016566|gb|JK794228.1|JK794228	88.43	242	28	0	141	382	246	487	2e-68	258
contig01319	gi|394003260|gb|JK802553.1|JK802553	100	489	0	0	1	489	107	595	0	969
contig01320	gi|315069617|gb|GR709079.1|GR709079	98.91	92	1	0	1	92	280	189	3e-43	174
contig01321	gi|394018873|gb|JK799079.1|JK799079	99.57	235	1	0	1	235	235	1	1e-128	458
contig01322	gi|394004072|gb|JK805616.1|JK805616	100	488	0	0	1	488	58	545	0	967
contig01323	gi|394001291|gb|JK797196.1|JK797196	97.13	487	14	0	1	487	528	42	0	771
contig01325	gi|315066490|gb|GR707061.1|GR707061	98.25	114	2	0	375	488	3	116	5e-54	210
contig01326	gi|315069518|gb|GR708862.1|GR708862	99.59	488	2	0	1	488	23	510	0	952
contig01327	gi|402788841|gb|GR924905.1|GR924905	99.5	397	2	0	1	397	393	789	0	771
contig01328	gi|394017470|gb|JK804285.1|JK804285	97.79	362	8	0	128	489	1	362	0	654
contig01329	gi|315067566|gb|GR714744.1|GR714744	99.11	449	3	1	1	448	384	832	0	850
contig01330	gi|118552024|gb|EE593214.1|EE593214	85.71	210	30	0	239	448	417	208	2e-44	178
contig01331	gi|394011626|gb|JK803959.1|JK803959	91.94	273	22	0	215	487	503	231	3e-101	367
contig01332	gi|394017108|gb|JK794760.1|JK794760	96.87	479	14	1	1	478	491	13	0	823
contig01333	gi|394004826|gb|JK805894.1|JK805894	99.79	487	1	0	1	487	10	496	0	916
contig01336	gi|394004195|gb|JK795386.1|JK795386	86.13	346	48	0	93	438	1	346	1e-82	305
contig01337	gi|402784555|gb|GR925997.1|GR925997	99.36	312	2	0	1	312	470	781	3e-172	603
contig01339	gi|402789905|gb|GR925425.1|GR925425	96.07	484	19	0	1	484	294	777	0	809
contig01340	gi|394003604|gb|JK802659.1|JK802659	97.93	482	9	1	1	482	738	258	0	868
contig01341	gi|394016968|gb|JK794620.1|JK794620	99.18	486	4	0	1	486	28	513	0	932
contig01342	gi|315065976|gb|GR711188.1|GR711188	98.99	99	1	0	388	486	730	632	2e-47	188
contig01343	gi|402786577|gb|GR924168.1|GR924168	100	203	0	0	284	486	80	282	6e-112	402
contig01344	gi|394019064|gb|JK804730.1|JK804730	96.71	395	12	1	92	486	279	672	0	672
contig01345	gi|394017106|gb|JK794758.1|JK794758	98.12	478	9	0	8	485	716	239	0	876
contig01346	gi|394010076|gb|JK798441.1|JK798441	98.5	468	6	1	1	468	25	491	0	864
contig01347	gi|402790739|gb|GR925820.1|GR925820	84	75	12	0	264	338	707	781	6e-07	54
contig01349	gi|315071659|gb|GR715914.1|GR715914	99.36	472	2	1	13	484	1	471	0	904
contig01350	gi|315074524|gb|GR707957.1|GR707957	98.97	484	5	0	1	484	545	62	0	920
contig01351	gi|315069277|gb|GR715171.1|GR715171	83.66	508	57	6	1	484	799	294	2e-93	341
contig01353	gi|394001353|gb|JK797258.1|JK797258	84.36	211	15	2	132	342	312	504	1e-42	172
contig01354	gi|394007020|gb|JK790453.1|JK790453	99.05	420	4	0	59	478	775	356	0	801
contig01355	gi|402788710|gb|GR930021.1|GR930021	99.67	300	0	1	183	482	864	566	5e-165	579
contig01356	gi|402787845|gb|GR929592.1|GR929592	84.01	344	48	2	141	478	50	392	5e-63	240
contig01357	gi|315071591|gb|GR713097.1|GR713097	98.96	482	5	0	1	482	292	773	0	916
contig01358	gi|402788696|gb|GR930007.1|GR930007	100	480	0	0	1	480	657	178	0	952
contig01360	gi|315068874|gb|GR709500.1|GR709500	98.34	481	8	0	1	481	772	292	0	890
contig01361	gi|394019414|gb|JK804842.1|JK804842	99.79	482	0	1	1	481	565	84	0	898
contig01362	gi|394005614|gb|JK803275.1|JK803275	99.55	449	1	1	33	481	1	448	0	825
contig01364	gi|402788559|gb|GR924732.1|GR924732	80.3	203	40	0	204	406	617	415	2e-16	85.7
contig01365	gi|315069425|gb|GR707891.1|GR707891	87.3	63	8	0	80	142	594	656	3e-09	61.9
contig01366	gi|118551705|gb|EE592929.1|EE592929	81.03	174	33	0	109	282	23	196	7e-16	83.8
contig01367	gi|315073694|gb|GR713795.1|GR713795	99.79	480	1	0	1	480	624	145	0	944
contig01368	gi|402784799|gb|GR926241.1|GR926241	99.79	480	1	0	1	480	516	37	0	944
contig01369	gi|394001882|gb|JK799683.1|JK799683	100	151	0	0	326	476	114	264	6e-81	299
contig01370	gi|394004169|gb|JK795360.1|JK795360	78.83	222	47	0	231	452	521	300	4e-11	67.9
contig01372	gi|394001924|gb|JK799725.1|JK799725	98.51	471	6	1	1	471	38	507	0	817
contig01374	gi|394007785|gb|JK792972.1|JK792972	96.94	458	10	3	1	458	279	732	0	775
contig01376	gi|315074607|gb|GR708098.1|GR708098	88.48	165	19	0	138	302	42	206	6e-44	176
contig01377	gi|315073626|gb|GR713727.1|GR713727	96.3	459	17	0	4	462	151	609	0	775
contig01378	gi|394010025|gb|JK798390.1|JK798390	99.16	477	4	0	1	477	83	559	0	914
contig01379	gi|118551410|gb|EE592639.1|EE592639	99.42	346	1	1	131	476	941	597	0	662
contig01381	gi|402786649|gb|GR924240.1|GR924240	98.7	384	4	1	1	383	32	415	0	714
contig01382	gi|394018209|gb|JK801628.1|JK801628	99.37	476	3	0	1	476	307	782	0	920
contig01385	gi|402785780|gb|GR928971.1|GR928971	99.07	216	2	0	2	217	216	1	6e-115	412
contig01386	gi|402786927|gb|GR927025.1|GR927025	98.53	476	6	1	1	476	639	165	0	880
contig01387	gi|315071938|gb|GR715257.1|GR715257	98.94	377	3	1	98	473	698	322	0	708
contig01388	gi|315072402|gb|GR716543.1|GR716543	91.02	323	29	0	154	476	1	323	2e-114	410
contig01390	gi|394013147|gb|JK791072.1|JK791072	99.54	434	2	0	1	434	336	769	0	803
contig01391	gi|402784842|gb|GR926284.1|GR926284	95.18	456	20	1	1	454	738	283	0	724
contig01392	gi|315066115|gb|GR708052.1|GR708052	99.16	475	4	0	1	475	513	39	0	910
contig01393	gi|402790736|gb|GR925817.1|GR925817	94.62	483	17	3	1	475	779	298	0	662
contig01394	gi|315071810|gb|GR716064.1|GR716064	99.29	422	3	0	34	455	422	1	0	813
contig01395	gi|315068901|gb|GR707187.1|GR707187	100	52	0	0	423	474	123	174	7e-22	103
contig01397	gi|394008477|gb|JK793334.1|JK793334	80.66	305	59	0	57	361	106	410	5e-32	137
contig01399	gi|402785621|gb|GR928812.1|GR928812	88.24	51	6	0	335	385	729	679	6e-07	54
contig01400	gi|118551157|gb|EE592461.1|EE592461	92.11	38	3	0	43	80	579	542	2e-06	52
contig01402	gi|315070760|gb|GR710284.1|GR710284	99.41	169	1	0	1	169	169	1	3e-89	327
contig01403	gi|315069320|gb|GR707785.1|GR707785	98.8	167	2	0	307	473	866	700	1e-85	315
contig01404	gi|394019913|gb|JK799391.1|JK799391	85.64	181	26	0	233	413	273	93	9e-37	153
contig01406	gi|315068469|gb|GR714711.1|GR714711	91.28	149	13	0	132	280	180	328	1e-48	192
contig01407	gi|315068091|gb|GR714333.1|GR714333	99.57	469	2	0	1	469	77	545	0	914
contig01408	gi|394003139|gb|JK795054.1|JK795054	98.29	467	8	0	5	471	684	218	0	862
contig01409	gi|402785100|gb|GR926542.1|GR926542	99.73	368	1	0	6	373	368	1	0	722
contig01410	gi|394021528|gb|JK810201.1|JK810201	100	426	0	0	45	470	58	483	0	844
contig01411	gi|394010620|gb|JK803499.1|JK803499	99.15	472	4	0	1	472	546	75	0	904
contig01412	gi|394005309|gb|JK805945.1|JK805945	99.13	231	2	0	2	232	407	637	7e-124	442
contig01413	gi|394013472|gb|JK809128.1|JK809128	99.43	351	2	0	1	351	16	366	0	680
contig01415	gi|394015525|gb|JK796241.1|JK796241	86.31	431	57	2	18	448	209	637	2e-102	371
contig01416	gi|394004612|gb|JK802943.1|JK802943	99.79	470	1	0	1	470	513	44	0	924
contig01417	gi|394022712|gb|JK792297.1|JK792297	99.79	470	1	0	1	470	18	487	0	924
contig01418	gi|394005299|gb|JK805935.1|JK805935	89.46	294	31	0	177	470	527	234	3e-92	337
contig01419	gi|402786811|gb|GR926909.1|GR926909	97.84	139	3	0	326	464	1	139	1e-66	252
contig01421	gi|402789449|gb|GR925188.1|GR925188	100	470	0	0	1	470	595	126	0	932
contig01422	gi|394022678|gb|JK792263.1|JK792263	96.29	377	13	1	89	465	38	413	2e-167	587
contig01423	gi|394017669|gb|JK801509.1|JK801509	97.6	250	6	0	180	429	1	250	1e-125	448
contig01424	gi|258644759|gb|GD254368.1|GD254368	98.29	292	5	0	1	292	74	365	4e-153	539
contig01425	gi|315073806|gb|GR713907.1|GR713907	99.32	442	3	0	1	442	127	568	0	852
contig01426	gi|402788716|gb|GR930027.1|GR930027	99.75	398	1	0	1	398	243	640	0	781
contig01427	gi|118551585|gb|EE592798.1|EE592798	98.51	469	6	1	1	469	402	869	0	866
contig01430	gi|394017101|gb|JK794753.1|JK794753	99.26	271	2	0	1	271	633	363	9e-148	521
contig01431	gi|394004819|gb|JK805887.1|JK805887	99.64	281	1	0	1	281	372	652	4e-156	549
contig01432	gi|394007731|gb|JK791014.1|JK791014	97.28	257	5	1	1	257	500	754	1e-125	448
contig01434	gi|394006927|gb|JK790360.1|JK790360	85.91	298	42	0	170	467	439	142	2e-68	258
contig01435	gi|402789142|gb|GR930235.1|GR930235	99.36	468	3	0	1	468	292	759	0	773
contig01437	gi|394006540|gb|JK808829.1|JK808829	98.49	397	6	0	1	397	66	462	0	739
contig01438	gi|402788853|gb|GR930055.1|GR930055	99.64	280	1	0	189	468	222	501	2e-155	547
contig01439	gi|394018563|gb|JK801744.1|JK801744	99.44	177	1	0	292	468	1	177	5e-94	343
contig01440	gi|315074347|gb|GR710588.1|GR710588	99.79	468	0	1	1	468	244	710	0	739
contig01441	gi|394011915|gb|JK801273.1|JK801273	96.46	113	4	0	20	132	113	1	1e-48	192
contig01442	gi|394011935|gb|JK801293.1|JK801293	99.26	136	1	0	71	206	136	1	1e-69	262
contig01443	gi|394014523|gb|JK809649.1|JK809649	99.57	467	1	1	1	467	59	524	0	902
contig01444	gi|394021761|gb|JK810434.1|JK810434	96.48	454	14	1	1	454	452	1	0	684
contig01445	gi|394014257|gb|JK809502.1|JK809502	96.73	459	12	2	2	459	1	457	0	777
contig01446	gi|394021401|gb|JK810074.1|JK810074	98.24	454	4	2	1	454	29	478	0	724
contig01447	gi|315070537|gb|GR709829.1|GR709829	100	234	0	0	3	236	481	714	2e-130	464
contig01448	gi|394020691|gb|JK807471.1|JK807471	98.92	463	5	0	5	467	544	82	0	878
contig01449	gi|315067350|gb|GR714528.1|GR714528	98.04	204	2	2	264	465	159	362	3e-98	357
contig01450	gi|315065418|gb|GR716596.1|GR716596	99.58	240	1	0	1	240	520	759	1e-131	468
contig01451	gi|394006792|gb|JK790225.1|JK790225	98.36	365	6	0	1	365	470	834	0	676
contig01452	gi|118552373|gb|EE592679.1|EE592679	100	241	0	0	176	416	522	762	1e-134	478
contig01453	gi|402788681|gb|GR929992.1|GR929992	94.38	356	8	12	111	466	1005	662	7e-127	452
contig01454	gi|402787710|gb|GR924320.1|GR924320	95.26	464	12	2	1	460	698	241	0	700
contig01455	gi|118552747|gb|EE593190.1|EE593190	97.86	327	2	4	1	327	542	863	3e-160	563
contig01456	gi|394003984|gb|JK802791.1|JK802791	97.4	461	11	1	1	461	204	663	0	811
contig01457	gi|315065220|gb|GR716166.1|GR716166	87.45	462	58	0	1	462	380	841	4e-128	456
contig01458	gi|402788245|gb|GR929774.1|GR929774	98.13	374	7	0	93	466	108	481	0	686
contig01463	gi|394018824|gb|JK799030.1|JK799030	98.19	386	3	3	80	464	190	572	0	688
contig01465	gi|402787096|gb|GR927194.1|GR927194	90.97	299	27	0	166	464	1	299	2e-105	381
contig01468	gi|394003384|gb|JK805414.1|JK805414	98.72	468	2	1	1	464	653	186	0	878
contig01469	gi|394017669|gb|JK801509.1|JK801509	99.02	408	4	0	1	408	392	799	0	777
contig01472	gi|394018651|gb|JK801832.1|JK801832	99.35	463	3	0	1	463	281	743	0	894
contig01473	gi|402787673|gb|GR924283.1|GR924283	81.47	232	38	2	170	397	331	101	1e-23	109
contig01474	gi|394010629|gb|JK803508.1|JK803508	81.48	108	20	0	353	460	456	349	2e-07	56
contig01475	gi|394022657|gb|JK792242.1|JK792242	99.76	417	1	0	47	463	765	349	0	819
contig01476	gi|315068809|gb|GR715051.1|GR715051	91.31	449	39	0	1	449	711	263	1e-165	581
contig01477	gi|394021691|gb|JK810364.1|JK810364	98.26	459	8	0	1	459	12	470	0	846
contig01478	gi|394004633|gb|JK802964.1|JK802964	99.76	412	1	0	1	412	488	77	0	809
contig01479	gi|315067635|gb|GR713877.1|GR713877	98.45	452	6	1	1	451	188	639	0	833
contig01480	gi|315065841|gb|GR710935.1|GR710935	95.56	45	1	1	67	110	57	101	2e-10	65.9
contig01481	gi|315066815|gb|GR711947.1|GR711947	99.13	461	4	0	1	461	115	575	0	882
contig01482	gi|402787582|gb|GR929438.1|GR929438	95.02	462	22	1	1	462	572	112	0	726
contig01483	gi|315067503|gb|GR713745.1|GR713745	99.73	371	1	0	92	462	813	443	0	728
contig01485	gi|315074212|gb|GR716069.1|GR716069	98.43	318	5	0	1	318	318	1	1e-168	591
contig01486	gi|394004469|gb|JK805775.1|JK805775	99.55	443	2	0	1	443	446	4	0	862
contig01487	gi|402789183|gb|GR925031.1|GR925031	95.36	431	20	0	1	431	561	131	0	696
contig01488	gi|315072889|gb|GR711118.1|GR711118	99.57	461	2	0	1	461	29	489	0	898
contig01490	gi|402786347|gb|GR923938.1|GR923938	98.7	461	6	0	1	461	37	497	0	866
contig01491	gi|394011632|gb|JK803965.1|JK803965	99.57	461	2	0	1	461	661	201	0	898
contig01492	gi|315067899|gb|GR715077.1|GR715077	99.53	215	1	0	247	461	3	217	9e-117	418
contig01493	gi|315066904|gb|GR712152.1|GR712152	98.61	359	5	0	1	359	761	403	0	672
contig01494	gi|118551569|gb|EE592779.1|EE592779	98.91	459	4	1	1	459	191	648	0	862
contig01496	gi|394011278|gb|JK803800.1|JK803800	98.47	131	2	0	1	131	154	24	3e-64	244
contig01497	gi|394013804|gb|JK809287.1|JK809287	95.53	447	19	1	15	460	64	510	0	720
contig01498	gi|394002813|gb|JK802399.1|JK802399	100	459	0	0	1	459	26	484	0	910
contig01502	gi|394007299|gb|JK790582.1|JK790582	98.43	447	4	2	14	458	569	124	0	817
contig01503	gi|402786507|gb|GR924098.1|GR924098	96.51	458	15	1	2	458	41	498	0	773
contig01505	gi|394009143|gb|JK797689.1|JK797689	97.16	423	12	0	1	423	206	628	0	743
contig01506	gi|402790178|gb|GR928097.1|GR928097	96.69	362	12	0	22	383	1	362	3e-178	622
contig01507	gi|402787238|gb|GR927336.1|GR927336	84.64	293	45	0	166	458	805	513	3e-58	224
contig01508	gi|394014039|gb|JK809403.1|JK809403	95.4	239	11	0	1	239	213	451	3e-107	387
contig01509	gi|402787501|gb|GR927599.1|GR927599	91.39	267	15	2	123	387	488	748	4e-76	283
contig01510	gi|394009598|gb|JK797963.1|JK797963	100	33	0	0	157	189	29	61	2e-10	65.9
contig01511	gi|394013618|gb|JK809220.1|JK809220	97.55	449	11	0	1	449	59	507	0	803
contig01512	gi|315069699|gb|GR709220.1|GR709220	82.37	380	67	0	56	435	410	789	1e-57	222
contig01514	gi|394020521|gb|JK807301.1|JK807301	99.48	388	2	0	1	388	388	1	0	753
contig01515	gi|315066661|gb|GR711619.1|GR711619	97.55	327	8	0	130	456	1	327	7e-167	585
contig01516	gi|394005648|gb|JK806046.1|JK806046	99.76	417	1	0	40	456	512	96	0	819
contig01518	gi|394018710|gb|JK804628.1|JK804628	100	113	0	0	1	113	113	1	3e-58	224
contig01519	gi|315067422|gb|GR713664.1|GR713664	99.12	457	4	0	1	457	302	758	0	874
contig01520	gi|394015521|gb|JK796237.1|JK796237	98.9	456	5	0	1	456	223	678	0	864
contig01521	gi|394018971|gb|JK801914.1|JK801914	85.79	359	51	0	68	426	371	729	2e-83	307
contig01522	gi|402786974|gb|GR927072.1|GR927072	98.28	348	5	1	1	347	348	1	0	634
contig01523	gi|394016714|gb|JK794376.1|JK794376	99.33	449	3	0	1	449	11	459	0	866
contig01525	gi|402784915|gb|GR926357.1|GR926357	100	312	0	0	1	312	216	527	5e-177	618
contig01526	gi|315066889|gb|GR712079.1|GR712079	99.56	455	2	0	1	455	207	661	0	839
contig01527	gi|315067495|gb|GR713737.1|GR713737	97.4	77	2	0	1	77	108	32	5e-32	137
contig01531	gi|402788200|gb|GR929729.1|GR929729	94.97	159	8	0	165	323	161	3	1e-66	252
contig01533	gi|315071617|gb|GR713123.1|GR713123	96.4	445	8	2	1	438	505	62	0	676
contig01534	gi|394014721|gb|JK809717.1|JK809717	90.43	115	11	0	107	221	281	395	3e-33	141
contig01535	gi|402784559|gb|GR926001.1|GR926001	100	453	0	0	1	453	6	458	0	898
contig01536	gi|394012441|gb|JK806440.1|JK806440	100	38	0	0	410	447	637	600	2e-13	75.8
contig01539	gi|402790047|gb|GR928075.1|GR928075	93.4	106	7	0	5	110	122	17	2e-37	155
contig01541	gi|394005524|gb|JK803185.1|JK803185	99.3	428	3	0	27	454	728	301	0	749
contig01542	gi|402789904|gb|GR925424.1|GR925424	100	364	0	0	1	364	426	789	0	722
contig01544	gi|394013811|gb|JK809294.1|JK809294	97.29	443	9	3	1	442	538	98	0	714
contig01545	gi|394007758|gb|JK792945.1|JK792945	98	450	9	0	1	450	68	517	0	821
contig01547	gi|394004573|gb|JK795526.1|JK795526	99.78	450	1	0	1	450	14	463	0	884
contig01548	gi|315066029|gb|GR711300.1|GR711300	99.78	451	1	0	1	451	109	559	0	886
contig01549	gi|394007798|gb|JK792985.1|JK792985	84.44	360	44	2	16	375	280	627	3e-73	274
contig01550	gi|315073522|gb|GR713038.1|GR713038	96.83	410	11	1	1	410	6	413	0	704
contig01551	gi|394003551|gb|JK802606.1|JK802606	82.56	258	45	0	1	258	391	648	2e-37	155
contig01552	gi|394007697|gb|JK790980.1|JK790980	98.22	450	8	0	1	450	675	226	0	829
contig01554	gi|394017491|gb|JK804306.1|JK804306	89.97	289	29	0	1	289	308	596	4e-94	343
contig01555	gi|402789736|gb|GR927873.1|GR927873	85.58	208	30	0	93	300	251	458	2e-43	174
contig01556	gi|315072671|gb|GR716812.1|GR716812	96.15	260	8	1	17	274	1	260	2e-120	430
contig01558	gi|315069713|gb|GR709293.1|GR709293	99.56	450	2	0	1	450	2	451	0	876
contig01559	gi|315072609|gb|GR710783.1|GR710783	98.46	454	3	1	1	450	208	661	0	842
contig01562	gi|402790883|gb|GR928475.1|GR928475	89	100	11	0	115	214	253	154	3e-24	111
contig01564	gi|315072664|gb|GR716805.1|GR716805	99.78	448	1	0	1	448	697	250	0	880
contig01565	gi|315067581|gb|GR714759.1|GR714759	99.78	448	1	0	1	448	19	466	0	880
contig01566	gi|394002611|gb|JK800412.1|JK800412	99.78	446	1	0	1	446	18	463	0	876
contig01567	gi|118551711|gb|EE592939.1|EE592939	87.13	101	13	0	109	209	101	1	4e-20	97.6
contig01568	gi|402789174|gb|GR925022.1|GR925022	99.71	339	1	0	1	339	357	695	0	664
contig01569	gi|394002052|gb|JK799853.1|JK799853	99.27	411	3	0	1	411	411	1	0	791
contig01570	gi|394013153|gb|JK791078.1|JK791078	99.07	108	1	0	340	447	789	682	7e-53	206
contig01571	gi|315065864|gb|GR710958.1|GR710958	99.49	390	2	0	1	390	433	822	0	757
contig01573	gi|394006925|gb|JK790358.1|JK790358	98.89	359	2	1	93	449	798	440	0	674
contig01576	gi|394016170|gb|JK796688.1|JK796688	97.77	449	6	4	1	447	648	202	0	656
contig01579	gi|315070187|gb|GR710005.1|GR710005	99.77	430	1	0	1	430	265	694	0	844
contig01580	gi|315074681|gb|GR708288.1|GR708288	98.71	310	4	0	1	310	159	468	3e-166	583
contig01581	gi|315069372|gb|GR708715.1|GR708715	93.29	432	28	1	3	434	8	438	5e-177	618
contig01582	gi|315069282|gb|GR715176.1|GR715176	93.88	49	3	0	389	437	819	771	6e-13	73.8
contig01583	gi|394010618|gb|JK803497.1|JK803497	99.1	446	4	0	1	446	212	657	0	852
contig01585	gi|118551139|gb|EE592445.1|EE592445	98.42	444	7	0	1	444	14	457	0	825
contig01587	gi|118552386|gb|EE592698.1|EE592698	93.84	438	20	1	1	431	285	722	0	658
contig01588	gi|394008654|gb|JK793511.1|JK793511	84.87	152	21	2	1	151	231	381	7e-22	103
contig01589	gi|394010919|gb|JK800823.1|JK800823	99.33	445	2	1	1	445	467	24	0	803
contig01590	gi|402785899|gb|GR929090.1|GR929090	97.65	85	2	0	1	85	641	725	8e-37	153
contig01591	gi|315066836|gb|GR711968.1|GR711968	100	215	0	0	1	215	663	877	4e-119	426
contig01594	gi|394006975|gb|JK790408.1|JK790408	99.53	423	1	1	15	436	794	372	0	815
contig01595	gi|315071425|gb|GR715682.1|GR715682	98.68	151	2	0	1	151	613	763	3e-76	283
contig01597	gi|315073704|gb|GR713805.1|GR713805	100	282	0	0	1	282	370	651	4e-159	559
contig01599	gi|315068149|gb|GR708775.1|GR708775	97.98	446	5	1	1	442	601	156	0	773
contig01600	gi|118551224|gb|EE592511.1|EE592511	99.02	408	3	1	1	407	420	13	0	769
contig01601	gi|315066158|gb|GR708154.1|GR708154	100	229	0	0	214	442	829	601	2e-127	454
contig01602	gi|394016046|gb|JK796564.1|JK796564	98.18	385	7	0	4	388	385	1	0	708
contig01603	gi|402789185|gb|GR925033.1|GR925033	92.91	437	30	1	1	436	153	589	3e-175	613
contig01604	gi|402785785|gb|GR928976.1|GR928976	97.55	245	4	2	194	437	392	635	6e-118	422
contig01605	gi|394021431|gb|JK810104.1|JK810104	93.92	411	18	2	34	441	449	43	1e-162	571
contig01606	gi|394020752|gb|JK807532.1|JK807532	97.63	337	8	0	105	441	597	261	7e-173	605
contig01609	gi|315069587|gb|GR709049.1|GR709049	90.52	116	11	0	299	414	155	40	8e-34	143
contig01610	gi|394019447|gb|JK804875.1|JK804875	94.52	438	5	1	4	441	254	672	0	706
contig01611	gi|118551419|gb|EE592652.1|EE592652	99.77	441	1	0	1	441	3	443	0	866
contig01612	gi|394001770|gb|JK799572.1|JK799572	97	434	13	0	3	436	529	96	0	757
contig01613	gi|394021999|gb|JK810672.1|JK810672	96.08	383	12	2	60	440	1	382	2e-179	626
contig01614	gi|394018910|gb|JK801853.1|JK801853	99.32	440	3	0	1	440	308	747	0	848
contig01615	gi|315071268|gb|GR712777.1|GR712777	98.64	440	4	2	1	438	321	760	0	809
contig01617	gi|402789971|gb|GR927999.1|GR927999	89.58	48	2	1	65	109	148	195	2e-06	52
contig01618	gi|315075021|gb|GR707163.1|GR707163	99.54	438	2	0	1	438	335	772	0	852
contig01619	gi|315073403|gb|GR715727.1|GR715727	98.63	439	6	0	1	439	159	597	0	823
contig01620	gi|394004690|gb|JK803021.1|JK803021	98.85	434	4	1	1	434	728	296	0	813
contig01621	gi|394013981|gb|JK791495.1|JK791495	98.17	438	8	0	1	438	114	551	0	805
contig01624	gi|402787987|gb|GR929625.1|GR929625	95.36	431	20	0	1	431	25	455	0	696
contig01626	gi|394007034|gb|JK790467.1|JK790467	83.95	162	26	0	277	438	428	267	2e-25	115
contig01627	gi|394007089|gb|JK790522.1|JK790522	99.24	396	2	1	42	437	1	395	0	753
contig01628	gi|394020553|gb|JK807333.1|JK807333	99.64	281	1	0	1	281	133	413	4e-156	549
contig01629	gi|402785359|gb|GR928550.1|GR928550	98.14	430	7	1	2	431	444	16	0	781
contig01631	gi|394001413|gb|JK797318.1|JK797318	99.54	436	1	1	1	436	127	561	0	841
contig01632	gi|394010359|gb|JK803365.1|JK803365	99.08	433	2	1	1	433	242	672	0	821
contig01633	gi|402784868|gb|GR926310.1|GR926310	99.77	437	0	1	1	436	630	194	0	850
contig01634	gi|315067633|gb|GR713875.1|GR713875	99.31	435	2	1	1	435	5	438	0	771
contig01638	gi|315067285|gb|GR713527.1|GR713527	91.01	89	8	0	181	269	40	128	7e-25	113
contig01639	gi|315066621|gb|GR711579.1|GR711579	94.9	314	1	1	61	374	55	353	5e-146	515
contig01640	gi|315071068|gb|GR715328.1|GR715328	95.79	356	12	1	1	353	390	745	3e-166	583
contig01641	gi|394004535|gb|JK795488.1|JK795488	95.55	247	10	1	188	433	271	517	4e-97	353
contig01642	gi|315070071|gb|GR709771.1|GR709771	82.3	418	74	0	1	418	11	428	1e-63	242
contig01643	gi|315069865|gb|GR716232.1|GR716232	81.43	140	26	0	274	413	683	544	2e-12	71.9
contig01644	gi|394010244|gb|JK800513.1|JK800513	99.53	427	2	0	1	427	427	1	0	831
contig01645	gi|394012035|gb|JK804130.1|JK804130	99.76	415	1	0	1	415	291	705	0	815
contig01646	gi|394021851|gb|JK810524.1|JK810524	99.77	436	1	0	1	436	12	447	0	815
contig01647	gi|315067334|gb|GR714512.1|GR714512	84.72	288	43	1	1	287	121	408	3e-55	214
contig01648	gi|258645032|gb|GD254641.1|GD254641	98.06	103	2	0	268	370	34	136	1e-47	188
contig01651	gi|394001421|gb|JK797326.1|JK797326	84.62	65	10	0	241	305	163	227	9e-06	50.1
contig01652	gi|394022947|gb|JK792532.1|JK792532	85.84	113	16	0	252	364	264	376	4e-20	97.6
contig01653	gi|315068880|gb|GR709506.1|GR709506	93.6	203	13	0	7	209	574	776	6e-81	299
contig01654	gi|394018255|gb|JK801674.1|JK801674	95.56	428	16	2	1	427	696	271	0	684
contig01656	gi|394002446|gb|JK800247.1|JK800247	99.52	414	2	0	19	432	1	414	0	763
contig01658	gi|394008236|gb|JK793185.1|JK793185	86.72	256	34	0	1	256	369	624	2e-62	238
contig01659	gi|394004605|gb|JK802936.1|JK802936	92.66	368	27	0	1	368	663	296	5e-146	515
contig01660	gi|394002486|gb|JK800287.1|JK800287	100	422	0	0	1	422	110	531	0	837
contig01662	gi|394021896|gb|JK810569.1|JK810569	99.54	431	2	0	1	431	12	442	0	839
contig01663	gi|394013007|gb|JK806997.1|JK806997	100	430	0	0	1	430	437	8	0	852
contig01664	gi|394003982|gb|JK802789.1|JK802789	79.05	296	62	0	125	420	432	727	2e-19	95.6
contig01665	gi|402785021|gb|GR926463.1|GR926463	85.71	294	42	0	140	433	394	101	5e-66	250
contig01666	gi|394003359|gb|JK805389.1|JK805389	99.31	433	2	1	1	433	178	609	0	755
contig01667	gi|402790556|gb|GR925747.1|GR925747	100	248	0	0	1	248	499	746	7e-139	492
contig01668	gi|315074877|gb|GR706903.1|GR706903	97.9	428	8	1	1	427	21	448	0	769
contig01669	gi|394015976|gb|JK796494.1|JK796494	91.35	312	25	1	1	310	316	5	8e-111	398
contig01670	gi|402785946|gb|GR929137.1|GR929137	100	204	0	0	227	430	541	338	1e-112	404
contig01671	gi|394013098|gb|JK791023.1|JK791023	95.75	424	18	0	1	424	317	740	0	698
contig01673	gi|394004341|gb|JK802910.1|JK802910	95.04	403	19	1	25	426	1	403	0	632
contig01675	gi|118551118|gb|EE592416.1|EE592416	97.37	38	1	0	54	91	815	778	4e-11	67.9
contig01676	gi|315072823|gb|GR706840.1|GR706840	92.86	42	3	0	314	355	613	654	9e-09	60
contig01678	gi|402785753|gb|GR928944.1|GR928944	96.43	420	10	1	1	415	183	602	0	714
contig01680	gi|315071095|gb|GR715355.1|GR715355	99.04	417	3	1	13	429	668	253	0	787
contig01681	gi|394010632|gb|JK803511.1|JK803511	100	414	0	0	1	414	304	717	0	702
contig01682	gi|402785524|gb|GR928715.1|GR928715	99.66	292	1	0	1	292	448	739	1e-162	571
contig01683	gi|394001566|gb|JK797471.1|JK797471	86.83	167	22	0	252	418	628	462	5e-38	157
contig01684	gi|394015834|gb|JK796352.1|JK796352	98.83	427	3	1	1	425	437	11	0	767
contig01685	gi|315071047|gb|GR715307.1|GR715307	99.73	374	1	0	1	374	583	210	0	733
contig01688	gi|315070461|gb|GR709695.1|GR709695	93.78	402	23	2	12	412	536	136	2e-166	583
contig01689	gi|394021479|gb|JK810152.1|JK810152	99.49	396	1	1	32	427	21	415	0	761
contig01690	gi|394005173|gb|JK803072.1|JK803072	98.7	384	5	0	44	427	732	349	0	722
contig01691	gi|394017394|gb|JK801472.1|JK801472	99.53	427	2	0	1	427	801	375	0	831
contig01692	gi|315066563|gb|GR711463.1|GR711463	86.07	122	17	0	303	424	772	651	4e-23	107
contig01694	gi|394006166|gb|JK808455.1|JK808455	93.85	65	4	0	50	114	569	505	4e-20	97.6
contig01696	gi|394016008|gb|JK796526.1|JK796526	99.53	427	1	1	1	427	228	653	0	823
contig01698	gi|394013394|gb|JK791200.1|JK791200	99.06	426	4	0	1	426	47	472	0	813
contig01699	gi|394019110|gb|JK804776.1|JK804776	99.77	426	1	0	1	426	22	447	0	837
contig01700	gi|394010458|gb|JK800600.1|JK800600	99.3	426	3	0	1	426	59	484	0	821
contig01701	gi|402786884|gb|GR926982.1|GR926982	99.45	182	1	0	244	425	653	472	4e-97	353
contig01702	gi|394015487|gb|JK796203.1|JK796203	98.51	335	4	1	1	334	337	671	1e-158	557
contig01703	gi|118552541|gb|EE592986.1|EE592986	99.06	425	4	0	1	425	904	480	0	811
contig01704	gi|402787906|gb|GR924407.1|GR924407	93.87	408	23	1	9	414	737	330	7e-173	605
contig01705	gi|394018524|gb|JK798968.1|JK798968	97.78	406	8	1	22	426	589	184	0	726
contig01706	gi|315072050|gb|GR715370.1|GR715370	79.69	320	59	1	1	314	9	328	3e-27	121
contig01707	gi|394002205|gb|JK800006.1|JK800006	92.59	81	5	1	342	421	66	146	2e-22	105
contig01708	gi|315071044|gb|GR712555.1|GR712555	92.11	38	3	0	237	274	83	120	2e-06	52
contig01709	gi|394011696|gb|JK801173.1|JK801173	89.62	106	8	1	79	184	1	103	1e-26	119
contig01710	gi|402789728|gb|GR927865.1|GR927865	98.49	397	3	3	7	402	1	395	0	716
contig01711	gi|402789355|gb|GR927710.1|GR927710	97.63	337	7	1	1	337	763	428	2e-170	597
contig01713	gi|394007356|gb|JK790639.1|JK790639	81.73	427	66	2	1	424	351	768	1e-60	232
contig01714	gi|394010039|gb|JK798404.1|JK798404	83.02	212	35	1	103	314	214	4	5e-29	127
contig01715	gi|315070186|gb|GR710004.1|GR710004	99.51	410	2	0	1	410	773	364	0	797
contig01719	gi|402789484|gb|GR925223.1|GR925223	96.71	395	11	1	1	393	408	14	9e-160	561
contig01721	gi|394002721|gb|JK794929.1|JK794929	99.6	252	1	0	170	421	605	354	7e-139	492
contig01722	gi|394004434|gb|JK805740.1|JK805740	82.22	180	29	1	236	412	275	96	1e-20	99.6
contig01724	gi|394018418|gb|JK804574.1|JK804574	99.52	419	1	1	4	421	1	419	0	765
contig01725	gi|394003005|gb|JK805273.1|JK805273	100	422	0	0	1	422	235	656	0	837
contig01726	gi|402786469|gb|GR924060.1|GR924060	97.06	34	1	0	102	135	610	577	9e-09	60
contig01727	gi|118551388|gb|EE592609.1|EE592609	97.02	403	8	2	1	400	1	402	2e-179	626
contig01728	gi|394002744|gb|JK802330.1|JK802330	100	413	0	0	1	413	304	716	0	819
contig01729	gi|394019447|gb|JK804875.1|JK804875	100	422	0	0	1	422	251	672	0	837
contig01730	gi|402785326|gb|GR928517.1|GR928517	99.28	419	3	0	3	421	687	269	0	807
contig01731	gi|402790416|gb|GR928226.1|GR928226	100	164	0	0	258	421	609	446	1e-88	325
contig01733	gi|315067926|gb|GR715104.1|GR715104	99.75	395	1	0	1	395	112	506	0	733
contig01734	gi|118552557|gb|EE593029.1|EE593029	97.78	405	9	0	1	405	761	357	0	731
contig01735	gi|315073420|gb|GR715744.1|GR715744	99.55	221	1	0	1	221	540	760	2e-120	430
contig01736	gi|315069635|gb|GR709097.1|GR709097	96.2	421	15	1	1	420	312	732	0	700
contig01737	gi|402789485|gb|GR925224.1|GR925224	100	57	0	0	1	57	595	651	7e-25	113
contig01738	gi|315065260|gb|GR716264.1|GR716264	97.06	68	2	0	354	421	1	68	1e-26	119
contig01739	gi|402786533|gb|GR924124.1|GR924124	95.33	407	18	1	1	406	639	233	0	648
contig01740	gi|315066640|gb|GR711598.1|GR711598	98.23	226	4	0	1	226	626	851	3e-116	416
contig01742	gi|394019468|gb|JK804896.1|JK804896	98.81	419	4	1	1	418	15	433	0	783
contig01743	gi|315074135|gb|GR711779.1|GR711779	88.31	419	49	0	1	419	611	193	6e-124	442
contig01744	gi|402788147|gb|GR924539.1|GR924539	100	307	0	0	1	307	531	837	4e-174	609
contig01745	gi|394020141|gb|JK802280.1|JK802280	99.51	407	2	0	1	407	348	754	0	791
contig01746	gi|394003622|gb|JK802677.1|JK802677	89.59	221	23	0	200	420	644	424	7e-68	256
contig01747	gi|315072660|gb|GR716801.1|GR716801	89.67	242	25	0	1	242	499	740	1e-75	281
contig01748	gi|315066687|gb|GR711703.1|GR711703	97.02	168	5	0	252	419	1	168	3e-79	293
contig01753	gi|402788180|gb|GR924572.1|GR924572	98.53	340	5	0	1	340	518	857	0	634
contig01755	gi|394003253|gb|JK802546.1|JK802546	97.09	413	12	0	1	413	504	92	0	724
contig01756	gi|402784547|gb|GR925989.1|GR925989	93.02	43	3	0	220	262	485	443	2e-09	61.9
contig01763	gi|402786624|gb|GR924215.1|GR924215	99.52	415	1	1	1	414	222	636	0	799
contig01765	gi|402787891|gb|GR924392.1|GR924392	95.99	424	10	2	1	417	208	631	0	660
contig01768	gi|118551230|gb|EE592514.1|EE592514	98.98	197	2	0	1	197	628	824	1e-103	375
contig01769	gi|402786591|gb|GR924182.1|GR924182	99.04	417	3	1	1	417	135	550	0	787
contig01771	gi|315073543|gb|GR713059.1|GR713059	98.5	401	6	0	1	401	173	573	0	747
contig01776	gi|394002016|gb|JK799817.1|JK799817	97.41	386	10	0	1	386	386	1	0	686
contig01778	gi|394003699|gb|JK805491.1|JK805491	99.51	412	2	0	2	413	18	429	0	801
contig01781	gi|394002918|gb|JK805186.1|JK805186	99.41	337	1	1	1	337	323	658	0	644
contig01783	gi|394022032|gb|JK810705.1|JK810705	100	414	0	0	1	414	415	2	0	821
contig01784	gi|402788063|gb|GR929701.1|GR929701	99.43	353	2	0	62	414	6	358	0	684
contig01785	gi|394009848|gb|JK798213.1|JK798213	97.96	245	5	0	1	245	245	1	4e-125	446
contig01786	gi|402790672|gb|GR928373.1|GR928373	97.08	274	8	0	140	413	605	332	3e-135	480
contig01787	gi|315074105|gb|GR711749.1|GR711749	80	180	36	0	232	411	347	526	2e-12	71.9
contig01789	gi|315070669|gb|GR710077.1|GR710077	98.75	400	3	2	8	406	116	514	0	704
contig01790	gi|394020250|gb|JK805126.1|JK805126	99.76	410	1	0	1	410	29	438	0	668
contig01793	gi|315069610|gb|GR709072.1|GR709072	100	268	0	0	146	413	461	194	8e-151	531
contig01794	gi|394010273|gb|JK803279.1|JK803279	97.53	364	8	1	1	363	364	727	0	642
contig01796	gi|394008462|gb|JK793319.1|JK793319	98.86	88	1	0	1	88	198	111	5e-41	167
contig01797	gi|402786510|gb|GR924101.1|GR924101	98.79	412	3	2	1	410	710	299	0	761
contig01798	gi|394011592|gb|JK803925.1|JK803925	99.27	409	3	0	1	409	592	184	0	787
contig01799	gi|402786222|gb|GR930338.1|GR930338	100	411	0	0	1	411	475	65	0	815
contig01800	gi|394017722|gb|JK801562.1|JK801562	96.29	404	12	1	12	412	84	487	0	678
contig01801	gi|402786631|gb|GR924222.1|GR924222	98.98	391	4	0	22	412	837	447	0	743
contig01802	gi|315072376|gb|GR710550.1|GR710550	99.51	412	2	0	1	412	51	462	0	801
contig01803	gi|315067583|gb|GR714761.1|GR714761	100	139	0	0	274	412	1	139	8e-74	276
contig01805	gi|394011278|gb|JK803800.1|JK803800	97.57	412	10	0	1	412	270	681	0	737
contig01806	gi|315073201|gb|GR715642.1|GR715642	98.88	268	3	0	1	268	121	388	1e-143	507
contig01807	gi|402789447|gb|GR925186.1|GR925186	90.5	400	38	0	7	406	17	416	7e-139	492
contig01808	gi|402786275|gb|GR923866.1|GR923866	98.05	257	5	0	155	411	732	476	3e-132	470
contig01809	gi|394002145|gb|JK799946.1|JK799946	100	167	0	0	245	411	1	167	2e-90	331
contig01812	gi|402786665|gb|GR924256.1|GR924256	98.77	408	5	0	1	408	164	571	0	769
contig01814	gi|394007278|gb|JK790561.1|JK790561	99.75	406	1	0	1	406	649	244	0	797
contig01816	gi|118552099|gb|EE593277.1|EE593277	88.68	53	6	0	222	274	188	240	3e-08	58
contig01817	gi|394003426|gb|JK795103.1|JK795103	99.21	254	2	0	1	254	441	694	1e-137	488
contig01818	gi|402788348|gb|GR924630.1|GR924630	85.59	118	17	0	10	127	316	433	1e-20	99.6
contig01820	gi|394002918|gb|JK805186.1|JK805186	96.22	397	14	1	1	396	82	478	0	660
contig01822	gi|315067414|gb|GR713656.1|GR713656	100	321	0	0	89	409	1	321	0	636
contig01823	gi|394001107|gb|JK797012.1|JK797012	99.49	392	2	0	1	392	278	669	0	761
contig01826	gi|315072319|gb|GR716460.1|GR716460	99.26	408	2	1	1	407	206	613	0	777
contig01827	gi|394012396|gb|JK806395.1|JK806395	100	405	0	0	1	405	135	539	0	803
contig01828	gi|315069643|gb|GR709105.1|GR709105	98.58	141	1	1	267	407	172	33	7e-68	256
contig01829	gi|315070817|gb|GR710399.1|GR710399	96.13	284	11	0	1	284	284	1	4e-134	476
contig01830	gi|402787234|gb|GR927332.1|GR927332	97.32	149	2	2	1	148	700	847	2e-65	248
contig01832	gi|315070940|gb|GR715201.1|GR715201	98.53	408	6	0	1	408	585	178	0	761
contig01833	gi|315068045|gb|GR708671.1|GR708671	98.77	405	5	0	1	405	233	637	0	763
contig01836	gi|394005784|gb|JK808086.1|JK808086	97.33	375	9	1	1	374	213	587	0	656
contig01837	gi|394004434|gb|JK805740.1|JK805740	84.03	144	23	0	264	407	11	154	6e-22	103
contig01838	gi|402788080|gb|GR929718.1|GR929718	99.6	249	1	0	1	249	11	259	4e-137	486
contig01839	gi|394018692|gb|JK804610.1|JK804610	95.78	379	16	0	1	379	582	204	7e-179	624
contig01840	gi|394015170|gb|JK795886.1|JK795886	99.23	130	1	0	1	130	569	698	4e-66	250
contig01841	gi|394012503|gb|JK806502.1|JK806502	96.6	382	13	0	9	390	40	421	0	654
contig01842	gi|394023186|gb|JK792771.1|JK792771	96.84	95	3	0	312	406	300	394	2e-40	165
contig01844	gi|394001030|gb|JK796935.1|JK796935	80.45	133	26	0	52	184	252	384	3e-08	58
contig01846	gi|394023316|gb|JK792891.1|JK792891	91.55	355	30	0	4	358	355	1	4e-131	466
contig01847	gi|315068921|gb|GR707207.1|GR707207	98.91	275	3	0	132	406	1	275	8e-148	521
contig01848	gi|394013688|gb|JK791321.1|JK791321	96.89	193	6	0	201	393	530	722	1e-91	335
contig01850	gi|315069188|gb|GR714204.1|GR714204	98.42	316	4	1	1	315	8	323	4e-165	579
contig01851	gi|394014181|gb|JK791576.1|JK791576	98.13	107	2	0	300	406	1	107	6e-50	196
contig01852	gi|394013966|gb|JK791480.1|JK791480	99.49	392	2	0	1	392	354	745	0	761
contig01854	gi|402785644|gb|GR928835.1|GR928835	99.22	384	3	0	23	406	1	384	0	696
contig01855	gi|394006942|gb|JK790375.1|JK790375	99.07	108	0	1	296	403	816	710	1e-50	198
contig01856	gi|118552308|gb|EE592628.1|EE592628	92.73	385	28	0	9	393	199	583	8e-154	541
contig01857	gi|394019773|gb|JK804963.1|JK804963	96.6	412	4	1	4	405	607	196	0	716
contig01859	gi|315066650|gb|GR711608.1|GR711608	100	35	0	0	1	35	877	911	9e-12	69.9
contig01860	gi|315073895|gb|GR715985.1|GR715985	96.98	298	8	1	109	405	1	298	7e-145	511
contig01861	gi|394003951|gb|JK802758.1|JK802758	99.26	405	3	0	1	405	286	690	0	779
contig01862	gi|402790435|gb|GR928245.1|GR928245	96.65	209	7	0	99	307	5	213	7e-99	359
contig01863	gi|394019269|gb|JK799223.1|JK799223	100	47	0	0	193	239	556	602	6e-19	93.7
contig01864	gi|394018212|gb|JK801631.1|JK801631	100	346	0	0	1	346	437	782	2e-170	597
contig01865	gi|394014640|gb|JK791786.1|JK791786	99.75	398	1	0	1	398	710	313	0	781
contig01866	gi|394008172|gb|JK811090.1|JK811090	96.91	97	3	0	146	242	1	97	1e-41	168
contig01868	gi|394016403|gb|JK794065.1|JK794065	98.27	404	7	0	1	404	256	659	0	704
contig01870	gi|315067985|gb|GR712355.1|GR712355	100	403	0	0	1	403	121	523	0	799
contig01871	gi|402788481|gb|GR929917.1|GR929917	98.76	403	5	0	1	403	724	322	0	759
contig01872	gi|402787800|gb|GR929547.1|GR929547	87	323	39	2	80	400	732	411	3e-79	293
contig01873	gi|394009017|gb|JK793874.1|JK793874	99.64	276	1	0	1	276	276	1	3e-153	539
contig01874	gi|394002297|gb|JK800098.1|JK800098	98.74	398	5	0	1	398	149	546	0	749
contig01878	gi|315067403|gb|GR713645.1|GR713645	96.25	400	15	0	1	400	762	363	0	674
contig01879	gi|258645001|gb|GD254610.1|GD254610	96.22	397	12	2	6	402	34	427	4e-177	618
contig01886	gi|394021691|gb|JK810364.1|JK810364	93.41	273	16	1	1	273	19	289	5e-109	392
contig01887	gi|402786195|gb|GR929386.1|GR929386	95.57	316	14	0	72	387	18	333	5e-146	515
contig01888	gi|402790021|gb|GR928049.1|GR928049	95.11	225	11	0	165	389	251	27	7e-99	359
contig01889	gi|394004230|gb|JK795421.1|JK795421	99.74	379	1	0	1	379	285	663	0	743
contig01890	gi|315067769|gb|GR714011.1|GR714011	99.75	400	1	0	1	400	506	107	0	785
contig01892	gi|315067312|gb|GR714490.1|GR714490	99.75	400	1	0	1	400	126	525	0	785
contig01895	gi|394008723|gb|JK793580.1|JK793580	100	400	0	0	1	400	183	582	0	793
contig01896	gi|394016155|gb|JK796673.1|JK796673	99.45	363	2	0	37	399	678	316	0	664
contig01897	gi|402784941|gb|GR926383.1|GR926383	97.48	357	6	1	3	359	549	196	0	632
contig01899	gi|315073166|gb|GR715607.1|GR715607	99.75	399	1	0	1	399	755	357	0	783
contig01900	gi|402785600|gb|GR928791.1|GR928791	99.75	399	1	0	1	399	723	325	0	783
contig01902	gi|394019209|gb|JK799163.1|JK799163	99.49	392	2	0	1	392	193	584	0	761
contig01903	gi|118552561|gb|EE593033.1|EE593033	99.68	316	1	0	1	316	345	30	4e-177	618
contig01904	gi|394005308|gb|JK805944.1|JK805944	99.65	288	0	1	113	399	576	289	6e-133	472
contig01907	gi|315065811|gb|GR710846.1|GR710846	80.25	238	47	0	8	245	470	707	1e-20	99.6
contig01908	gi|118552419|gb|EE592759.1|EE592759	90.99	333	28	2	1	333	630	960	4e-103	373
contig01909	gi|394005395|gb|JK795678.1|JK795678	94.89	352	16	2	27	378	683	334	2e-142	504
contig01910	gi|394013372|gb|JK791178.1|JK791178	99.44	360	2	0	3	362	408	767	0	698
contig01911	gi|394023307|gb|JK792882.1|JK792882	96.96	395	12	0	1	395	399	5	0	688
contig01913	gi|394017718|gb|JK801558.1|JK801558	100	397	0	0	1	397	791	395	0	787
contig01914	gi|402786006|gb|GR929197.1|GR929197	98.36	304	2	3	94	397	485	185	3e-153	539
contig01915	gi|315073276|gb|GR712909.1|GR712909	99.5	397	2	0	1	397	316	712	0	771
contig01916	gi|402786237|gb|GR923828.1|GR923828	91.3	46	4	0	63	108	400	445	8e-09	60
contig01920	gi|118551710|gb|EE592931.1|EE592931	88.73	71	8	0	156	226	571	641	4e-14	77.8
contig01922	gi|394022471|gb|JK792056.1|JK792056	98.04	204	4	0	193	396	748	545	4e-103	373
contig01923	gi|394004361|gb|JK805667.1|JK805667	99.65	288	1	0	1	288	372	659	2e-160	563
contig01925	gi|315073959|gb|GR714060.1|GR714060	99.63	270	1	0	1	270	392	661	1e-149	527
contig01926	gi|394017786|gb|JK804363.1|JK804363	99.56	227	1	0	1	227	452	226	6e-124	442
contig01927	gi|315073736|gb|GR713837.1|GR713837	96.14	337	13	0	54	390	425	89	6e-161	565
contig01929	gi|315065655|gb|GR712093.1|GR712093	99.74	383	0	1	3	384	78	460	0	743
contig01931	gi|315069949|gb|GR709531.1|GR709531	96.68	391	13	0	2	392	121	511	0	672
contig01932	gi|118551364|gb|EE592594.1|EE592594	97.11	311	5	1	1	307	17	327	2e-154	543
contig01933	gi|402786229|gb|GR930345.1|GR930345	99.75	393	1	0	1	393	398	6	0	771
contig01937	gi|315065785|gb|GR710820.1|GR710820	81.73	104	19	0	192	295	187	84	1e-07	56
contig01938	gi|394020453|gb|JK807233.1|JK807233	98.73	394	0	2	1	394	170	558	0	678
contig01939	gi|315065605|gb|GR711984.1|GR711984	87.84	255	31	0	7	261	259	5	4e-69	260
contig01940	gi|315067491|gb|GR713733.1|GR713733	99.1	221	0	2	161	379	549	769	1e-75	281
contig01941	gi|394019744|gb|JK802197.1|JK802197	99.49	394	2	0	1	394	463	70	0	765
contig01943	gi|394019296|gb|JK801987.1|JK801987	95.64	321	13	1	72	392	761	442	1e-146	517
contig01944	gi|118551184|gb|EE592480.1|EE592480	98.21	392	7	0	1	392	32	423	0	722
contig01945	gi|394010325|gb|JK803331.1|JK803331	88.41	69	8	0	135	203	298	366	5e-13	73.8
contig01946	gi|394006669|gb|JK808958.1|JK808958	97.7	392	9	0	1	392	161	552	0	706
contig01949	gi|402790790|gb|GR925871.1|GR925871	99.53	211	1	0	1	211	312	522	2e-114	410
contig01950	gi|394021487|gb|JK810160.1|JK810160	97.51	281	6	1	114	393	175	455	2e-139	494
contig01951	gi|402788825|gb|GR924889.1|GR924889	100	390	0	0	1	390	420	31	0	773
contig01952	gi|402785985|gb|GR929176.1|GR929176	97.75	356	8	0	1	356	208	563	0	642
contig01954	gi|394020274|gb|JK805150.1|JK805150	95.94	394	14	1	1	392	672	279	0	648
contig01955	gi|402788954|gb|GR930156.1|GR930156	99.49	390	2	0	1	390	257	646	0	757
contig01956	gi|394013808|gb|JK809291.1|JK809291	87.04	162	21	0	31	192	162	1	2e-37	155
contig01957	gi|315068843|gb|GR709469.1|GR709469	96.93	391	12	0	1	391	606	216	0	680
contig01958	gi|402789025|gb|GR924981.1|GR924981	98.36	366	6	0	1	366	1	366	0	678
contig01959	gi|394009781|gb|JK798146.1|JK798146	97.44	391	10	0	1	391	628	238	0	696
contig01960	gi|402788670|gb|GR929981.1|GR929981	99.23	389	3	0	1	389	503	115	0	747
contig01961	gi|394013165|gb|JK791090.1|JK791090	84.66	189	29	0	37	225	116	304	2e-34	145
contig01963	gi|394008724|gb|JK793581.1|JK793581	100	390	0	0	1	390	111	500	0	773
contig01964	gi|315068789|gb|GR715031.1|GR715031	92.31	104	8	0	10	113	103	206	7e-34	143
contig01965	gi|402787428|gb|GR927526.1|GR927526	99.49	390	2	0	1	390	507	118	0	757
contig01966	gi|315070106|gb|GR709806.1|GR709806	92.22	360	28	0	24	383	42	401	7e-139	492
contig01968	gi|394013265|gb|JK809040.1|JK809040	99.46	184	1	0	1	184	277	460	3e-98	357
contig01969	gi|315065347|gb|GR716409.1|GR716409	91.91	309	22	1	5	313	839	534	2e-114	410
contig01970	gi|315073244|gb|GR713345.1|GR713345	89.02	164	18	0	227	390	816	653	8e-46	182
contig01972	gi|394014270|gb|JK809515.1|JK809515	99.23	389	2	1	1	389	14	401	0	739
contig01973	gi|394018805|gb|JK799011.1|JK799011	97.33	374	10	0	1	374	213	586	0	662
contig01974	gi|258644836|gb|GD254445.1|GD254445	98.38	309	5	0	1	309	278	586	2e-163	573
contig01975	gi|394012465|gb|JK806464.1|JK806464	100	387	0	0	1	387	244	630	0	767
contig01976	gi|394020893|gb|JK807673.1|JK807673	89.5	219	23	0	12	230	43	261	1e-66	252
contig01977	gi|394022690|gb|JK792275.1|JK792275	87.5	72	9	0	7	78	460	531	2e-12	71.9
contig01978	gi|258645041|gb|GD254650.1|GD254650	86.75	166	22	0	220	385	231	396	2e-37	155
contig01979	gi|394010729|gb|JK800752.1|JK800752	98.89	90	1	0	273	362	164	253	3e-42	170
contig01981	gi|394003611|gb|JK802666.1|JK802666	99.48	385	2	0	1	385	132	516	0	747
contig01982	gi|394006733|gb|JK790166.1|JK790166	98.72	78	1	0	1	78	738	815	5e-35	147
contig01984	gi|402790315|gb|GR925616.1|GR925616	97.37	380	8	1	11	388	502	123	0	668
contig01985	gi|402788721|gb|GR930032.1|GR930032	95.88	388	1	14	1	388	603	975	2e-151	533
contig01987	gi|402788023|gb|GR929661.1|GR929661	98.59	213	3	0	1	213	577	789	7e-111	398
contig01990	gi|315066592|gb|GR711492.1|GR711492	98	350	6	1	1	350	118	466	1e-180	630
contig01991	gi|315066766|gb|GR711840.1|GR711840	99.74	387	1	0	1	387	52	438	0	759
contig01992	gi|315070363|gb|GR710358.1|GR710358	99.54	216	1	0	100	315	1	216	2e-117	420
contig01993	gi|315072780|gb|GR711009.1|GR711009	95.02	241	12	0	3	243	250	490	4e-106	383
contig01994	gi|402789075|gb|GR930168.1|GR930168	99.74	383	1	0	4	386	305	687	0	751
contig01997	gi|402786209|gb|GR930325.1|GR930325	98.45	387	3	3	1	386	637	1021	0	648
contig01998	gi|315068536|gb|GR709162.1|GR709162	95.03	382	17	2	4	384	223	603	9e-169	591
contig01999	gi|394000926|gb|JK796831.1|JK796831	96.48	199	7	0	36	234	337	139	6e-93	339
contig02005	gi|394013638|gb|JK791271.1|JK791271	93.42	380	25	0	1	380	413	34	5e-158	555
contig02006	gi|315066375|gb|GR708607.1|GR708607	81.82	231	42	0	127	357	709	479	2e-28	125
contig02008	gi|315072521|gb|GR716662.1|GR716662	100	385	0	0	1	385	539	155	0	763
contig02010	gi|394007377|gb|JK790660.1|JK790660	98.44	384	6	0	1	384	85	468	0	714
contig02011	gi|394018469|gb|JK798913.1|JK798913	99.48	384	2	0	1	384	409	26	0	745
contig02012	gi|402790258|gb|GR928177.1|GR928177	96.48	341	12	0	40	380	212	552	9e-166	581
contig02013	gi|394010586|gb|JK803465.1|JK803465	100	204	0	0	180	383	54	257	1e-112	404
contig02014	gi|118551164|gb|EE592465.1|EE592465	99.73	377	1	0	1	377	832	456	0	739
contig02015	gi|394017176|gb|JK794828.1|JK794828	100	384	0	0	1	384	420	37	0	761
contig02016	gi|394013481|gb|JK809137.1|JK809137	99.74	384	1	0	1	384	126	509	0	753
contig02017	gi|394017056|gb|JK794708.1|JK794708	88.92	370	40	1	6	375	94	462	2e-111	400
contig02018	gi|402788489|gb|GR929925.1|GR929925	92.31	39	3	0	343	381	586	624	5e-07	54
contig02019	gi|315066851|gb|GR712041.1|GR712041	100	327	0	0	1	327	251	577	0	648
contig02020	gi|315066479|gb|GR706816.1|GR706816	100	326	0	0	1	326	504	829	0	646
contig02021	gi|394001608|gb|JK797513.1|JK797513	94.94	336	13	3	48	382	201	533	8e-123	438
contig02022	gi|394015286|gb|JK796002.1|JK796002	89.69	262	25	1	116	377	680	421	5e-81	299
contig02023	gi|394019576|gb|JK799292.1|JK799292	86.46	96	13	0	288	383	384	289	4e-17	87.7
contig02024	gi|402790668|gb|GR928369.1|GR928369	99.72	351	1	0	33	383	664	314	0	688
contig02025	gi|394002322|gb|JK800123.1|JK800123	92.72	357	8	3	28	383	506	167	1e-143	507
contig02026	gi|315071458|gb|GR715715.1|GR715715	95.45	44	2	0	340	383	1	44	2e-12	71.9
contig02027	gi|394002679|gb|JK794887.1|JK794887	97.13	383	10	1	1	383	323	704	0	664
contig02028	gi|315066456|gb|GR706992.1|GR706992	100	383	0	0	1	383	349	731	0	759
contig02029	gi|394013371|gb|JK791177.1|JK791177	100	144	0	0	1	144	605	748	7e-77	285
contig02030	gi|402788720|gb|GR930031.1|GR930031	98.99	198	2	0	185	382	721	524	3e-104	377
contig02033	gi|315066049|gb|GR711320.1|GR711320	86.49	111	15	0	42	152	527	637	2e-21	101
contig02035	gi|315074706|gb|GR708313.1|GR708313	99.74	382	1	0	1	382	268	649	0	749
contig02036	gi|315071631|gb|GR713137.1|GR713137	99.48	382	2	0	1	382	119	500	0	741
contig02037	gi|402785100|gb|GR926542.1|GR926542	83.72	86	14	0	277	362	179	94	8e-09	60
contig02040	gi|394023082|gb|JK792667.1|JK792667	98.95	380	4	0	3	382	294	673	0	722
contig02041	gi|315066787|gb|GR711919.1|GR711919	84.81	79	12	0	2	80	117	195	2e-09	61.9
contig02043	gi|402790690|gb|GR928391.1|GR928391	99.74	381	1	0	1	381	67	447	0	747
contig02044	gi|394012120|gb|JK804215.1|JK804215	98.95	381	4	0	1	381	205	585	0	724
contig02047	gi|394015552|gb|JK796268.1|JK796268	97.05	373	11	0	1	373	373	1	0	652
contig02048	gi|394008921|gb|JK793778.1|JK793778	89.95	378	38	0	1	378	11	388	9e-126	448
contig02049	gi|402785773|gb|GR928964.1|GR928964	98.94	376	4	0	1	376	46	421	0	714
contig02050	gi|394016401|gb|JK794063.1|JK794063	98.42	380	6	0	1	380	598	219	0	706
contig02051	gi|394023075|gb|JK792660.1|JK792660	99.47	380	2	0	1	380	298	677	0	737
contig02052	gi|394010517|gb|JK800659.1|JK800659	88.12	202	24	0	1	202	84	285	4e-54	210
contig02053	gi|315073508|gb|GR713609.1|GR713609	94.48	344	19	0	30	373	819	476	7e-151	531
contig02057	gi|315071646|gb|GR715901.1|GR715901	98.42	379	6	0	1	379	823	445	0	704
contig02058	gi|394004274|gb|JK802843.1|JK802843	96.84	380	11	1	1	380	659	281	0	650
contig02059	gi|315067967|gb|GR712337.1|GR712337	99.21	379	3	0	1	379	512	134	0	728
contig02060	gi|402786097|gb|GR929288.1|GR929288	99.74	379	1	0	1	379	483	105	0	743
contig02061	gi|315073475|gb|GR713576.1|GR713576	99.74	379	1	0	1	379	833	455	0	743
contig02062	gi|315067642|gb|GR713884.1|GR713884	85.16	155	23	0	1	155	721	875	2e-28	125
contig02065	gi|394006592|gb|JK808881.1|JK808881	98.27	346	6	0	1	346	17	362	0	638
contig02066	gi|315072970|gb|GR711550.1|GR711550	99.74	379	1	0	1	379	587	209	0	743
contig02067	gi|394011221|gb|JK801006.1|JK801006	97.91	335	6	1	1	334	85	419	1e-171	601
contig02068	gi|315072819|gb|GR706836.1|GR706836	97.3	371	9	1	7	377	1	370	0	648
contig02069	gi|394019767|gb|JK804957.1|JK804957	85.26	190	28	0	139	328	312	501	2e-37	155
contig02070	gi|315065932|gb|GR711085.1|GR711085	87.72	57	7	0	318	374	864	808	3e-08	58
contig02072	gi|315072311|gb|GR716452.1|GR716452	99.48	191	1	0	39	229	191	1	2e-102	371
contig02073	gi|394003584|gb|JK802639.1|JK802639	99.42	345	2	0	1	345	309	653	0	668
contig02075	gi|394005847|gb|JK808149.1|JK808149	87.1	62	8	0	138	199	114	175	8e-09	60
contig02078	gi|394004602|gb|JK802933.1|JK802933	99.68	313	1	0	64	376	735	423	3e-175	613
contig02081	gi|394003433|gb|JK795110.1|JK795110	89.65	367	38	0	8	374	605	239	3e-119	426
contig02082	gi|394014833|gb|JK791860.1|JK791860	96.55	29	1	0	343	371	752	724	8e-06	50.1
contig02083	gi|394012733|gb|JK806723.1|JK806723	98.93	375	4	0	1	375	250	624	0	712
contig02084	gi|315065215|gb|GR716161.1|GR716161	97.33	375	9	1	1	374	141	515	0	656
contig02085	gi|394012591|gb|JK806581.1|JK806581	97.61	376	2	2	2	376	1	370	2e-176	617
contig02086	gi|402786843|gb|GR926941.1|GR926941	99.73	375	1	0	1	375	583	209	0	694
contig02087	gi|315065388|gb|GR716508.1|GR716508	99.45	362	2	0	14	375	358	719	0	702
contig02088	gi|402789351|gb|GR927706.1|GR927706	99.2	376	3	0	1	376	564	189	0	680
contig02089	gi|402790502|gb|GR925693.1|GR925693	98.01	302	6	0	75	376	842	541	2e-157	553
contig02091	gi|315071541|gb|GR715797.1|GR715797	100	315	0	0	1	315	197	511	7e-179	624
contig02092	gi|394009760|gb|JK798125.1|JK798125	99.55	223	1	0	1	223	254	476	1e-121	434
contig02093	gi|394006947|gb|JK790380.1|JK790380	99.47	374	2	0	1	374	678	305	0	726
contig02095	gi|394018254|gb|JK801673.1|JK801673	99.73	375	1	0	1	375	522	148	0	735
contig02096	gi|394015897|gb|JK796415.1|JK796415	97.46	236	6	0	139	374	541	306	2e-117	420
contig02098	gi|315072361|gb|GR710535.1|GR710535	99.1	332	3	0	1	332	167	498	0	634
contig02101	gi|394010686|gb|JK800709.1|JK800709	98.1	369	3	1	1	369	33	397	2e-179	626
contig02103	gi|394021005|gb|JK807785.1|JK807785	99.44	360	2	0	9	368	590	231	0	698
contig02104	gi|315066603|gb|GR711503.1|GR711503	99.73	373	0	1	1	372	478	106	0	724
contig02105	gi|315065958|gb|GR711170.1|GR711170	97.86	374	7	1	1	373	69	442	0	670
contig02106	gi|315074917|gb|GR707001.1|GR707001	96.95	328	9	1	44	371	228	554	2e-160	563
contig02108	gi|402785832|gb|GR929023.1|GR929023	99.73	373	1	0	1	373	259	631	0	731
contig02110	gi|394005149|gb|JK803048.1|JK803048	82.87	321	49	1	10	324	37	357	8e-52	202
contig02112	gi|315066665|gb|GR711681.1|GR711681	97.59	373	9	0	1	373	633	261	0	668
contig02113	gi|394012927|gb|JK806917.1|JK806917	89.46	370	39	0	3	372	21	390	1e-118	424
contig02115	gi|402786798|gb|GR926896.1|GR926896	90.7	129	8	2	243	367	276	148	1e-35	149
contig02116	gi|394006902|gb|JK790335.1|JK790335	98.13	374	0	2	1	374	769	403	0	680
contig02117	gi|394013135|gb|JK791060.1|JK791060	100	372	0	0	1	372	337	708	0	737
contig02118	gi|394022878|gb|JK792463.1|JK792463	99.36	314	2	0	59	372	511	198	2e-173	607
contig02121	gi|315067320|gb|GR714498.1|GR714498	99.73	371	1	0	1	371	128	498	0	638
contig02122	gi|394006896|gb|JK790329.1|JK790329	94.37	142	8	0	2	143	560	701	1e-56	218
contig02123	gi|315069255|gb|GR715149.1|GR715149	80.21	187	37	0	2	188	406	592	3e-14	77.8
contig02124	gi|394022997|gb|JK792582.1|JK792582	96.39	332	12	0	40	371	719	388	2e-160	563
contig02125	gi|402789093|gb|GR930186.1|GR930186	96.08	51	2	0	1	51	605	655	1e-16	85.7
contig02127	gi|315066844|gb|GR712034.1|GR712034	99.44	360	2	0	1	360	456	815	0	698
contig02128	gi|394006493|gb|JK808782.1|JK808782	100	190	0	0	1	190	215	404	3e-104	377
contig02129	gi|394010914|gb|JK800818.1|JK800818	99.73	369	1	0	1	369	462	94	0	724
contig02130	gi|315073032|gb|GR711261.1|GR711261	82.04	206	37	0	149	354	810	605	2e-25	115
contig02131	gi|402790201|gb|GR928120.1|GR928120	98.37	369	6	0	1	369	164	532	0	684
contig02132	gi|315066271|gb|GR708385.1|GR708385	95.19	187	6	2	1	185	250	435	7e-77	285
contig02133	gi|394008779|gb|JK793636.1|JK793636	98.74	318	4	0	51	368	720	403	4e-171	599
contig02135	gi|315067161|gb|GR713403.1|GR713403	88.14	59	7	0	221	279	740	682	2e-09	61.9
contig02136	gi|402785657|gb|GR928848.1|GR928848	99	301	3	0	1	301	292	592	2e-163	573
contig02138	gi|394001451|gb|JK797356.1|JK797356	99.73	364	1	0	1	364	39	402	0	714
contig02139	gi|394010512|gb|JK800654.1|JK800654	100	227	0	0	49	275	68	294	7e-114	408
contig02141	gi|394005173|gb|JK803072.1|JK803072	93.96	298	16	2	2	298	16	312	5e-121	432
contig02142	gi|394007417|gb|JK790700.1|JK790700	99.32	295	2	0	1	295	507	801	3e-162	569
contig02143	gi|402787019|gb|GR927117.1|GR927117	99.01	202	2	0	1	202	517	718	1e-106	385
contig02145	gi|394010920|gb|JK800824.1|JK800824	82.61	92	16	0	70	161	335	426	1e-07	56
contig02147	gi|315072609|gb|GR710783.1|GR710783	91.92	260	21	0	106	365	468	209	6e-96	349
contig02148	gi|394010788|gb|JK803548.1|JK803548	97.81	365	7	1	1	365	378	15	0	652
contig02149	gi|402788669|gb|GR929980.1|GR929980	94.2	362	19	2	1	360	626	265	5e-152	535
contig02150	gi|315065356|gb|GR716418.1|GR716418	98.63	365	5	0	1	365	387	23	0	684
contig02151	gi|315068691|gb|GR714933.1|GR714933	98.35	364	2	3	1	361	45	407	0	652
contig02153	gi|394001821|gb|JK799623.1|JK799623	100	355	0	0	8	362	494	140	0	704
contig02154	gi|402789888|gb|GR925408.1|GR925408	97.29	221	6	0	144	364	764	544	2e-108	391
contig02156	gi|315067514|gb|GR713756.1|GR713756	100	364	0	0	1	364	709	346	0	680
contig02158	gi|315075019|gb|GR707161.1|GR707161	99.44	360	2	0	1	360	299	658	0	698
contig02159	gi|402784968|gb|GR926410.1|GR926410	89.69	359	37	0	1	359	93	451	7e-117	418
contig02161	gi|315074256|gb|GR716113.1|GR716113	99.73	364	1	0	1	364	694	331	0	714
contig02163	gi|394018799|gb|JK799005.1|JK799005	99.14	232	2	0	1	232	351	582	1e-124	444
contig02164	gi|394012780|gb|JK806770.1|JK806770	98.38	247	1	1	1	244	605	359	1e-127	454
contig02165	gi|315067986|gb|GR712356.1|GR712356	98.87	177	2	0	1	177	261	437	9e-92	335
contig02166	gi|394001566|gb|JK797471.1|JK797471	85.02	287	43	0	7	293	293	7	1e-59	228
contig02168	gi|394011587|gb|JK803920.1|JK803920	94.63	354	18	1	1	354	12	364	2e-154	543
contig02170	gi|394002654|gb|JK794862.1|JK794862	99.72	357	1	0	6	362	345	701	0	700
contig02171	gi|315073225|gb|GR713326.1|GR713326	95.87	218	9	0	145	362	559	776	1e-99	361
contig02172	gi|394012121|gb|JK804216.1|JK804216	98.26	115	2	0	246	360	58	172	8e-55	212
contig02173	gi|394018020|gb|JK804414.1|JK804414	99.69	320	1	0	42	361	1	320	2e-179	626
contig02174	gi|315066656|gb|GR711614.1|GR711614	99.44	358	2	0	1	358	84	441	0	694
contig02175	gi|315065772|gb|GR710807.1|GR710807	97.92	289	6	0	1	289	23	311	4e-149	525
contig02178	gi|402786377|gb|GR923968.1|GR923968	99.72	359	1	0	1	359	4	362	0	704
contig02180	gi|315065321|gb|GR716383.1|GR716383	89.09	55	6	0	16	70	95	41	2e-09	61.9
contig02181	gi|394004460|gb|JK805766.1|JK805766	99.38	321	1	1	1	321	333	652	2e-175	613
contig02184	gi|315065543|gb|GR716837.1|GR716837	98.3	353	6	0	1	353	627	275	0	652
contig02185	gi|394002634|gb|JK794842.1|JK794842	100	360	0	0	1	360	451	92	0	714
contig02186	gi|402785215|gb|GR926657.1|GR926657	99.65	287	1	0	1	287	336	622	8e-160	561
contig02187	gi|394007878|gb|JK810915.1|JK810915	95.1	306	12	3	17	321	56	359	5e-118	422
contig02188	gi|258644924|gb|GD254533.1|GD254533	92	75	6	0	1	75	75	1	2e-21	101
contig02189	gi|394022273|gb|JK810779.1|JK810779	98.6	358	2	2	1	357	50	405	4e-174	609
contig02190	gi|394006820|gb|JK790253.1|JK790253	99.14	350	3	0	9	358	65	414	0	670
contig02191	gi|315065498|gb|GR716734.1|GR716734	96.09	358	13	1	1	358	121	477	9e-169	591
contig02195	gi|402784591|gb|GR926033.1|GR926033	99.72	357	1	0	1	357	386	30	0	700
contig02196	gi|315073628|gb|GR715835.1|GR715835	100	358	0	0	1	358	184	541	0	710
contig02197	gi|394017427|gb|JK804242.1|JK804242	91.33	300	26	0	1	300	300	1	6e-108	389
contig02198	gi|402786724|gb|GR926822.1|GR926822	99.47	190	1	0	1	190	642	831	6e-102	369
contig02199	gi|394012116|gb|JK804211.1|JK804211	98.29	350	4	1	12	359	700	351	0	640
contig02200	gi|402788893|gb|GR930095.1|GR930095	94.79	192	7	2	1	192	579	767	2e-77	287
contig02201	gi|394004602|gb|JK802933.1|JK802933	89.52	353	37	0	5	357	628	276	3e-113	406
contig02202	gi|394005389|gb|JK795672.1|JK795672	98.88	356	4	0	1	356	223	578	0	674
contig02204	gi|402789555|gb|GR927801.1|GR927801	94.4	357	17	3	1	354	130	486	4e-149	525
contig02205	gi|315074613|gb|GR708104.1|GR708104	96.96	230	7	0	1	230	230	1	2e-111	400
contig02209	gi|394010919|gb|JK800823.1|JK800823	93.77	353	21	1	5	357	376	25	4e-137	486
contig02210	gi|394002947|gb|JK805215.1|JK805215	96.54	347	11	1	1	346	293	639	5e-167	585
contig02211	gi|118551101|gb|EE592402.1|EE592402	95.86	362	9	1	1	356	404	765	9e-169	591
contig02213	gi|315068569|gb|GR714811.1|GR714811	99.42	347	1	1	1	346	327	673	0	664
contig02214	gi|394017230|gb|JK798571.1|JK798571	96.79	312	0	1	1	312	321	622	3e-156	549
contig02215	gi|394021679|gb|JK810352.1|JK810352	91.67	180	15	0	1	180	85	264	1e-62	238
contig02216	gi|402785150|gb|GR926592.1|GR926592	98.86	352	4	0	5	356	504	153	0	666
contig02217	gi|402789412|gb|GR925151.1|GR925151	99.72	356	1	0	1	356	273	628	0	698
contig02218	gi|315069107|gb|GR707570.1|GR707570	96.7	333	11	0	23	355	15	347	2e-163	573
contig02219	gi|394009214|gb|JK797760.1|JK797760	88.89	351	35	1	4	350	564	214	1e-106	385
contig02221	gi|394015976|gb|JK796494.1|JK796494	93.33	45	2	1	1	44	314	358	3e-08	58
contig02222	gi|394022726|gb|JK792311.1|JK792311	99.44	358	1	1	1	357	347	704	0	644
contig02223	gi|315072353|gb|GR710527.1|GR710527	99.44	356	2	0	1	356	264	619	0	690
contig02225	gi|394019333|gb|JK802024.1|JK802024	100	353	0	0	1	353	607	255	0	700
contig02226	gi|402790019|gb|GR928047.1|GR928047	99.72	351	1	0	2	352	391	41	0	646
contig02227	gi|394012807|gb|JK806797.1|JK806797	99.66	293	1	0	62	354	317	609	2e-163	573
contig02229	gi|402785351|gb|GR928542.1|GR928542	100	165	0	0	1	165	484	648	2e-89	327
contig02230	gi|394020483|gb|JK807263.1|JK807263	99.44	356	2	0	1	356	248	603	0	690
contig02231	gi|315065187|gb|GR716133.1|GR716133	98.31	355	6	0	1	355	650	296	0	656
contig02232	gi|315074450|gb|GR710691.1|GR710691	99.72	355	1	0	1	355	581	227	0	696
contig02234	gi|394014914|gb|JK791941.1|JK791941	85.25	61	9	0	143	203	297	357	7e-06	50.1
contig02235	gi|394018565|gb|JK801746.1|JK801746	98.34	181	3	0	32	212	1	181	8e-92	335
contig02236	gi|315069180|gb|GR714196.1|GR714196	99.32	148	1	0	205	352	893	746	7e-77	285
contig02238	gi|315070478|gb|GR709712.1|GR709712	99.11	338	3	0	15	352	323	660	0	646
contig02239	gi|394000997|gb|JK796902.1|JK796902	92.59	81	5	1	175	254	328	408	1e-22	105
contig02241	gi|394009129|gb|JK797675.1|JK797675	96.51	315	10	1	5	318	123	437	3e-150	529
contig02242	gi|394004051|gb|JK805595.1|JK805595	100	354	0	0	1	354	503	150	0	702
contig02243	gi|315066193|gb|GR708248.1|GR708248	99.72	353	1	0	1	353	672	320	0	692
contig02244	gi|315071544|gb|GR715800.1|GR715800	99.15	354	3	0	1	354	203	556	0	678
contig02245	gi|402786649|gb|GR924240.1|GR924240	93.33	120	8	0	212	331	164	45	2e-43	174
contig02246	gi|394021776|gb|JK810449.1|JK810449	98.98	294	3	0	1	294	13	306	3e-159	559
contig02247	gi|315069713|gb|GR709293.1|GR709293	99.38	324	1	1	1	323	438	761	4e-177	618
contig02248	gi|394012306|gb|JK806305.1|JK806305	98.3	353	6	0	1	353	167	519	0	652
contig02251	gi|402786574|gb|GR924165.1|GR924165	93.98	349	18	1	7	352	382	730	1e-133	474
contig02252	gi|394022967|gb|JK792552.1|JK792552	99.7	338	1	0	15	352	739	402	0	662
contig02254	gi|394013267|gb|JK809042.1|JK809042	92.35	170	13	0	1	170	167	336	2e-61	234
contig02255	gi|402790857|gb|GR928449.1|GR928449	87.2	125	16	0	24	148	316	440	2e-27	121
contig02257	gi|402788093|gb|GR924485.1|GR924485	94.59	185	9	1	153	337	785	602	4e-75	280
contig02259	gi|315070709|gb|GR710175.1|GR710175	99.43	352	2	0	1	352	54	405	0	682
contig02262	gi|394016455|gb|JK794117.1|JK794117	92.4	342	22	2	4	344	313	651	2e-129	460
contig02264	gi|394022584|gb|JK792169.1|JK792169	99.68	315	0	1	1	315	314	1	2e-163	573
contig02266	gi|394008702|gb|JK793559.1|JK793559	99.37	158	1	0	5	162	547	704	7e-83	305
contig02268	gi|315071628|gb|GR713134.1|GR713134	91.33	323	28	0	1	323	327	5	7e-117	418
contig02269	gi|394021432|gb|JK810105.1|JK810105	87.7	122	15	0	228	349	460	339	6e-28	123
contig02271	gi|315067767|gb|GR714009.1|GR714009	97.2	107	3	0	241	347	116	222	1e-47	188
contig02272	gi|315067824|gb|GR715002.1|GR715002	97.68	345	7	1	1	345	344	1	2e-175	613
contig02274	gi|394012669|gb|JK806659.1|JK806659	99.43	349	2	0	1	349	271	619	0	676
contig02276	gi|394004428|gb|JK805734.1|JK805734	99.56	229	1	0	121	349	656	428	1e-112	404
contig02278	gi|394019066|gb|JK804732.1|JK804732	99.71	349	1	0	1	349	208	556	6e-179	624
contig02280	gi|394008895|gb|JK793752.1|JK793752	98.86	351	2	1	1	349	597	247	0	658
contig02282	gi|118551101|gb|EE592402.1|EE592402	98.85	349	3	1	1	349	41	388	0	652
contig02283	gi|402788368|gb|GR924650.1|GR924650	95.94	345	8	1	1	339	454	798	5e-164	575
contig02285	gi|402789819|gb|GR927956.1|GR927956	97.35	189	5	0	1	189	422	610	8e-92	335
contig02286	gi|394014051|gb|JK809415.1|JK809415	99.11	225	1	1	1	225	320	543	5e-118	422
contig02287	gi|315067895|gb|GR715073.1|GR715073	99.71	349	1	0	1	349	1	349	0	684
contig02288	gi|394006069|gb|JK808371.1|JK808371	98.99	297	1	2	1	297	287	581	1e-143	507
contig02290	gi|315070872|gb|GR712384.1|GR712384	97.75	222	2	1	1	222	651	869	3e-110	396
contig02293	gi|315074472|gb|GR710713.1|GR710713	98	50	1	0	298	347	1	50	2e-18	91.7
contig02295	gi|394002512|gb|JK800313.1|JK800313	98.85	347	2	1	1	347	421	77	0	650
contig02296	gi|258644933|gb|GD254542.1|GD254542	100	145	0	0	31	175	59	203	2e-77	287
contig02298	gi|394018373|gb|JK804529.1|JK804529	100	347	0	0	1	347	324	670	0	688
contig02299	gi|315071429|gb|GR715686.1|GR715686	98.85	347	4	0	1	347	33	379	0	656
contig02303	gi|315070291|gb|GR710227.1|GR710227	100	346	0	0	1	346	45	390	0	686
contig02304	gi|394003143|gb|JK795058.1|JK795058	98.84	346	4	0	1	346	21	366	0	656
contig02308	gi|315067491|gb|GR713733.1|GR713733	99.42	345	2	0	1	345	55	399	0	668
contig02309	gi|394018969|gb|JK801912.1|JK801912	98.67	150	2	0	1	150	619	768	1e-75	281
contig02310	gi|394011184|gb|JK800969.1|JK800969	98.69	153	2	0	188	340	181	29	2e-77	287
contig02311	gi|394011268|gb|JK803790.1|JK803790	99.42	345	2	0	1	345	195	539	0	668
contig02313	gi|315067631|gb|GR713873.1|GR713873	99.71	345	1	0	1	345	324	668	0	676
contig02314	gi|402786166|gb|GR929357.1|GR929357	98.55	345	4	1	1	345	569	226	3e-168	589
contig02315	gi|402790141|gb|GR925551.1|GR925551	99.71	345	1	0	1	345	427	771	0	676
contig02316	gi|394014312|gb|JK809557.1|JK809557	97.2	250	5	1	1	248	201	450	2e-111	400
contig02317	gi|402787878|gb|GR924379.1|GR924379	84.78	92	14	0	1	92	89	180	2e-12	71.9
contig02318	gi|402787881|gb|GR924382.1|GR924382	97.97	344	7	0	1	344	96	439	2e-179	626
contig02320	gi|315067783|gb|GR714961.1|GR714961	94.89	235	6	1	113	341	722	488	4e-103	373
contig02321	gi|315071941|gb|GR715260.1|GR715260	99.4	334	2	0	1	334	223	556	0	646
contig02322	gi|394008601|gb|JK793458.1|JK793458	91.12	338	30	0	4	341	609	272	5e-121	432
contig02323	gi|402785602|gb|GR928793.1|GR928793	100	51	0	0	293	343	651	601	2e-21	101
contig02324	gi|394017752|gb|JK801592.1|JK801592	100	248	0	0	97	344	786	539	6e-139	492
contig02327	gi|315072181|gb|GR715502.1|GR715502	98.25	114	2	0	231	344	883	770	3e-54	210
contig02328	gi|315067584|gb|GR714762.1|GR714762	99.59	241	1	0	1	241	276	516	2e-132	470
contig02333	gi|394006219|gb|JK808508.1|JK808508	98.75	319	4	0	1	319	319	1	9e-172	601
contig02334	gi|402784674|gb|GR926116.1|GR926116	95.98	323	12	1	1	322	323	1	3e-150	529
contig02335	gi|315070696|gb|GR710162.1|GR710162	99	200	1	1	1	200	199	1	4e-103	373
contig02336	gi|315067407|gb|GR713649.1|GR713649	98.46	130	2	0	1	130	130	1	9e-64	242
contig02337	gi|315071723|gb|GR713228.1|GR713228	92.31	338	26	0	4	341	176	513	1e-130	464
contig02338	gi|394011176|gb|JK800961.1|JK800961	98.36	244	4	0	100	343	7	250	5e-127	452
contig02340	gi|394002262|gb|JK800063.1|JK800063	86.86	274	33	1	27	297	525	252	2e-67	254
contig02342	gi|394010223|gb|JK800492.1|JK800492	99.42	342	2	0	1	342	18	359	0	662
contig02344	gi|315067634|gb|GR713876.1|GR713876	91.94	186	0	2	88	264	1	180	4e-69	260
contig02346	gi|394016154|gb|JK796672.1|JK796672	99.41	341	2	0	1	341	276	616	0	660
contig02347	gi|402785603|gb|GR928794.1|GR928794	96.36	55	2	0	185	239	2	56	5e-19	93.7
contig02348	gi|394011792|gb|JK804006.1|JK804006	98.25	285	5	0	57	341	9	293	4e-149	525
contig02350	gi|394007513|gb|JK790796.1|JK790796	97.96	98	2	0	1	98	640	737	1e-44	178
contig02351	gi|394017725|gb|JK801565.1|JK801565	100	48	0	0	294	341	494	447	1e-19	95.6
contig02353	gi|394004800|gb|JK805868.1|JK805868	99.7	335	1	0	1	335	317	651	0	656
contig02354	gi|315065572|gb|GR716866.1|GR716866	98.16	272	5	0	66	337	827	556	2e-141	500
contig02355	gi|315065434|gb|GR716612.1|GR716612	95.51	178	8	0	19	196	658	835	4e-78	289
contig02356	gi|394012678|gb|JK806668.1|JK806668	99.41	341	2	0	1	341	43	383	0	660
contig02357	gi|315072479|gb|GR710653.1|GR710653	98.23	339	4	2	2	339	420	83	4e-174	609
contig02358	gi|402787457|gb|GR927555.1|GR927555	99.11	337	3	0	3	339	335	671	0	644
contig02359	gi|118552010|gb|EE593197.1|EE593197	97.94	340	6	1	1	340	412	750	9e-175	611
contig02360	gi|394016217|gb|JK793879.1|JK793879	82.86	280	37	3	14	286	441	716	4e-41	167
contig02361	gi|394018929|gb|JK801872.1|JK801872	99.11	336	3	0	2	337	769	434	0	642
contig02362	gi|258645023|gb|GD254632.1|GD254632	98.92	278	3	0	63	340	320	43	1e-149	527
contig02363	gi|394008760|gb|JK793617.1|JK793617	99.7	334	1	0	1	334	25	358	0	654
contig02364	gi|402786457|gb|GR924048.1|GR924048	86.74	181	24	0	65	245	426	606	1e-41	168
contig02365	gi|394006470|gb|JK808759.1|JK808759	99.71	339	1	0	1	339	27	365	0	664
contig02367	gi|394007824|gb|JK793011.1|JK793011	99.69	319	1	0	1	319	432	750	6e-179	624
contig02368	gi|402787617|gb|GR929473.1|GR929473	100	57	0	0	274	330	141	197	5e-25	113
contig02369	gi|394004825|gb|JK805893.1|JK805893	98.94	282	2	1	59	340	347	627	1e-149	527
contig02370	gi|402786125|gb|GR929316.1|GR929316	97.65	213	5	0	1	213	139	351	4e-106	383
contig02371	gi|394021502|gb|JK810175.1|JK810175	99.7	338	1	0	1	338	483	146	0	662
contig02373	gi|402787428|gb|GR927526.1|GR927526	100	56	0	0	283	338	650	595	2e-24	111
contig02375	gi|315069191|gb|GR714207.1|GR714207	98.82	339	2	1	1	339	2	338	0	634
contig02376	gi|394011664|gb|JK801141.1|JK801141	99.35	309	2	0	1	309	33	341	1e-170	597
contig02379	gi|402788765|gb|GR924829.1|GR924829	95.7	93	4	0	68	160	456	548	6e-37	153
contig02380	gi|394008761|gb|JK793618.1|JK793618	98.45	194	1	1	1	194	520	711	8e-98	355
contig02381	gi|315072121|gb|GR712692.1|GR712692	99.65	289	1	0	49	337	757	469	5e-161	565
contig02382	gi|394016368|gb|JK794030.1|JK794030	100	308	0	0	1	308	308	1	9e-175	611
contig02383	gi|402789780|gb|GR927917.1|GR927917	100	87	0	0	250	336	28	114	7e-43	172
contig02384	gi|315065644|gb|GR712023.1|GR712023	99.69	322	1	0	1	322	386	707	0	630
contig02385	gi|315068175|gb|GR708801.1|GR708801	92.37	131	10	0	202	332	1	131	3e-45	180
contig02387	gi|315068022|gb|GR708648.1|GR708648	100	162	0	0	1	162	413	574	1e-87	321
contig02388	gi|394007927|gb|JK810964.1|JK810964	96.68	331	6	1	1	326	10	340	3e-162	569
contig02390	gi|402790132|gb|GR925542.1|GR925542	84.75	236	36	0	8	243	583	818	7e-46	182
contig02391	gi|394007926|gb|JK810963.1|JK810963	99.4	168	1	0	170	337	168	1	8e-89	325
contig02392	gi|394018932|gb|JK801875.1|JK801875	98.21	335	6	0	1	335	310	644	1e-176	617
contig02394	gi|394006960|gb|JK790393.1|JK790393	98.79	330	3	1	1	329	562	233	6e-176	615
contig02396	gi|315070758|gb|GR710282.1|GR710282	98.8	333	4	0	1	333	512	180	4e-180	628
contig02397	gi|394014062|gb|JK809426.1|JK809426	99.7	328	0	1	8	335	124	450	9e-141	498
contig02400	gi|402786674|gb|GR926772.1|GR926772	100	333	0	0	1	333	229	561	0	660
contig02404	gi|394013793|gb|JK809276.1|JK809276	99.39	329	1	1	6	334	202	529	8e-166	581
contig02405	gi|394015076|gb|JK795792.1|JK795792	99.7	332	1	0	2	333	623	292	0	650
contig02406	gi|394004549|gb|JK795502.1|JK795502	99.1	333	3	0	1	333	493	161	0	636
contig02408	gi|394017240|gb|JK798581.1|JK798581	98.5	333	5	0	1	333	102	434	9e-178	620
contig02409	gi|315070684|gb|GR710092.1|GR710092	98.23	113	2	0	48	160	113	1	1e-53	208
contig02410	gi|394013288|gb|JK809063.1|JK809063	99.4	334	1	1	1	333	433	100	0	638
contig02411	gi|394001982|gb|JK799783.1|JK799783	100	332	0	0	1	332	102	433	0	658
contig02416	gi|315072674|gb|GR716815.1|GR716815	100	331	0	0	1	331	491	161	0	656
contig02417	gi|394014827|gb|JK791854.1|JK791854	99.23	261	2	0	1	261	512	772	6e-142	502
contig02419	gi|315068225|gb|GR714467.1|GR714467	95.96	322	11	1	1	322	639	320	2e-150	529
contig02420	gi|394013322|gb|JK809097.1|JK809097	99.63	271	1	0	61	331	238	508	3e-150	529
contig02422	gi|394005471|gb|JK795754.1|JK795754	99.39	330	2	0	1	330	213	542	0	638
contig02423	gi|394013218|gb|JK808993.1|JK808993	95.24	105	5	0	226	330	305	201	1e-41	168
contig02426	gi|315073244|gb|GR713345.1|GR713345	95.71	280	12	0	1	280	408	129	2e-129	460
contig02427	gi|315074885|gb|GR706911.1|GR706911	95.56	270	10	1	63	330	7	276	1e-121	434
contig02428	gi|394006233|gb|JK808522.1|JK808522	100	74	0	0	1	74	74	1	4e-35	147
contig02430	gi|394002941|gb|JK805209.1|JK805209	99.7	330	0	1	1	330	29	357	0	638
contig02431	gi|394002634|gb|JK794842.1|JK794842	99.58	239	1	0	1	239	480	718	4e-81	299
contig02432	gi|315068601|gb|GR709227.1|GR709227	99.7	329	1	0	1	329	680	352	0	644
contig02433	gi|315074246|gb|GR716103.1|GR716103	99.03	309	3	0	17	325	797	489	3e-168	589
contig02435	gi|394014474|gb|JK809600.1|JK809600	99.39	330	1	1	1	329	51	380	0	630
contig02437	gi|315068592|gb|GR714834.1|GR714834	91.03	234	15	2	3	230	392	625	4e-78	289
contig02439	gi|315066371|gb|GR708603.1|GR708603	93.1	145	10	0	44	188	67	211	1e-53	208
contig02441	gi|394006642|gb|JK808931.1|JK808931	99.52	208	1	0	84	291	357	564	1e-112	404
contig02442	gi|118551596|gb|EE592813.1|EE592813	99.69	325	1	0	1	325	2	326	0	636
contig02445	gi|394018655|gb|JK801836.1|JK801836	99.39	326	2	0	1	326	740	415	0	630
contig02446	gi|315065609|gb|GR711988.1|GR711988	99.08	326	3	0	1	326	457	132	2e-178	622
contig02448	gi|315068173|gb|GR708799.1|GR708799	98.72	78	1	0	249	326	1	78	4e-35	147
contig02449	gi|394020311|gb|JK807091.1|JK807091	99.39	326	1	1	1	326	609	285	8e-166	581
contig02450	gi|394003500|gb|JK795177.1|JK795177	96.62	237	4	2	1	237	233	1	1e-109	394
contig02452	gi|402784560|gb|GR926002.1|GR926002	99.38	325	2	0	1	325	681	357	4e-180	628
contig02453	gi|394015178|gb|JK795894.1|JK795894	99.38	325	2	0	1	325	108	432	4e-180	628
contig02454	gi|315065605|gb|GR711984.1|GR711984	99.07	324	3	0	1	324	532	209	4e-177	618
contig02455	gi|394007659|gb|JK790942.1|JK790942	99.37	318	1	1	1	317	423	740	2e-157	553
contig02456	gi|315071735|gb|GR713240.1|GR713240	90	190	19	0	17	206	4	193	5e-59	226
contig02461	gi|394008995|gb|JK793852.1|JK793852	84.54	317	46	1	5	318	373	57	5e-62	236
contig02462	gi|402790020|gb|GR928048.1|GR928048	99.69	322	1	0	1	322	21	342	0	630
contig02463	gi|315074969|gb|GR707053.1|GR707053	99.69	323	1	0	1	323	274	596	0	632
contig02464	gi|394012377|gb|JK806376.1|JK806376	99.68	311	0	1	1	310	329	639	8e-172	601
contig02465	gi|394004663|gb|JK802994.1|JK802994	97.41	309	7	1	1	309	345	652	7e-154	541
contig02466	gi|394002982|gb|JK805250.1|JK805250	96.34	164	4	2	8	170	438	600	9e-70	262
contig02467	gi|394011625|gb|JK803958.1|JK803958	94.98	259	13	0	11	269	466	208	2e-114	410
contig02469	gi|315075210|gb|GR707526.1|GR707526	94.1	322	16	3	2	321	375	695	1e-130	464
contig02471	gi|402790324|gb|GR925625.1|GR925625	98.38	309	4	1	2	310	360	667	5e-161	565
contig02472	gi|394004511|gb|JK795464.1|JK795464	86.85	289	35	1	1	289	669	384	1e-71	268
contig02473	gi|402789458|gb|GR925197.1|GR925197	98.14	322	6	0	1	322	100	421	8e-169	591
contig02474	gi|402789025|gb|GR924981.1|GR924981	100	62	0	0	199	260	537	476	5e-28	123
contig02476	gi|394013002|gb|JK806992.1|JK806992	97.2	321	7	1	1	321	282	600	3e-159	559
contig02477	gi|394009894|gb|JK798259.1|JK798259	98.41	314	2	1	10	320	592	279	2e-147	519
contig02481	gi|315067249|gb|GR714427.1|GR714427	99.38	320	2	0	1	320	360	679	3e-177	618
contig02482	gi|315074375|gb|GR710616.1|GR710616	99.37	318	2	0	1	318	223	540	5e-176	615
contig02483	gi|315070383|gb|GR710378.1|GR710378	99.69	319	1	0	1	319	447	765	6e-179	624
contig02484	gi|394003830|gb|JK795269.1|JK795269	99.37	319	2	0	1	319	644	326	1e-176	617
contig02485	gi|402787710|gb|GR924320.1|GR924320	93.88	49	3	0	271	319	1	49	4e-13	73.8
contig02486	gi|394012116|gb|JK804211.1|JK804211	86.05	129	18	0	1	129	246	118	5e-25	113
contig02488	gi|394010633|gb|JK803512.1|JK803512	99.68	316	1	0	1	316	4	319	3e-177	618
contig02490	gi|394021346|gb|JK810019.1|JK810019	100	281	0	0	38	318	503	223	1e-158	557
contig02491	gi|315073060|gb|GR711640.1|GR711640	98.21	279	3	1	1	279	310	586	9e-144	507
contig02492	gi|394008431|gb|JK793288.1|JK793288	98.74	318	4	0	1	318	506	189	3e-171	599
contig02493	gi|315069133|gb|GR707655.1|GR707655	99.53	214	1	0	96	309	888	675	2e-116	416
contig02494	gi|394006932|gb|JK790365.1|JK790365	100	43	0	0	1	43	756	798	1e-16	85.7
contig02495	gi|394005747|gb|JK808049.1|JK808049	98.42	317	5	0	1	317	403	87	3e-168	589
contig02496	gi|402789681|gb|GR925311.1|GR925311	87.16	109	14	0	1	109	435	543	1e-22	105
contig02498	gi|394001468|gb|JK797373.1|JK797373	100	82	0	0	1	82	363	444	6e-40	163
contig02500	gi|394023163|gb|JK792748.1|JK792748	99.05	316	3	0	1	316	550	235	2e-172	603
contig02501	gi|315073311|gb|GR712944.1|GR712944	99.37	316	2	0	1	316	763	448	8e-175	611
contig02502	gi|315065545|gb|GR716839.1|GR716839	87.92	265	32	0	37	301	307	571	9e-73	272
contig02503	gi|402787819|gb|GR929566.1|GR929566	88.33	300	32	3	1	298	226	524	3e-79	293
contig02504	gi|394014567|gb|JK809693.1|JK809693	99.05	316	2	1	1	315	514	199	5e-170	595
contig02506	gi|402787255|gb|GR927353.1|GR927353	93.02	86	4	1	4	89	687	604	3e-26	117
contig02509	gi|394019270|gb|JK799224.1|JK799224	98.06	310	6	0	1	310	45	354	1e-161	567
contig02512	gi|258644826|gb|GD254435.1|GD254435	98.86	264	2	1	21	283	264	1	5e-139	492
contig02513	gi|315065665|gb|GR712103.1|GR712103	100	315	0	0	1	315	479	165	6e-179	624
contig02515	gi|402789748|gb|GR927885.1|GR927885	98.53	273	4	0	1	273	416	688	2e-144	509
contig02516	gi|402786360|gb|GR923951.1|GR923951	94.9	255	11	1	1	253	231	485	2e-110	396
contig02517	gi|394018161|gb|JK798843.1|JK798843	90.68	279	25	1	36	313	210	488	5e-93	339
contig02518	gi|394005165|gb|JK803064.1|JK803064	96.38	138	1	2	179	312	710	573	8e-58	222
contig02521	gi|402787424|gb|GR927522.1|GR927522	94.85	291	8	2	29	312	364	654	9e-113	404
contig02522	gi|402786520|gb|GR924111.1|GR924111	99.55	220	0	1	93	312	1	219	5e-105	379
contig02523	gi|118551299|gb|EE592559.1|EE592559	86.87	99	13	0	112	210	774	676	5e-19	93.7
contig02525	gi|394003640|gb|JK805432.1|JK805432	99.44	179	1	0	1	179	273	451	2e-95	347
contig02526	gi|394017278|gb|JK798619.1|JK798619	89.19	74	8	0	23	96	459	386	4e-16	83.8
contig02527	gi|394012879|gb|JK806869.1|JK806869	100	312	0	0	1	312	506	195	3e-177	618
contig02528	gi|315066375|gb|GR708607.1|GR708607	80.77	312	60	0	1	312	361	50	6e-34	143
contig02530	gi|394008509|gb|JK793366.1|JK793366	83.78	296	45	1	11	306	109	401	7e-52	202
contig02534	gi|402786464|gb|GR924055.1|GR924055	97.74	310	7	0	1	310	1	310	3e-159	559
contig02536	gi|315065699|gb|GR712137.1|GR712137	100	60	0	0	251	310	560	501	8e-27	119
contig02539	gi|394009638|gb|JK798003.1|JK798003	99.68	311	1	0	1	311	267	577	3e-174	609
contig02540	gi|402788559|gb|GR924732.1|GR924732	99.68	311	1	0	1	311	339	649	3e-174	609
contig02541	gi|315065632|gb|GR712011.1|GR712011	99.04	311	3	0	1	311	164	474	2e-169	593
contig02543	gi|394004755|gb|JK805823.1|JK805823	99.68	309	1	0	1	309	266	574	5e-173	605
contig02546	gi|394011891|gb|JK804105.1|JK804105	98.38	309	3	2	1	309	694	388	1e-158	557
contig02547	gi|402789481|gb|GR925220.1|GR925220	99.04	311	1	2	1	310	365	56	1e-164	577
contig02549	gi|315070290|gb|GR710226.1|GR710226	92.78	97	7	0	122	218	353	257	3e-32	137
contig02550	gi|402788831|gb|GR924895.1|GR924895	100	310	0	0	1	310	312	3	5e-176	615
contig02552	gi|394011302|gb|JK803824.1|JK803824	99.68	308	1	0	1	308	195	502	2e-172	603
contig02554	gi|394006721|gb|JK790154.1|JK790154	98.59	284	4	0	21	304	352	635	6e-151	531
contig02555	gi|315066791|gb|GR711923.1|GR711923	100	309	0	0	1	309	351	659	2e-175	613
contig02556	gi|394001137|gb|JK797042.1|JK797042	99.35	309	2	0	1	309	634	326	1e-170	597
contig02557	gi|394010797|gb|JK803557.1|JK803557	98.69	306	4	0	1	306	17	322	4e-164	575
contig02558	gi|315071037|gb|GR712548.1|GR712548	99.61	258	1	0	1	258	625	882	1e-142	504
contig02559	gi|402786510|gb|GR924101.1|GR924101	99.6	251	1	0	1	251	298	48	2e-138	490
contig02560	gi|402785964|gb|GR929155.1|GR929155	98.36	183	1	2	1	182	237	418	3e-88	323
contig02562	gi|394016513|gb|JK794175.1|JK794175	98.98	293	3	0	16	308	710	418	1e-158	557
contig02564	gi|402785773|gb|GR928964.1|GR928964	96.31	244	9	0	1	244	422	665	4e-115	412
contig02565	gi|402790042|gb|GR928070.1|GR928070	92.59	108	8	0	196	303	1	108	2e-36	151
contig02568	gi|315072270|gb|GR712842.1|GR712842	92.68	41	3	0	2	42	806	766	2e-08	58
contig02569	gi|402786497|gb|GR924088.1|GR924088	87.84	74	9	0	47	120	404	477	1e-13	75.8
contig02570	gi|315066260|gb|GR708374.1|GR708374	100	306	0	0	1	306	860	555	1e-173	607
contig02571	gi|394015976|gb|JK796494.1|JK796494	94.12	306	18	0	1	306	317	622	1e-130	464
contig02573	gi|315071052|gb|GR715312.1|GR715312	100	305	0	0	1	305	599	295	5e-173	605
contig02574	gi|315072780|gb|GR711009.1|GR711009	96.41	195	7	0	24	218	203	9	1e-90	331
contig02576	gi|394022033|gb|JK810706.1|JK810706	99.01	303	3	0	1	303	417	115	2e-150	529
contig02578	gi|402787183|gb|GR927281.1|GR927281	95.42	306	13	1	1	305	179	484	8e-138	488
contig02579	gi|315074259|gb|GR716116.1|GR716116	99.51	205	1	0	1	205	205	1	6e-111	398
contig02580	gi|402790707|gb|GR925788.1|GR925788	98.68	304	4	0	1	304	548	245	7e-163	571
contig02582	gi|394013887|gb|JK791401.1|JK791401	98.34	302	5	0	1	302	339	38	3e-159	559
contig02583	gi|394001301|gb|JK797206.1|JK797206	97.55	286	7	0	13	298	5	290	5e-145	511
contig02584	gi|402784806|gb|GR926248.1|GR926248	90.46	304	14	2	1	304	14	302	3e-106	383
contig02585	gi|315066704|gb|GR711720.1|GR711720	98.57	279	4	0	1	279	533	811	6e-148	521
contig02586	gi|394003085|gb|JK795000.1|JK795000	100	304	0	0	1	304	63	366	2e-172	603
contig02588	gi|394014889|gb|JK791916.1|JK791916	98.03	304	6	0	1	304	729	426	4e-158	555
contig02590	gi|394012001|gb|JK801359.1|JK801359	100	68	0	0	236	303	4	71	1e-31	135
contig02592	gi|402788882|gb|GR930084.1|GR930084	98.35	303	5	0	1	303	201	503	7e-160	561
contig02594	gi|394010118|gb|JK798483.1|JK798483	95.57	271	12	0	31	301	10	280	4e-124	442
contig02595	gi|394017684|gb|JK801524.1|JK801524	89.37	207	22	0	97	303	543	337	5e-62	236
[truncated: 687 more rows]

## Sheet: leaf__Gr_blast
Query id	Subject id	% identity	alignment length	mismatches	gap openings	q. start	q. end	s. start	s. end	e-value	bit score		Description
contig00001	gi|48827475|gb|CO125865.1|CO125865	99.42	866	5	0	836	1701	866	1	0	1677	#gi|48827475:1-9 GR__Eb09J11.f GR__Eb Gossypium raimondii cDNA clone GR__Eb09J11 5', mRNA sequence
contig00003	gi|48816243|gb|CO117556.1|CO117556	98.06	877	17	0	712	1588	1	877	0	1604	#gi|48816243:1-9 GR__Eb01G22.f GR__Eb Gossypium raimondii cDNA clone GR__Eb01G22 5', mRNA sequence
contig00004	gi|48753117|gb|CO083636.1|CO083636	98.76	889	10	1	735	1623	2	889	0	1667	#gi|48753117:1-9 GR__Ea48M16.r GR__Ea Gossypium raimondii cDNA clone GR__Ea48M16 3', mRNA sequence
contig00005	gi|48743716|gb|CO074235.1|CO074235	98.05	922	17	1	1405	2326	1	921	0	1677	#gi|48743716:1-9 GR__Ea34D18.r GR__Ea Gossypium raimondii cDNA clone GR__Ea34D18 3', mRNA sequence
contig00006	gi|48751250|gb|CO081769.1|CO081769	98.09	839	16	0	1138	1976	1	839	0	1536	#gi|48751250:1-9 GR__Ea46A21.r GR__Ea Gossypium raimondii cDNA clone GR__Ea46A21 3', mRNA sequence
contig00007	gi|48740466|gb|CO070985.1|CO070985	98.84	864	10	0	64	927	9	872	0	1633	#gi|48740466:1-9 GR__Ea28F21.r GR__Ea Gossypium raimondii cDNA clone GR__Ea28F21 3', mRNA sequence
contig00008	gi|48820046|gb|CO121359.1|CO121359	98.96	863	8	1	869	1731	1	862	0	1633	#gi|48820046:1-9 GR__Eb02I04.f GR__Eb Gossypium raimondii cDNA clone GR__Eb02I04 5', mRNA sequence
contig00009	gi|48808828|gb|CO110142.1|CO110142	100	852	0	0	434	1285	861	10	0	1689	#gi|48808828:1-9 GR__Eb0042O08.f GR__Eb Gossypium raimondii cDNA clone GR__Eb0042O08 5', mRNA sequence
contig00010	gi|48742315|gb|CO072834.1|CO072834	98.39	929	15	0	750	1678	929	1	0	1725	#gi|48742315:1-9 GR__Ea32D12.r GR__Ea Gossypium raimondii cDNA clone GR__Ea32D12 3', mRNA sequence
contig00011	gi|48747357|gb|CO077876.1|CO077876	98.05	921	17	1	108	1028	1	920	0	1675	#gi|48747357:1-9 GR__Ea39N21.r GR__Ea Gossypium raimondii cDNA clone GR__Ea39N21 3', mRNA sequence
contig00012	gi|48810668|gb|CO111981.1|CO111981	97.5	881	21	1	376	1256	1	880	0	1564	#gi|48810668:1-9 GR__Eb0048F21.r GR__Eb Gossypium raimondii cDNA clone GR__Eb0048F21 3', mRNA sequence
contig00013	gi|48778669|gb|CO088035.1|CO088035	98.41	883	14	0	950	1832	905	23	0	1641	#gi|48778669:1-9 GR__Ea06M13.f GR__Ea Gossypium raimondii cDNA clone GR__Ea06M13 5', mRNA sequence
contig00015	gi|48880060|gb|CO131082.1|CO131082	98.48	854	12	1	141	994	1	853	0	1582	#gi|48880060:1-9 GR__Eb43D04.r GR__Eb Gossypium raimondii cDNA clone GR__Eb43D04 3', mRNA sequence
contig00016	gi|48830217|gb|CO128607.1|CO128607	98.44	899	14	0	251	1149	1	899	0	1673	#gi|48830217:1-9 GR__Eb25I09.r GR__Eb Gossypium raimondii cDNA clone GR__Eb25I09 3', mRNA sequence
contig00017	gi|48778027|gb|CO087393.1|CO087393	97.85	838	17	1	613	1450	885	49	0	1469	#gi|48778027:1-9 GR__Ea05N11.f GR__Ea Gossypium raimondii cDNA clone GR__Ea05N11 5', mRNA sequence
contig00018	gi|48821539|gb|CO122852.1|CO122852	99.01	905	9	0	380	1284	1	905	0	1723	#gi|48821539:1-9 GR__Eb04L01.f GR__Eb Gossypium raimondii cDNA clone GR__Eb04L01 5', mRNA sequence
contig00019	gi|48814991|gb|CO116304.1|CO116304	98.59	923	13	0	4	926	1	923	0	1727	#gi|48814991:1-9 GR__Eb018I02.r GR__Eb Gossypium raimondii cDNA clone GR__Eb018I02 3', mRNA sequence
contig00020	gi|48792102|gb|CO093416.1|CO093416	98.48	790	10	1	147	934	790	1	0	1465	#gi|48792102:1-9 GR__Ea14P17.r GR__Ea Gossypium raimondii cDNA clone GR__Ea14P17 3', mRNA sequence
contig00021	gi|48775494|gb|CO084860.1|CO084860	98.63	876	12	0	724	1599	876	1	0	1641	#gi|48775494:1-9 GR__Ea01L04.f GR__Ea Gossypium raimondii cDNA clone GR__Ea01L04 5', mRNA sequence
contig00022	gi|48796009|gb|CO097323.1|CO097323	97.67	858	17	1	575	1429	1	858	0	1538	#gi|48796009:1-9 GR__Ea21C03.r GR__Ea Gossypium raimondii cDNA clone GR__Ea21C03 3', mRNA sequence
contig00024	gi|48741937|gb|CO072456.1|CO072456	98.66	893	12	0	175	1067	1	893	0	1633	#gi|48741937:1-9 GR__Ea31K09.r GR__Ea Gossypium raimondii cDNA clone GR__Ea31K09 3', mRNA sequence
contig00025	gi|48816314|gb|CO117627.1|CO117627	97.48	833	20	1	438	1270	1	832	0	1477	#gi|48816314:1-9 GR__Eb01I16.f GR__Eb Gossypium raimondii cDNA clone GR__Eb01I16 5', mRNA sequence
contig00026	gi|48789248|gb|CO090562.1|CO090562	97.32	896	24	0	304	1199	897	2	0	1586	#gi|48789248:1-9 GR__Ea10J22.f GR__Ea Gossypium raimondii cDNA clone GR__Ea10J22 5', mRNA sequence
contig00027	gi|48792219|gb|CO093533.1|CO093533	97.94	827	16	1	270	1095	1	827	0	1497	#gi|48792219:1-9 GR__Ea15C14.r GR__Ea Gossypium raimondii cDNA clone GR__Ea15C14 3', mRNA sequence
contig00028	gi|48742545|gb|CO073064.1|CO073064	99.67	910	3	0	501	1410	910	1	0	1780	#gi|48742545:1-9 GR__Ea32I17.r GR__Ea Gossypium raimondii cDNA clone GR__Ea32I17 3', mRNA sequence
contig00029	gi|48742881|gb|CO073400.1|CO073400	98.56	902	11	2	486	1386	901	1	0	1669	#gi|48742881:1-9 GR__Ea33A07.r GR__Ea Gossypium raimondii cDNA clone GR__Ea33A07 3', mRNA sequence
contig00030	gi|48743913|gb|CO074432.1|CO074432	96.57	905	30	1	393	1296	907	3	0	1499	#gi|48743913:1-9 GR__Ea34I15.r GR__Ea Gossypium raimondii cDNA clone GR__Ea34I15 3', mRNA sequence
contig00031	gi|48777107|gb|CO086473.1|CO086473	97.44	742	19	0	423	1164	1	742	0	1320	#gi|48777107:1-9 GR__Ea04H10.f GR__Ea Gossypium raimondii cDNA clone GR__Ea04H10 5', mRNA sequence
contig00032	gi|48752314|gb|CO082833.1|CO082833	98.09	890	16	1	161	1050	889	1	0	1622	#gi|48752314:1-9 GR__Ea47K03.r GR__Ea Gossypium raimondii cDNA clone GR__Ea47K03 3', mRNA sequence
contig00033	gi|48820386|gb|CO121699.1|CO121699	97.64	806	17	2	671	1474	1	806	0	1431	#gi|48820386:1-9 GR__Eb03A02.f GR__Eb Gossypium raimondii cDNA clone GR__Eb03A02 5', mRNA sequence
contig00034	gi|48747199|gb|CO077718.1|CO077718	97.91	910	18	1	692	1600	925	16	0	1645	#gi|48747199:1-9 GR__Ea39K08.r GR__Ea Gossypium raimondii cDNA clone GR__Ea39K08 3', mRNA sequence
contig00035	gi|48793778|gb|CO095092.1|CO095092	97.33	861	23	0	698	1558	862	2	0	1524	#gi|48793778:1-9 GR__Ea17I22.r GR__Ea Gossypium raimondii cDNA clone GR__Ea17I22 3', mRNA sequence
contig00036	gi|48806450|gb|CO107764.1|CO107764	97.8	820	15	3	1	820	60	876	0	1459	#gi|48806450:1-9 GR__Eb0039C13.r GR__Eb Gossypium raimondii cDNA clone GR__Eb0039C13 3', mRNA sequence
contig00037	gi|48752938|gb|CO083457.1|CO083457	98.07	935	15	1	553	1484	1	935	0	1665	#gi|48752938:1-9 GR__Ea48I15.r GR__Ea Gossypium raimondii cDNA clone GR__Ea48I15 3', mRNA sequence
contig00038	gi|48741990|gb|CO072509.1|CO072509	97.36	492	12	1	162	652	202	693	0	864	#gi|48741990:1-9 GR__Ea31L15.f GR__Ea Gossypium raimondii cDNA clone GR__Ea31L15 5', mRNA sequence
contig00039	gi|48827534|gb|CO125924.1|CO125924	97.57	781	19	0	760	1540	938	158	0	1398	#gi|48827534:1-9 GR__Eb09K20.f GR__Eb Gossypium raimondii cDNA clone GR__Eb09K20 5', mRNA sequence
contig00040	gi|48802263|gb|CO103577.1|CO103577	96.86	668	19	2	386	1052	687	21	0	1068	#gi|48802263:1-9 GR__Eb0032D19.f GR__Eb Gossypium raimondii cDNA clone GR__Eb0032D19 5', mRNA sequence
contig00041	gi|48798381|gb|CO099695.1|CO099695	98.75	878	11	0	393	1270	878	1	0	1653	#gi|48798381:1-9 GR__Ea24L15.r GR__Ea Gossypium raimondii cDNA clone GR__Ea24L15 3', mRNA sequence
contig00042	gi|48752057|gb|CO082576.1|CO082576	99.28	838	6	0	64	901	88	925	0	1616	#gi|48752057:1-9 GR__Ea47E07.r GR__Ea Gossypium raimondii cDNA clone GR__Ea47E07 3', mRNA sequence
contig00043	gi|48751099|gb|CO081618.1|CO081618	98.64	811	11	0	501	1311	813	3	0	1520	#gi|48751099:1-9 GR__Ea45M20.r GR__Ea Gossypium raimondii cDNA clone GR__Ea45M20 3', mRNA sequence
contig00044	gi|48782547|gb|CO089923.1|CO089923	97.83	874	17	2	479	1352	872	1	0	1566	#gi|48782547:1-9 GR__Ea09K05.f GR__Ea Gossypium raimondii cDNA clone GR__Ea09K05 5', mRNA sequence
contig00045	gi|48796079|gb|CO097393.1|CO097393	97.13	905	23	3	521	1423	1	904	0	1564	#gi|48796079:1-9 GR__Ea21D17.r GR__Ea Gossypium raimondii cDNA clone GR__Ea21D17 3', mRNA sequence
contig00046	gi|48813016|gb|CO114329.1|CO114329	98.59	925	12	1	323	1247	924	1	0	1723	#gi|48813016:1-9 GR__Eb015G14.r GR__Eb Gossypium raimondii cDNA clone GR__Eb015G14 3', mRNA sequence
contig00047	gi|48742360|gb|CO072879.1|CO072879	97.98	941	19	0	167	1107	941	1	0	1717	#gi|48742360:1-9 GR__Ea32E13.r GR__Ea Gossypium raimondii cDNA clone GR__Ea32E13 3', mRNA sequence
contig00048	gi|48746442|gb|CO076961.1|CO076961	98.11	901	17	0	584	1484	921	21	0	1651	#gi|48746442:1-9 GR__Ea38I14.r GR__Ea Gossypium raimondii cDNA clone GR__Ea38I14 3', mRNA sequence
contig00049	gi|48799434|gb|CO100748.1|CO100748	95.56	45	2	0	1410	1454	2	46	4e-12	73.8	#gi|48799434:1-9 GR__Eb0026H07.f GR__Eb Gossypium raimondii cDNA clone GR__Eb0026H07 5', mRNA sequence
contig00050	gi|48784656|gb|CO090098.1|CO090098	99.03	926	9	0	548	1473	932	7	0	1764	#gi|48784656:1-9 GR__Ea09O07.f GR__Ea Gossypium raimondii cDNA clone GR__Ea09O07 5', mRNA sequence
contig00051	gi|48815225|gb|CO116538.1|CO116538	98.13	856	16	0	423	1278	856	1	0	1528	#gi|48815225:1-9 GR__Eb018N12.r GR__Eb Gossypium raimondii cDNA clone GR__Eb018N12 3', mRNA sequence
contig00052	gi|48799229|gb|CO100543.1|CO100543	98.86	877	9	1	418	1294	1	876	0	1651	#gi|48799229:1-9 GR__Ea25P04.r GR__Ea Gossypium raimondii cDNA clone GR__Ea25P04 3', mRNA sequence
contig00053	gi|48819804|gb|CO121117.1|CO121117	98.37	920	13	2	251	1169	1	919	0	1689	#gi|48819804:1-9 GR__Eb02C13.f GR__Eb Gossypium raimondii cDNA clone GR__Eb02C13 5', mRNA sequence
contig00054	gi|48830145|gb|CO128535.1|CO128535	91.23	57	5	0	453	509	501	557	4e-12	73.8	#gi|48830145:1-9 GR__Eb25G07.r GR__Eb Gossypium raimondii cDNA clone GR__Eb25G07 3', mRNA sequence
contig00055	gi|48795735|gb|CO097049.1|CO097049	97.91	861	16	2	109	968	1	860	0	1548	#gi|48795735:1-9 GR__Ea20L02.r GR__Ea Gossypium raimondii cDNA clone GR__Ea20L02 3', mRNA sequence
contig00056	gi|48800272|gb|CO101586.1|CO101586	97.7	782	16	1	25	804	21	802	0	1402	#gi|48800272:1-9 GR__Eb0028B07.f GR__Eb Gossypium raimondii cDNA clone GR__Eb0028B07 5', mRNA sequence
contig00057	gi|48805743|gb|CO107057.1|CO107057	95.22	920	32	1	1	920	9	916	0	1489	#gi|48805743:1-9 GR__Eb0038A02.r GR__Eb Gossypium raimondii cDNA clone GR__Eb0038A02 3', mRNA sequence
contig00058	gi|48799935|gb|CO101249.1|CO101249	97.92	771	16	0	124	894	44	814	0	1402	#gi|48799935:1-9 GR__Eb0027H03.f GR__Eb Gossypium raimondii cDNA clone GR__Eb0027H03 5', mRNA sequence
contig00059	gi|48776397|gb|CO085763.1|CO085763	98.7	848	10	1	217	1064	1	847	0	1550	#gi|48776397:1-9 GR__Ea03C11.f GR__Ea Gossypium raimondii cDNA clone GR__Ea03C11 5', mRNA sequence
contig00060	gi|48752051|gb|CO082570.1|CO082570	98.77	893	11	0	9	901	3	895	0	1683	#gi|48752051:1-9 GR__Ea47E04.r GR__Ea Gossypium raimondii cDNA clone GR__Ea47E04 3', mRNA sequence
contig00061	gi|48793972|gb|CO095286.1|CO095286	98.3	825	14	0	340	1164	1	825	0	1524	#gi|48793972:1-9 GR__Ea17N12.r GR__Ea Gossypium raimondii cDNA clone GR__Ea17N12 3', mRNA sequence
contig00062	gi|48816393|gb|CO117706.1|CO117706	98.51	937	14	0	70	1006	1	937	0	1746	#gi|48816393:1-9 GR__Eb01K18.f GR__Eb Gossypium raimondii cDNA clone GR__Eb01K18 5', mRNA sequence
contig00063	gi|48746656|gb|CO077175.1|CO077175	98.41	880	13	1	301	1179	1	880	0	1626	#gi|48746656:1-9 GR__Ea38N11.r GR__Ea Gossypium raimondii cDNA clone GR__Ea38N11 3', mRNA sequence
contig00064	gi|48789299|gb|CO090613.1|CO090613	98.29	879	14	1	355	1233	1	878	0	1616	#gi|48789299:1-9 GR__Ea10K24.f GR__Ea Gossypium raimondii cDNA clone GR__Ea10K24 5', mRNA sequence
contig00065	gi|48820938|gb|CO122251.1|CO122251	98.47	918	10	4	276	1192	916	2	0	1637	#gi|48820938:1-9 GR__Eb03M15.f GR__Eb Gossypium raimondii cDNA clone GR__Eb03M15 5', mRNA sequence
contig00066	gi|48827105|gb|CO125495.1|CO125495	91.6	119	10	0	813	931	630	512	3e-37	157	#gi|48827105:1-9 GR__Eb09A08.r GR__Eb Gossypium raimondii cDNA clone GR__Eb09A08 3', mRNA sequence
contig00067	gi|48748467|gb|CO078986.1|CO078986	96.9	774	23	1	550	1322	844	71	0	1336	#gi|48748467:1-9 GR__Ea41I08.r GR__Ea Gossypium raimondii cDNA clone GR__Ea41I08 3', mRNA sequence
contig00068	gi|48752740|gb|CO083259.1|CO083259	98.86	879	10	0	493	1371	879	1	0	1663	#gi|48752740:1-9 GR__Ea48E02.r GR__Ea Gossypium raimondii cDNA clone GR__Ea48E02 3', mRNA sequence
contig00069	gi|48800640|gb|CO101954.1|CO101954	95.44	745	27	4	180	918	1	744	0	1181	#gi|48800640:1-9 GR__Eb0029B24.r GR__Eb Gossypium raimondii cDNA clone GR__Eb0029B24 3', mRNA sequence
contig00070	gi|48797972|gb|CO099286.1|CO099286	97.25	872	20	4	91	961	1	869	0	1507	#gi|48797972:1-9 GR__Ea24B09.r GR__Ea Gossypium raimondii cDNA clone GR__Ea24B09 3', mRNA sequence
contig00071	gi|48740959|gb|CO071478.1|CO071478	99.4	667	4	0	1	667	180	846	0	1291	#gi|48740959:1-9 GR__Ea29K19.r GR__Ea Gossypium raimondii cDNA clone GR__Ea29K19 3', mRNA sequence
contig00072	gi|48738943|gb|CO069462.1|CO069462	93.16	541	35	1	1	541	107	645	0	773	#gi|48738943:1-9 GR__Ea26A21.f GR__Ea Gossypium raimondii cDNA clone GR__Ea26A21 5', mRNA sequence
contig00073	gi|48751687|gb|CO082206.1|CO082206	97.98	889	17	1	292	1180	888	1	0	1612	#gi|48751687:1-9 GR__Ea46L06.r GR__Ea Gossypium raimondii cDNA clone GR__Ea46L06 3', mRNA sequence
contig00074	gi|48796621|gb|CO097935.1|CO097935	97.74	842	19	0	218	1059	842	1	0	1518	#gi|48796621:1-9 GR__Ea22A16.r GR__Ea Gossypium raimondii cDNA clone GR__Ea22A16 3', mRNA sequence
contig00075	gi|48783774|gb|CO090047.1|CO090047	99.45	731	4	0	1	731	192	922	0	1378	#gi|48783774:1-9 GR__Ea09M23.f GR__Ea Gossypium raimondii cDNA clone GR__Ea09M23 5', mRNA sequence
contig00076	gi|48822427|gb|CO123740.1|CO123740	97.5	801	20	0	99	899	2	802	0	1429	#gi|48822427:1-9 GR__Eb06B15.f GR__Eb Gossypium raimondii cDNA clone GR__Eb06B15 5', mRNA sequence
contig00077	gi|48745950|gb|CO076469.1|CO076469	98.88	895	9	1	272	1165	895	1	0	1687	#gi|48745950:1-9 GR__Ea37N06.r GR__Ea Gossypium raimondii cDNA clone GR__Ea37N06 3', mRNA sequence
contig00079	gi|48741619|gb|CO072138.1|CO072138	97.53	849	21	0	2	850	1	849	0	1518	#gi|48741619:1-9 GR__Ea31C08.r GR__Ea Gossypium raimondii cDNA clone GR__Ea31C08 3', mRNA sequence
contig00081	gi|48878377|gb|CO129399.1|CO129399	98.43	830	13	0	57	886	22	851	0	1542	#gi|48878377:1-9 GR__Eb28C16.r GR__Eb Gossypium raimondii cDNA clone GR__Eb28C16 3', mRNA sequence
contig00082	gi|48796844|gb|CO098158.1|CO098158	96.9	872	27	0	123	994	3	874	0	1515	#gi|48796844:1-9 GR__Ea22F19.r GR__Ea Gossypium raimondii cDNA clone GR__Ea22F19 3', mRNA sequence
contig00083	gi|48879688|gb|CO130710.1|CO130710	97.08	823	23	1	326	1148	829	8	0	1433	#gi|48879688:1-9 GR__Eb33J14.r GR__Eb Gossypium raimondii cDNA clone GR__Eb33J14 3', mRNA sequence
contig00084	gi|48795400|gb|CO096714.1|CO096714	98.03	711	14	0	259	969	711	1	0	1298	#gi|48795400:1-9 GR__Ea20C10.r GR__Ea Gossypium raimondii cDNA clone GR__Ea20C10 3', mRNA sequence
contig00085	gi|48742438|gb|CO072957.1|CO072957	97.61	919	20	2	417	1334	921	4	0	1631	#gi|48742438:1-9 GR__Ea32G07.r GR__Ea Gossypium raimondii cDNA clone GR__Ea32G07 3', mRNA sequence
contig00086	gi|48804262|gb|CO105576.1|CO105576	98.96	672	7	0	196	867	31	702	0	1277	#gi|48804262:1-9 GR__Eb0035N04.f GR__Eb Gossypium raimondii cDNA clone GR__Eb0035N04 5', mRNA sequence
contig00087	gi|48777733|gb|CO087099.1|CO087099	98.39	806	12	1	201	1006	805	1	0	1487	#gi|48777733:1-9 GR__Ea05G13.f GR__Ea Gossypium raimondii cDNA clone GR__Ea05G13 5', mRNA sequence
contig00088	gi|48750706|gb|CO081225.1|CO081225	98.57	839	12	0	370	1208	1	839	0	1526	#gi|48750706:1-9 GR__Ea45C12.r GR__Ea Gossypium raimondii cDNA clone GR__Ea45C12 3', mRNA sequence
contig00089	gi|48739708|gb|CO070227.1|CO070227	98.07	831	14	2	217	1045	1	831	0	1505	#gi|48739708:1-9 GR__Ea27C15.r GR__Ea Gossypium raimondii cDNA clone GR__Ea27C15 3', mRNA sequence
contig00090	gi|48796861|gb|CO098175.1|CO098175	98.85	870	9	1	295	1164	1	869	0	1637	#gi|48796861:1-9 GR__Ea22G04.r GR__Ea Gossypium raimondii cDNA clone GR__Ea22G04 3', mRNA sequence
contig00091	gi|48821210|gb|CO122523.1|CO122523	98.07	881	17	0	217	1097	1	881	0	1614	#gi|48821210:1-9 GR__Eb04D03.f GR__Eb Gossypium raimondii cDNA clone GR__Eb04D03 5', mRNA sequence
contig00092	gi|48817801|gb|CO119114.1|CO119114	96.52	863	28	2	3	865	43	903	0	1415	#gi|48817801:1-9 GR__Eb021N16.r GR__Eb Gossypium raimondii cDNA clone GR__Eb021N16 3', mRNA sequence
contig00093	gi|48822472|gb|CO123785.1|CO123785	98.91	737	8	0	577	1313	901	165	0	1402	#gi|48822472:1-9 GR__Eb06D08.f GR__Eb Gossypium raimondii cDNA clone GR__Eb06D08 5', mRNA sequence
contig00095	gi|48744943|gb|CO075462.1|CO075462	97.6	876	21	0	8	883	1	876	0	1574	#gi|48744943:1-9 GR__Ea36C18.r GR__Ea Gossypium raimondii cDNA clone GR__Ea36C18 3', mRNA sequence
contig00097	gi|48797139|gb|CO098453.1|CO098453	98.59	851	12	0	117	967	16	866	0	1592	#gi|48797139:1-9 GR__Ea22M17.r GR__Ea Gossypium raimondii cDNA clone GR__Ea22M17 3', mRNA sequence
contig00098	gi|48750633|gb|CO081152.1|CO081152	97.69	477	11	0	327	803	328	804	0	722	#gi|48750633:1-9 GR__Ea45A10.r GR__Ea Gossypium raimondii cDNA clone GR__Ea45A10 3', mRNA sequence
contig00099	gi|48809404|gb|CO110718.1|CO110718	97.16	633	15	2	1	630	642	10	0	1098	#gi|48809404:1-9 GR__Eb0046F02.r GR__Eb Gossypium raimondii cDNA clone GR__Eb0046F02 3', mRNA sequence
contig00100	gi|48814586|gb|CO115899.1|CO115899	98.7	848	10	1	277	1123	1	848	0	1586	#gi|48814586:1-9 GR__Eb017O07.r GR__Eb Gossypium raimondii cDNA clone GR__Eb017O07 3', mRNA sequence
contig00101	gi|48744836|gb|CO075355.1|CO075355	97.3	816	20	2	365	1179	833	19	0	1427	#gi|48744836:1-9 GR__Ea35P21.r GR__Ea Gossypium raimondii cDNA clone GR__Ea35P21 3', mRNA sequence
contig00102	gi|48806248|gb|CO107562.1|CO107562	87.28	574	52	5	661	1224	566	4	4e-144	511	#gi|48806248:1-9 GR__Eb0038N13.f GR__Eb Gossypium raimondii cDNA clone GR__Eb0038N13 5', mRNA sequence
contig00103	gi|48806350|gb|CO107664.1|CO107664	97.85	790	17	0	81	870	48	837	0	1431	#gi|48806350:1-9 GR__Eb0039A01.r GR__Eb Gossypium raimondii cDNA clone GR__Eb0039A01 3', mRNA sequence
contig00104	gi|48752876|gb|CO083395.1|CO083395	98.37	861	14	0	367	1227	875	15	0	1596	#gi|48752876:1-9 GR__Ea48H05.r GR__Ea Gossypium raimondii cDNA clone GR__Ea48H05 3', mRNA sequence
contig00105	gi|48814426|gb|CO115739.1|CO115739	98.22	844	15	0	41	884	1	844	0	1515	#gi|48814426:1-9 GR__Eb017K06.r GR__Eb Gossypium raimondii cDNA clone GR__Eb017K06 3', mRNA sequence
contig00106	gi|48781538|gb|CO089847.1|CO089847	98.46	846	13	0	378	1223	846	1	0	1574	#gi|48781538:1-9 GR__Ea09I09.f GR__Ea Gossypium raimondii cDNA clone GR__Ea09I09 5', mRNA sequence
contig00107	gi|48776022|gb|CO085388.1|CO085388	98.69	841	10	1	2	841	14	854	0	1572	#gi|48776022:1-9 GR__Ea02I09.r GR__Ea Gossypium raimondii cDNA clone GR__Ea02I09 3', mRNA sequence
contig00108	gi|48800594|gb|CO101908.1|CO101908	97.09	893	23	2	253	1144	891	1	0	1550	#gi|48800594:1-9 GR__Eb0029A19.r GR__Eb Gossypium raimondii cDNA clone GR__Eb0029A19 3', mRNA sequence
contig00109	gi|48818728|gb|CO120041.1|CO120041	95.19	748	35	1	457	1203	789	42	0	1189	#gi|48818728:1-9 GR__Eb023E23.r GR__Eb Gossypium raimondii cDNA clone GR__Eb023E23 3', mRNA sequence
contig00110	gi|48752134|gb|CO082653.1|CO082653	97.48	795	20	0	411	1205	796	2	0	1417	#gi|48752134:1-9 GR__Ea47F24.f GR__Ea Gossypium raimondii cDNA clone GR__Ea47F24 5', mRNA sequence
contig00111	gi|48820853|gb|CO122166.1|CO122166	99.14	818	6	1	75	891	1	818	0	1558	#gi|48820853:1-9 GR__Eb03K17.f GR__Eb Gossypium raimondii cDNA clone GR__Eb03K17 5', mRNA sequence
contig00112	gi|48744704|gb|CO075223.1|CO075223	98.15	756	13	1	234	989	1	755	0	1380	#gi|48744704:1-9 GR__Ea35M14.r GR__Ea Gossypium raimondii cDNA clone GR__Ea35M14 3', mRNA sequence
contig00113	gi|48816859|gb|CO118172.1|CO118172	98.66	747	10	0	475	1221	811	65	0	1402	#gi|48816859:1-9 GR__Eb020G05.r GR__Eb Gossypium raimondii cDNA clone GR__Eb020G05 3', mRNA sequence
contig00114	gi|48792431|gb|CO093745.1|CO093745	99.84	624	1	0	47	670	754	131	0	1176	#gi|48792431:1-9 GR__Ea15H23.f GR__Ea Gossypium raimondii cDNA clone GR__Ea15H23 5', mRNA sequence
contig00115	gi|48753233|gb|CO083752.1|CO083752	98.02	860	15	2	252	1110	874	16	0	1556	#gi|48753233:1-9 GR__Ea48P11.r GR__Ea Gossypium raimondii cDNA clone GR__Ea48P11 3', mRNA sequence
contig00116	gi|48741754|gb|CO072273.1|CO072273	95.9	634	25	1	1	633	1	634	0	1043	#gi|48741754:1-9 GR__Ea31F19.r GR__Ea Gossypium raimondii cDNA clone GR__Ea31F19 3', mRNA sequence
contig00117	gi|48815379|gb|CO116692.1|CO116692	95.67	808	23	1	263	1058	1	808	0	1338	#gi|48815379:1-9 GR__Eb019B06.r GR__Eb Gossypium raimondii cDNA clone GR__Eb019B06 3', mRNA sequence
contig00118	gi|48799928|gb|CO101242.1|CO101242	97.93	823	17	0	385	1207	869	47	0	1497	#gi|48799928:1-9 GR__Eb0027G22.r GR__Eb Gossypium raimondii cDNA clone GR__Eb0027G22 3', mRNA sequence
contig00119	gi|48746640|gb|CO077159.1|CO077159	94.28	752	21	1	6	735	1	752	0	1183	#gi|48746640:1-9 GR__Ea38N02.f GR__Ea Gossypium raimondii cDNA clone GR__Ea38N02 5', mRNA sequence
contig00120	gi|48778181|gb|CO087547.1|CO087547	97.98	843	17	0	75	917	1	843	0	1536	#gi|48778181:1-9 GR__Ea06A23.f GR__Ea Gossypium raimondii cDNA clone GR__Ea06A23 5', mRNA sequence
contig00121	gi|48828687|gb|CO127077.1|CO127077	97.92	674	14	0	245	918	30	703	0	1225	#gi|48828687:1-9 GR__Eb11H08.f GR__Eb Gossypium raimondii cDNA clone GR__Eb11H08 5', mRNA sequence
contig00122	gi|48814761|gb|CO116074.1|CO116074	96.61	855	29	0	192	1046	1	855	0	1465	#gi|48814761:1-9 GR__Eb018C12.r GR__Eb Gossypium raimondii cDNA clone GR__Eb018C12 3', mRNA sequence
contig00124	gi|48751490|gb|CO082009.1|CO082009	97.7	912	21	0	93	1004	3	914	0	1641	#gi|48751490:1-9 GR__Ea46G17.r GR__Ea Gossypium raimondii cDNA clone GR__Ea46G17 3', mRNA sequence
contig00125	gi|48751433|gb|CO081952.1|CO081952	99.03	924	8	1	252	1174	924	1	0	1752	#gi|48751433:1-9 GR__Ea46F09.r GR__Ea Gossypium raimondii cDNA clone GR__Ea46F09 3', mRNA sequence
contig00126	gi|48748483|gb|CO079002.1|CO079002	98.77	816	9	1	36	851	36	850	0	1530	#gi|48748483:1-9 GR__Ea41I16.r GR__Ea Gossypium raimondii cDNA clone GR__Ea41I16 3', mRNA sequence
contig00127	gi|48775692|gb|CO085058.1|CO085058	98.37	857	13	1	146	1001	857	1	0	1580	#gi|48775692:1-9 GR__Ea01P15.f GR__Ea Gossypium raimondii cDNA clone GR__Ea01P15 5', mRNA sequence
contig00128	gi|48748509|gb|CO079028.1|CO079028	97.82	825	18	0	347	1171	825	1	0	1495	#gi|48748509:1-9 GR__Ea41J07.r GR__Ea Gossypium raimondii cDNA clone GR__Ea41J07 3', mRNA sequence
contig00129	gi|48753509|gb|CO084028.1|CO084028	97.65	851	20	0	77	927	4	854	0	1528	#gi|48753509:1-9 GR__Ea49G13.r GR__Ea Gossypium raimondii cDNA clone GR__Ea49G13 3', mRNA sequence
contig00130	gi|48740444|gb|CO070963.1|CO070963	97.89	900	14	4	4	901	4	900	0	1520	#gi|48740444:1-9 GR__Ea28F03.r GR__Ea Gossypium raimondii cDNA clone GR__Ea28F03 3', mRNA sequence
contig00131	gi|48741551|gb|CO072070.1|CO072070	94.09	812	45	1	342	1153	71	879	0	1225	#gi|48741551:1-9 GR__Ea31A15.r GR__Ea Gossypium raimondii cDNA clone GR__Ea31A15 3', mRNA sequence
contig00132	gi|48747126|gb|CO077645.1|CO077645	97.63	760	18	0	381	1140	802	43	0	1330	#gi|48747126:1-9 GR__Ea39I12.r GR__Ea Gossypium raimondii cDNA clone GR__Ea39I12 3', mRNA sequence
contig00133	gi|48879113|gb|CO130135.1|CO130135	97.89	759	15	1	1	759	99	856	0	1336	#gi|48879113:1-9 GR__Eb31L19.r GR__Eb Gossypium raimondii cDNA clone GR__Eb31L19 3', mRNA sequence
contig00134	gi|48810923|gb|CO112236.1|CO112236	97.09	652	18	1	1	651	132	783	0	1134	#gi|48810923:1-9 GR__Eb0048M12.r GR__Eb Gossypium raimondii cDNA clone GR__Eb0048M12 3', mRNA sequence
contig00135	gi|48752198|gb|CO082717.1|CO082717	98.74	873	11	0	79	951	5	877	0	1643	#gi|48752198:1-9 GR__Ea47H09.r GR__Ea Gossypium raimondii cDNA clone GR__Ea47H09 3', mRNA sequence
contig00136	gi|48790818|gb|CO092132.1|CO092132	100	133	0	0	514	646	792	660	1e-69	264	#gi|48790818:1-9 GR__Ea12P21.f GR__Ea Gossypium raimondii cDNA clone GR__Ea12P21 5', mRNA sequence
contig00137	gi|48775214|gb|CO084580.1|CO084580	98.05	822	16	0	117	938	1	822	0	1503	#gi|48775214:1-9 GR__Ea01E13.f GR__Ea Gossypium raimondii cDNA clone GR__Ea01E13 5', mRNA sequence
contig00138	gi|48742834|gb|CO073353.1|CO073353	96.77	526	8	2	615	1137	520	1	0	906	#gi|48742834:1-9 GR__Ea32P06.r GR__Ea Gossypium raimondii cDNA clone GR__Ea32P06 3', mRNA sequence
contig00139	gi|48751766|gb|CO082285.1|CO082285	98.96	869	9	0	203	1071	871	3	0	1653	#gi|48751766:1-9 GR__Ea46N03.r GR__Ea Gossypium raimondii cDNA clone GR__Ea46N03 3', mRNA sequence
contig00140	gi|48741987|gb|CO072506.1|CO072506	98.13	910	17	0	25	934	2	911	0	1669	#gi|48741987:1-9 GR__Ea31L13.r GR__Ea Gossypium raimondii cDNA clone GR__Ea31L13 3', mRNA sequence
contig00141	gi|48816043|gb|CO117356.1|CO117356	98.64	880	12	0	42	921	8	887	0	1649	#gi|48816043:1-9 GR__Eb01B14.f GR__Eb Gossypium raimondii cDNA clone GR__Eb01B14 5', mRNA sequence
contig00142	gi|48800842|gb|CO102156.1|CO102156	95.41	827	36	2	39	863	1	827	0	1322	#gi|48800842:1-9 GR__Eb0029H04.r GR__Eb Gossypium raimondii cDNA clone GR__Eb0029H04 3', mRNA sequence
contig00143	gi|48812419|gb|CO113732.1|CO113732	97.7	869	19	1	221	1089	912	45	0	1520	#gi|48812419:1-9 GR__Eb014D15.r GR__Eb Gossypium raimondii cDNA clone GR__Eb014D15 3', mRNA sequence
contig00144	gi|48795942|gb|CO097256.1|CO097256	99.66	596	2	0	548	1143	720	125	0	1114	#gi|48795942:1-9 GR__Ea21A11.r GR__Ea Gossypium raimondii cDNA clone GR__Ea21A11 3', mRNA sequence
contig00145	gi|48812407|gb|CO113720.1|CO113720	95.73	702	29	1	1	701	7	708	0	1146	#gi|48812407:1-9 GR__Eb014D06.f GR__Eb Gossypium raimondii cDNA clone GR__Eb014D06 5', mRNA sequence
contig00147	gi|48881335|gb|CO132357.1|CO132357	97.84	833	17	1	273	1104	868	36	0	1501	#gi|48881335:1-9 GR__Eb45C08.r GR__Eb Gossypium raimondii cDNA clone GR__Eb45C08 3', mRNA sequence
contig00148	gi|48748342|gb|CO078861.1|CO078861	99.12	914	7	1	3	916	913	1	0	1740	#gi|48748342:1-9 GR__Ea41F11.r GR__Ea Gossypium raimondii cDNA clone GR__Ea41F11 3', mRNA sequence
contig00149	gi|48745720|gb|CO076239.1|CO076239	98.94	851	7	2	192	1041	1	850	0	1600	#gi|48745720:1-9 GR__Ea37H18.r GR__Ea Gossypium raimondii cDNA clone GR__Ea37H18 3', mRNA sequence
contig00150	gi|48742764|gb|CO073283.1|CO073283	98.9	906	10	0	186	1091	906	1	0	1717	#gi|48742764:1-9 GR__Ea32N15.r GR__Ea Gossypium raimondii cDNA clone GR__Ea32N15 3', mRNA sequence
contig00151	gi|48751996|gb|CO082515.1|CO082515	97.01	904	26	1	139	1042	1	903	0	1570	#gi|48751996:1-9 GR__Ea47C20.r GR__Ea Gossypium raimondii cDNA clone GR__Ea47C20 3', mRNA sequence
contig00152	gi|48813251|gb|CO114564.1|CO114564	97.15	878	24	1	256	1133	878	2	0	1536	#gi|48813251:1-9 GR__Eb015M12.r GR__Eb Gossypium raimondii cDNA clone GR__Eb015M12 3', mRNA sequence
contig00153	gi|48829041|gb|CO127431.1|CO127431	98.48	787	11	1	297	1082	787	1	0	1457	#gi|48829041:1-9 GR__Eb11P20.f GR__Eb Gossypium raimondii cDNA clone GR__Eb11P20 5', mRNA sequence
contig00154	gi|48829274|gb|CO127664.1|CO127664	98.8	750	9	0	370	1119	849	100	0	1415	#gi|48829274:1-9 GR__Eb12F18.f GR__Eb Gossypium raimondii cDNA clone GR__Eb12F18 5', mRNA sequence
contig00155	gi|48742740|gb|CO073259.1|CO073259	96.56	813	17	1	303	1115	819	18	0	1402	#gi|48742740:1-9 GR__Ea32N02.f GR__Ea Gossypium raimondii cDNA clone GR__Ea32N02 5', mRNA sequence
contig00156	gi|48751554|gb|CO082073.1|CO082073	98.67	830	10	1	139	968	868	40	0	1550	#gi|48751554:1-9 GR__Ea46I06.r GR__Ea Gossypium raimondii cDNA clone GR__Ea46I06 3', mRNA sequence
contig00157	gi|48805965|gb|CO107279.1|CO107279	98.07	879	16	1	159	1037	1	878	0	1600	#gi|48805965:1-9 GR__Eb0038G06.r GR__Eb Gossypium raimondii cDNA clone GR__Eb0038G06 3', mRNA sequence
contig00158	gi|48797395|gb|CO098709.1|CO098709	98.86	880	8	2	177	1054	880	1	0	1649	#gi|48797395:1-9 GR__Ea23C24.r GR__Ea Gossypium raimondii cDNA clone GR__Ea23C24 3', mRNA sequence
contig00159	gi|48745727|gb|CO076246.1|CO076246	93.63	754	48	0	1	754	116	869	0	1114	#gi|48745727:1-9 GR__Ea37H22.r GR__Ea Gossypium raimondii cDNA clone GR__Ea37H22 3', mRNA sequence
contig00160	gi|48747108|gb|CO077627.1|CO077627	99.34	914	4	2	3	916	1	912	0	1748	#gi|48747108:1-9 GR__Ea39H24.r GR__Ea Gossypium raimondii cDNA clone GR__Ea39H24 3', mRNA sequence
contig00161	gi|48743391|gb|CO073910.1|CO073910	99.67	614	2	0	454	1067	1	614	0	1201	#gi|48743391:1-9 GR__Ea33M02.f GR__Ea Gossypium raimondii cDNA clone GR__Ea33M02 5', mRNA sequence
contig00162	gi|48744228|gb|CO074747.1|CO074747	97.13	906	24	2	18	921	10	915	0	1574	#gi|48744228:1-9 GR__Ea35A06.r GR__Ea Gossypium raimondii cDNA clone GR__Ea35A06 3', mRNA sequence
contig00163	gi|48797026|gb|CO098340.1|CO098340	97.26	875	18	1	185	1059	914	46	0	1471	#gi|48797026:1-9 GR__Ea22K02.r GR__Ea Gossypium raimondii cDNA clone GR__Ea22K02 3', mRNA sequence
contig00164	gi|48751594|gb|CO082113.1|CO082113	98.66	745	9	1	299	1042	1	745	0	1390	#gi|48751594:1-9 GR__Ea46J03.r GR__Ea Gossypium raimondii cDNA clone GR__Ea46J03 3', mRNA sequence
contig00165	gi|48828318|gb|CO126708.1|CO126708	97.74	886	20	0	201	1086	891	6	0	1598	#gi|48828318:1-9 GR__Eb10O07.f GR__Eb Gossypium raimondii cDNA clone GR__Eb10O07 5', mRNA sequence
contig00166	gi|48776889|gb|CO086255.1|CO086255	98.63	877	12	0	90	966	1	877	0	1643	#gi|48776889:1-9 GR__Ea04B23.f GR__Ea Gossypium raimondii cDNA clone GR__Ea04B23 5', mRNA sequence
contig00167	gi|48816593|gb|CO117906.1|CO117906	98.73	628	8	0	458	1085	836	209	0	1181	#gi|48816593:1-9 GR__Eb01P20.f GR__Eb Gossypium raimondii cDNA clone GR__Eb01P20 5', mRNA sequence
contig00168	gi|48744918|gb|CO075437.1|CO075437	97.89	852	17	1	1	851	36	887	0	1540	#gi|48744918:1-9 GR__Ea36C05.r GR__Ea Gossypium raimondii cDNA clone GR__Ea36C05 3', mRNA sequence
contig00170	gi|48752866|gb|CO083385.1|CO083385	96.59	939	30	2	1	938	2	939	0	1556	#gi|48752866:1-9 GR__Ea48G24.r GR__Ea Gossypium raimondii cDNA clone GR__Ea48G24 3', mRNA sequence
contig00171	gi|48781986|gb|CO089866.1|CO089866	98.58	773	11	0	302	1074	858	86	0	1445	#gi|48781986:1-9 GR__Ea09I22.f GR__Ea Gossypium raimondii cDNA clone GR__Ea09I22 5', mRNA sequence
contig00172	gi|48815639|gb|CO116952.1|CO116952	96.7	818	26	1	67	883	2	819	0	1400	#gi|48815639:1-9 GR__Eb019H19.r GR__Eb Gossypium raimondii cDNA clone GR__Eb019H19 3', mRNA sequence
contig00173	gi|48748825|gb|CO079344.1|CO079344	97.56	818	16	2	71	885	30	846	0	1263	#gi|48748825:1-9 GR__Ea42B02.r GR__Ea Gossypium raimondii cDNA clone GR__Ea42B02 3', mRNA sequence
contig00174	gi|48742503|gb|CO073022.1|CO073022	97.33	824	19	2	144	966	822	1	0	1445	#gi|48742503:1-9 GR__Ea32H17.f GR__Ea Gossypium raimondii cDNA clone GR__Ea32H17 5', mRNA sequence
contig00175	gi|48814976|gb|CO116289.1|CO116289	98.61	649	9	0	1	649	183	831	0	1215	#gi|48814976:1-9 GR__Eb018H18.r GR__Eb Gossypium raimondii cDNA clone GR__Eb018H18 3', mRNA sequence
contig00176	gi|48750550|gb|CO081069.1|CO081069	97.83	782	16	1	283	1063	823	42	0	1407	#gi|48750550:1-9 GR__Ea44O07.f GR__Ea Gossypium raimondii cDNA clone GR__Ea44O07 5', mRNA sequence
contig00177	gi|48745131|gb|CO075650.1|CO075650	97.51	844	16	1	137	975	1	844	0	1447	#gi|48745131:1-9 GR__Ea36I08.r GR__Ea Gossypium raimondii cDNA clone GR__Ea36I08 3', mRNA sequence
contig00178	gi|48741000|gb|CO071519.1|CO071519	90.74	799	74	0	121	919	838	40	0	963	#gi|48741000:1-9 GR__Ea29M12.r GR__Ea Gossypium raimondii cDNA clone GR__Ea29M12 3', mRNA sequence
contig00179	gi|48829801|gb|CO128191.1|CO128191	97.66	768	16	1	202	967	774	7	0	1374	#gi|48829801:1-9 GR__Eb14G23.f GR__Eb Gossypium raimondii cDNA clone GR__Eb14G23 5', mRNA sequence
contig00180	gi|48740655|gb|CO071174.1|CO071174	97.75	622	13	1	1	622	264	884	0	1114	#gi|48740655:1-9 GR__Ea28N10.r GR__Ea Gossypium raimondii cDNA clone GR__Ea28N10 3', mRNA sequence
contig00181	gi|48749969|gb|CO080488.1|CO080488	98.08	834	16	0	1	834	19	852	0	1528	#gi|48749969:1-9 GR__Ea43P16.r GR__Ea Gossypium raimondii cDNA clone GR__Ea43P16 3', mRNA sequence
contig00182	gi|48739813|gb|CO070332.1|CO070332	99.4	669	4	0	1	669	674	6	0	1294	#gi|48739813:1-9 GR__Ea27F02.f GR__Ea Gossypium raimondii cDNA clone GR__Ea27F02 5', mRNA sequence
contig00183	gi|48800655|gb|CO101969.1|CO101969	98.35	788	13	0	16	803	34	821	0	1459	#gi|48800655:1-9 GR__Eb0029C08.r GR__Eb Gossypium raimondii cDNA clone GR__Eb0029C08 3', mRNA sequence
contig00184	gi|48881209|gb|CO132231.1|CO132231	97.98	792	15	1	267	1057	821	30	0	1435	#gi|48881209:1-9 GR__Eb44O24.r GR__Eb Gossypium raimondii cDNA clone GR__Eb44O24 3', mRNA sequence
contig00185	gi|48746533|gb|CO077052.1|CO077052	98.52	876	13	0	5	880	43	918	0	1633	#gi|48746533:1-9 GR__Ea38K14.r GR__Ea Gossypium raimondii cDNA clone GR__Ea38K14 3', mRNA sequence
contig00186	gi|48797914|gb|CO099228.1|CO099228	96.59	674	23	0	306	979	677	4	0	1154	#gi|48797914:1-9 GR__Ea23P19.f GR__Ea Gossypium raimondii cDNA clone GR__Ea23P19 5', mRNA sequence
contig00187	gi|48797262|gb|CO098576.1|CO098576	97.59	746	16	2	38	782	120	864	0	1322	#gi|48797262:1-9 GR__Ea22P14.r GR__Ea Gossypium raimondii cDNA clone GR__Ea22P14 3', mRNA sequence
contig00188	gi|48816239|gb|CO117552.1|CO117552	95.71	630	27	0	313	942	721	92	0	1001	#gi|48816239:1-9 GR__Eb01G18.r GR__Eb Gossypium raimondii cDNA clone GR__Eb01G18 3', mRNA sequence
contig00189	gi|48815560|gb|CO116873.1|CO116873	97.65	895	20	1	86	980	1	894	0	1600	#gi|48815560:1-9 GR__Eb019F19.r GR__Eb Gossypium raimondii cDNA clone GR__Eb019F19 3', mRNA sequence
contig00190	gi|48790377|gb|CO091691.1|CO091691	98.18	771	14	0	284	1054	808	38	0	1417	#gi|48790377:1-9 GR__Ea12F03.f GR__Ea Gossypium raimondii cDNA clone GR__Ea12F03 5', mRNA sequence
contig00191	gi|48814591|gb|CO115904.1|CO115904	98.55	895	13	0	103	997	1	895	0	1671	#gi|48814591:1-9 GR__Eb017O10.r GR__Eb Gossypium raimondii cDNA clone GR__Eb017O10 3', mRNA sequence
contig00192	gi|48799213|gb|CO100527.1|CO100527	91.6	774	62	1	249	1019	816	43	0	1015	#gi|48799213:1-9 GR__Ea25O20.r GR__Ea Gossypium raimondii cDNA clone GR__Ea25O20 3', mRNA sequence
contig00193	gi|48878339|gb|CO129361.1|CO129361	96.17	887	31	2	114	997	1	887	0	1475	#gi|48878339:1-9 GR__Eb28A13.r GR__Eb Gossypium raimondii cDNA clone GR__Eb28A13 3', mRNA sequence
contig00194	gi|48742752|gb|CO073271.1|CO073271	98.94	947	9	1	103	1049	950	5	0	1790	#gi|48742752:1-9 GR__Ea32N08.r GR__Ea Gossypium raimondii cDNA clone GR__Ea32N08 3', mRNA sequence
contig00195	gi|48742805|gb|CO073324.1|CO073324	98.43	956	11	4	96	1048	957	3	0	1703	#gi|48742805:1-9 GR__Ea32O15.r GR__Ea Gossypium raimondii cDNA clone GR__Ea32O15 3', mRNA sequence
contig00196	gi|48819337|gb|CO120650.1|CO120650	98.64	810	8	3	238	1046	1	808	0	1495	#gi|48819337:1-9 GR__Eb024E23.r GR__Eb Gossypium raimondii cDNA clone GR__Eb024E23 3', mRNA sequence
contig00198	gi|48795942|gb|CO097256.1|CO097256	82.99	147	25	0	618	764	560	706	3e-18	93.7	#gi|48795942:1-9 GR__Ea21A11.r GR__Ea Gossypium raimondii cDNA clone GR__Ea21A11 3', mRNA sequence
contig00199	gi|48775583|gb|CO084949.1|CO084949	96.14	778	11	2	59	818	127	903	0	1322	#gi|48775583:1-9 GR__Ea01N03.f GR__Ea Gossypium raimondii cDNA clone GR__Ea01N03 5', mRNA sequence
contig00200	gi|48818421|gb|CO119734.1|CO119734	98.28	755	11	2	287	1041	773	21	0	1378	#gi|48818421:1-9 GR__Eb022N01.f GR__Eb Gossypium raimondii cDNA clone GR__Eb022N01 5', mRNA sequence
contig00201	gi|48796782|gb|CO098096.1|CO098096	96.1	846	29	2	1	843	45	889	0	1405	#gi|48796782:1-9 GR__Ea22E09.r GR__Ea Gossypium raimondii cDNA clone GR__Ea22E09 3', mRNA sequence
contig00202	gi|48741581|gb|CO072100.1|CO072100	98.81	841	10	0	196	1036	896	56	0	1588	#gi|48741581:1-9 GR__Ea31B09.r GR__Ea Gossypium raimondii cDNA clone GR__Ea31B09 3', mRNA sequence
contig00203	gi|48795214|gb|CO096528.1|CO096528	98.6	783	11	0	151	933	786	4	0	1465	#gi|48795214:1-9 GR__Ea19N15.r GR__Ea Gossypium raimondii cDNA clone GR__Ea19N15 3', mRNA sequence
contig00204	gi|48742014|gb|CO072533.1|CO072533	96.49	57	2	0	960	1016	1	57	2e-19	97.6	#gi|48742014:1-9 GR__Ea31M03.r GR__Ea Gossypium raimondii cDNA clone GR__Ea31M03 3', mRNA sequence
contig00205	gi|48747872|gb|CO078391.1|CO078391	97.58	910	18	4	105	1010	910	1	0	1598	#gi|48747872:1-9 GR__Ea40K08.r GR__Ea Gossypium raimondii cDNA clone GR__Ea40K08 3', mRNA sequence
contig00206	gi|48791995|gb|CO093309.1|CO093309	97.15	843	22	2	130	972	6	846	0	1465	#gi|48791995:1-9 GR__Ea14N02.r GR__Ea Gossypium raimondii cDNA clone GR__Ea14N02 3', mRNA sequence
contig00207	gi|48777893|gb|CO087259.1|CO087259	99.35	613	4	0	1	613	133	745	0	1183	#gi|48777893:1-9 GR__Ea05K08.f GR__Ea Gossypium raimondii cDNA clone GR__Ea05K08 5', mRNA sequence
contig00208	gi|48742427|gb|CO072946.1|CO072946	98.5	802	12	0	233	1034	890	89	0	1495	#gi|48742427:1-9 GR__Ea32F24.r GR__Ea Gossypium raimondii cDNA clone GR__Ea32F24 3', mRNA sequence
contig00209	gi|48743059|gb|CO073578.1|CO073578	97.68	906	19	2	88	993	904	1	0	1614	#gi|48743059:1-9 GR__Ea33E13.r GR__Ea Gossypium raimondii cDNA clone GR__Ea33E13 3', mRNA sequence
contig00210	gi|48744446|gb|CO074965.1|CO074965	96.31	785	28	1	2	785	90	874	0	1318	#gi|48744446:1-9 GR__Ea35F22.r GR__Ea Gossypium raimondii cDNA clone GR__Ea35F22 3', mRNA sequence
contig00211	gi|48793688|gb|CO095002.1|CO095002	98.42	821	11	1	202	1020	879	59	0	1518	#gi|48793688:1-9 GR__Ea17G18.r GR__Ea Gossypium raimondii cDNA clone GR__Ea17G18 3', mRNA sequence
contig00212	gi|48821662|gb|CO122975.1|CO122975	96.08	842	21	1	10	851	11	840	0	1421	#gi|48821662:1-9 GR__Eb04N22.f GR__Eb Gossypium raimondii cDNA clone GR__Eb04N22 5', mRNA sequence
contig00213	gi|48751360|gb|CO081879.1|CO081879	98.38	739	12	0	1	739	111	849	0	1370	#gi|48751360:1-9 GR__Ea46D18.r GR__Ea Gossypium raimondii cDNA clone GR__Ea46D18 3', mRNA sequence
contig00214	gi|48828646|gb|CO127036.1|CO127036	96.94	360	11	0	352	711	584	225	8e-179	626	#gi|48828646:1-9 GR__Eb11G08.r GR__Eb Gossypium raimondii cDNA clone GR__Eb11G08 3', mRNA sequence
contig00215	gi|48749813|gb|CO080332.1|CO080332	99.11	785	7	0	1	785	92	876	0	1459	#gi|48749813:1-9 GR__Ea43L20.r GR__Ea Gossypium raimondii cDNA clone GR__Ea43L20 3', mRNA sequence
contig00216	gi|48746825|gb|CO077344.1|CO077344	98.4	940	15	0	1	940	4	943	0	1744	#gi|48746825:1-9 GR__Ea39B05.r GR__Ea Gossypium raimondii cDNA clone GR__Ea39B05 3', mRNA sequence
contig00217	gi|48818067|gb|CO119380.1|CO119380	98.08	625	12	0	392	1016	778	154	0	1144	#gi|48818067:1-9 GR__Eb022E03.r GR__Eb Gossypium raimondii cDNA clone GR__Eb022E03 3', mRNA sequence
contig00218	gi|48750062|gb|CO080581.1|CO080581	92.54	67	5	0	207	273	164	230	3e-18	93.7	#gi|48750062:1-9 GR__Ea44B24.r GR__Ea Gossypium raimondii cDNA clone GR__Ea44B24 3', mRNA sequence
contig00219	gi|48823069|gb|CO124382.1|CO124382	98.81	759	9	0	258	1016	827	69	0	1433	#gi|48823069:1-9 GR__Eb07E11.f GR__Eb Gossypium raimondii cDNA clone GR__Eb07E11 5', mRNA sequence
contig00220	gi|48749850|gb|CO080369.1|CO080369	95.12	738	13	6	17	753	716	1	0	1164	#gi|48749850:1-9 GR__Ea43M19.r GR__Ea Gossypium raimondii cDNA clone GR__Ea43M19 3', mRNA sequence
contig00221	gi|48800662|gb|CO101976.1|CO101976	98.45	711	10	1	218	927	734	24	0	1314	#gi|48800662:1-9 GR__Eb0029C12.f GR__Eb Gossypium raimondii cDNA clone GR__Eb0029C12 5', mRNA sequence
contig00222	gi|48827737|gb|CO126127.1|CO126127	98.47	783	12	0	166	948	823	41	0	1457	#gi|48827737:1-9 GR__Eb09P17.f GR__Eb Gossypium raimondii cDNA clone GR__Eb09P17 5', mRNA sequence
contig00223	gi|48778619|gb|CO087985.1|CO087985	99.24	788	6	0	1	788	70	857	0	1515	#gi|48778619:1-9 GR__Ea06L07.f GR__Ea Gossypium raimondii cDNA clone GR__Ea06L07 5', mRNA sequence
contig00224	gi|48752319|gb|CO082838.1|CO082838	98.8	914	10	1	45	958	5	917	0	1717	#gi|48752319:1-9 GR__Ea47K06.r GR__Ea Gossypium raimondii cDNA clone GR__Ea47K06 3', mRNA sequence
contig00225	gi|48789374|gb|CO090688.1|CO090688	98.12	853	16	0	153	1005	868	16	0	1566	#gi|48789374:1-9 GR__Ea10M19.f GR__Ea Gossypium raimondii cDNA clone GR__Ea10M19 5', mRNA sequence
contig00226	gi|48799108|gb|CO100422.1|CO100422	98.28	874	14	1	103	976	5	877	0	1606	#gi|48799108:1-9 GR__Ea25M11.r GR__Ea Gossypium raimondii cDNA clone GR__Ea25M11 3', mRNA sequence
contig00227	gi|48748911|gb|CO079430.1|CO079430	97.92	769	16	0	188	956	20	788	0	1398	#gi|48748911:1-9 GR__Ea42D13.f GR__Ea Gossypium raimondii cDNA clone GR__Ea42D13 5', mRNA sequence
contig00228	gi|48793439|gb|CO094753.1|CO094753	97.54	894	21	1	30	923	893	1	0	1590	#gi|48793439:1-9 GR__Ea17A20.r GR__Ea Gossypium raimondii cDNA clone GR__Ea17A20 3', mRNA sequence
contig00229	gi|48744099|gb|CO074618.1|CO074618	97.46	788	17	1	176	963	785	1	0	1400	#gi|48744099:1-9 GR__Ea34N03.f GR__Ea Gossypium raimondii cDNA clone GR__Ea34N03 5', mRNA sequence
contig00230	gi|48808232|gb|CO109546.1|CO109546	98.33	838	11	2	114	949	837	1	0	1536	#gi|48808232:1-9 GR__Eb0042A05.f GR__Eb Gossypium raimondii cDNA clone GR__Eb0042A05 5', mRNA sequence
contig00232	gi|48746851|gb|CO077370.1|CO077370	97.29	924	21	4	16	937	6	927	0	1602	#gi|48746851:1-9 GR__Ea39B21.r GR__Ea Gossypium raimondii cDNA clone GR__Ea39B21 3', mRNA sequence
contig00233	gi|48791642|gb|CO092956.1|CO092956	95.31	640	30	0	335	974	650	11	0	1031	#gi|48791642:1-9 GR__Ea14E14.f GR__Ea Gossypium raimondii cDNA clone GR__Ea14E14 5', mRNA sequence
contig00234	gi|48740529|gb|CO071048.1|CO071048	96.53	806	25	1	69	871	78	883	0	1376	#gi|48740529:1-9 GR__Ea28H15.r GR__Ea Gossypium raimondii cDNA clone GR__Ea28H15 3', mRNA sequence
contig00235	gi|48752031|gb|CO082550.1|CO082550	96.82	598	19	0	34	631	10	607	0	1035	#gi|48752031:1-9 GR__Ea47D17.r GR__Ea Gossypium raimondii cDNA clone GR__Ea47D17 3', mRNA sequence
contig00236	gi|48818851|gb|CO120164.1|CO120164	97.32	822	21	1	6	826	1	822	0	1449	#gi|48818851:1-9 GR__Eb023H24.r GR__Eb Gossypium raimondii cDNA clone GR__Eb023H24 3', mRNA sequence
contig00237	gi|48796100|gb|CO097414.1|CO097414	96.69	816	15	3	1	804	31	846	0	1398	#gi|48796100:1-9 GR__Ea21E05.r GR__Ea Gossypium raimondii cDNA clone GR__Ea21E05 3', mRNA sequence
contig00238	gi|48741492|gb|CO072011.1|CO072011	86.27	386	53	0	88	473	57	442	4e-94	345	#gi|48741492:1-9 GR__Ea30O16.r GR__Ea Gossypium raimondii cDNA clone GR__Ea30O16 3', mRNA sequence
contig00239	gi|48750960|gb|CO081479.1|CO081479	84.78	92	14	0	495	586	583	674	1e-11	71.9	#gi|48750960:1-9 GR__Ea45J10.r GR__Ea Gossypium raimondii cDNA clone GR__Ea45J10 3', mRNA sequence
contig00240	gi|48743643|gb|CO074162.1|CO074162	98.34	841	14	0	63	903	1	841	0	1556	#gi|48743643:1-9 GR__Ea34B24.r GR__Ea Gossypium raimondii cDNA clone GR__Ea34B24 3', mRNA sequence
contig00241	gi|48821493|gb|CO122806.1|CO122806	98.83	770	8	1	88	856	1	770	0	1400	#gi|48821493:1-9 GR__Eb04J23.r GR__Eb Gossypium raimondii cDNA clone GR__Eb04J23 3', mRNA sequence
contig00242	gi|48826688|gb|CO125078.1|CO125078	97.22	828	20	3	151	976	831	5	0	1437	#gi|48826688:1-9 GR__Eb08F24.f GR__Eb Gossypium raimondii cDNA clone GR__Eb08F24 5', mRNA sequence
contig00243	gi|48814897|gb|CO116210.1|CO116210	95.16	785	25	2	2	786	26	797	0	1261	#gi|48814897:1-9 GR__Eb018F20.r GR__Eb Gossypium raimondii cDNA clone GR__Eb018F20 3', mRNA sequence
contig00244	gi|48752063|gb|CO082582.1|CO082582	98.34	844	14	0	109	952	844	1	0	1564	#gi|48752063:1-9 GR__Ea47E10.r GR__Ea Gossypium raimondii cDNA clone GR__Ea47E10 3', mRNA sequence
contig00245	gi|48778764|gb|CO088130.1|CO088130	98.23	848	15	0	25	872	9	856	0	1562	#gi|48778764:1-9 GR__Ea06O19.f GR__Ea Gossypium raimondii cDNA clone GR__Ea06O19 5', mRNA sequence
contig00246	gi|48795178|gb|CO096492.1|CO096492	97.96	736	15	0	1	736	35	770	0	1340	#gi|48795178:1-9 GR__Ea19M15.r GR__Ea Gossypium raimondii cDNA clone GR__Ea19M15 3', mRNA sequence
contig00247	gi|48750143|gb|CO080662.1|CO080662	98.36	854	13	1	87	940	853	1	0	1574	#gi|48750143:1-9 GR__Ea44E03.f GR__Ea Gossypium raimondii cDNA clone GR__Ea44E03 5', mRNA sequence
contig00249	gi|48794112|gb|CO095426.1|CO095426	96.9	678	20	1	291	967	1	678	0	1170	#gi|48794112:1-9 GR__Ea18A20.r GR__Ea Gossypium raimondii cDNA clone GR__Ea18A20 3', mRNA sequence
contig00250	gi|48806825|gb|CO108139.1|CO108139	89.38	113	12	0	843	955	751	639	5e-29	129	#gi|48806825:1-9 GR__Eb0039L19.r GR__Eb Gossypium raimondii cDNA clone GR__Eb0039L19 3', mRNA sequence
contig00251	gi|48823400|gb|CO124713.1|CO124713	96.83	630	20	0	1	630	80	709	0	1090	#gi|48823400:1-9 GR__Eb07M14.r GR__Eb Gossypium raimondii cDNA clone GR__Eb07M14 3', mRNA sequence
contig00252	gi|48752218|gb|CO082737.1|CO082737	98.84	863	9	1	1	863	15	876	0	1624	#gi|48752218:1-9 GR__Ea47H22.r GR__Ea Gossypium raimondii cDNA clone GR__Ea47H22 3', mRNA sequence
contig00254	gi|48797473|gb|CO098787.1|CO098787	95.48	531	12	2	1	529	521	1	0	866	#gi|48797473:1-9 GR__Ea23E22.r GR__Ea Gossypium raimondii cDNA clone GR__Ea23E22 3', mRNA sequence
contig00255	gi|48880096|gb|CO131118.1|CO131118	98.35	607	10	0	356	962	1	607	0	1124	#gi|48880096:1-9 GR__Eb43D24.r GR__Eb Gossypium raimondii cDNA clone GR__Eb43D24 3', mRNA sequence
contig00256	gi|48742431|gb|CO072950.1|CO072950	98.8	917	11	0	3	919	1	917	0	1731	#gi|48742431:1-9 GR__Ea32G03.r GR__Ea Gossypium raimondii cDNA clone GR__Ea32G03 3', mRNA sequence
contig00257	gi|48750240|gb|CO080759.1|CO080759	82.43	649	111	1	52	700	37	682	3e-104	379	#gi|48750240:1-9 GR__Ea44G17.r GR__Ea Gossypium raimondii cDNA clone GR__Ea44G17 3', mRNA sequence
contig00258	gi|48745517|gb|CO076036.1|CO076036	98.54	684	7	1	14	694	118	801	0	1273	#gi|48745517:1-9 GR__Ea37C23.f GR__Ea Gossypium raimondii cDNA clone GR__Ea37C23 5', mRNA sequence
contig00259	gi|48752840|gb|CO083359.1|CO083359	98.32	953	13	3	1	952	951	1	0	1705	#gi|48752840:1-9 GR__Ea48G07.r GR__Ea Gossypium raimondii cDNA clone GR__Ea48G07 3', mRNA sequence
contig00260	gi|48822303|gb|CO123616.1|CO123616	98.72	705	8	1	250	954	849	146	0	1318	#gi|48822303:1-9 GR__Eb05N24.f GR__Eb Gossypium raimondii cDNA clone GR__Eb05N24 5', mRNA sequence
contig00261	gi|48816564|gb|CO117877.1|CO117877	95.99	898	29	5	10	903	8	902	0	1358	#gi|48816564:1-9 GR__Eb01P05.f GR__Eb Gossypium raimondii cDNA clone GR__Eb01P05 5', mRNA sequence
contig00262	gi|48741968|gb|CO072487.1|CO072487	99.05	951	9	0	3	953	1	951	0	1814	#gi|48741968:1-9 GR__Ea31L02.r GR__Ea Gossypium raimondii cDNA clone GR__Ea31L02 3', mRNA sequence
contig00263	gi|48789153|gb|CO090467.1|CO090467	97.93	772	16	0	149	920	817	46	0	1403	#gi|48789153:1-9 GR__Ea10H17.r GR__Ea Gossypium raimondii cDNA clone GR__Ea10H17 3', mRNA sequence
contig00264	gi|48790329|gb|CO091643.1|CO091643	98.65	891	12	0	64	954	1	891	0	1639	#gi|48790329:1-9 GR__Ea12D24.f GR__Ea Gossypium raimondii cDNA clone GR__Ea12D24 5', mRNA sequence
contig00265	gi|48795398|gb|CO096712.1|CO096712	90.12	81	8	0	251	331	385	465	2e-19	97.6	#gi|48795398:1-9 GR__Ea20C09.r GR__Ea Gossypium raimondii cDNA clone GR__Ea20C09 3', mRNA sequence
contig00266	gi|48806072|gb|CO107386.1|CO107386	97.65	722	17	0	99	820	814	93	0	1296	#gi|48806072:1-9 GR__Eb0038I24.f GR__Eb Gossypium raimondii cDNA clone GR__Eb0038I24 5', mRNA sequence
contig00267	gi|48753198|gb|CO083717.1|CO083717	95.18	892	42	1	13	904	1	891	0	1378	#gi|48753198:1-9 GR__Ea48O13.r GR__Ea Gossypium raimondii cDNA clone GR__Ea48O13 3', mRNA sequence
contig00268	gi|48739636|gb|CO070155.1|CO070155	96.91	453	9	2	2	450	1	452	0	777	#gi|48739636:1-9 GR__Ea27A22.r GR__Ea Gossypium raimondii cDNA clone GR__Ea27A22 3', mRNA sequence
contig00269	gi|48807455|gb|CO108769.1|CO108769	97.06	306	2	2	291	589	1	306	1e-149	529	#gi|48807455:1-9 GR__Eb0040M12.f GR__Eb Gossypium raimondii cDNA clone GR__Eb0040M12 5', mRNA sequence
contig00270	gi|48794280|gb|CO095594.1|CO095594	88.71	62	7	0	89	150	376	437	1e-10	67.9	#gi|48794280:1-9 GR__Ea18E20.r GR__Ea Gossypium raimondii cDNA clone GR__Ea18E20 3', mRNA sequence
contig00271	gi|48779525|gb|CO088891.1|CO088891	95.22	691	32	1	1	691	163	852	0	1100	#gi|48779525:1-9 GR__Ea08B16.f GR__Ea Gossypium raimondii cDNA clone GR__Ea08B16 5', mRNA sequence
contig00272	gi|48742588|gb|CO073107.1|CO073107	96.84	696	19	1	248	943	745	53	0	1201	#gi|48742588:1-9 GR__Ea32J17.f GR__Ea Gossypium raimondii cDNA clone GR__Ea32J17 5', mRNA sequence
contig00273	gi|48793872|gb|CO095186.1|CO095186	94.8	327	17	0	11	337	48	374	8e-145	513	#gi|48793872:1-9 GR__Ea17L04.f GR__Ea Gossypium raimondii cDNA clone GR__Ea17L04 5', mRNA sequence
contig00274	gi|48775432|gb|CO084798.1|CO084798	94.41	590	12	3	346	935	570	2	0	920	#gi|48775432:1-9 GR__Ea01J16.f GR__Ea Gossypium raimondii cDNA clone GR__Ea01J16 5', mRNA sequence
contig00275	gi|48751860|gb|CO082379.1|CO082379	98.4	815	12	1	125	938	916	102	0	1505	#gi|48751860:1-9 GR__Ea46P09.r GR__Ea Gossypium raimondii cDNA clone GR__Ea46P09 3', mRNA sequence
contig00277	gi|48817107|gb|CO118420.1|CO118420	99.05	736	7	0	204	939	863	128	0	1326	#gi|48817107:1-9 GR__Eb020M11.r GR__Eb Gossypium raimondii cDNA clone GR__Eb020M11 3', mRNA sequence
contig00278	gi|48748917|gb|CO079436.1|CO079436	97.95	781	16	0	106	886	4	784	0	1421	#gi|48748917:1-9 GR__Ea42D17.f GR__Ea Gossypium raimondii cDNA clone GR__Ea42D17 5', mRNA sequence
contig00279	gi|48796990|gb|CO098304.1|CO098304	88.73	408	46	0	146	553	265	672	6e-124	444	#gi|48796990:1-9 GR__Ea22J06.r GR__Ea Gossypium raimondii cDNA clone GR__Ea22J06 3', mRNA sequence
contig00280	gi|48802243|gb|CO103557.1|CO103557	96.31	758	27	1	171	927	812	55	0	1273	#gi|48802243:1-9 GR__Eb0032D06.r GR__Eb Gossypium raimondii cDNA clone GR__Eb0032D06 3', mRNA sequence
contig00281	gi|48741810|gb|CO072329.1|CO072329	98.57	841	10	1	74	912	83	923	0	1566	#gi|48741810:1-9 GR__Ea31H07.r GR__Ea Gossypium raimondii cDNA clone GR__Ea31H07 3', mRNA sequence
contig00282	gi|48813119|gb|CO114432.1|CO114432	95.82	670	23	1	208	872	791	122	0	1106	#gi|48813119:1-9 GR__Eb015J06.f GR__Eb Gossypium raimondii cDNA clone GR__Eb015J06 5', mRNA sequence
contig00283	gi|48798750|gb|CO100064.1|CO100064	87.01	762	73	7	169	912	782	29	0	708	#gi|48798750:1-9 GR__Ea25E09.r GR__Ea Gossypium raimondii cDNA clone GR__Ea25E09 3', mRNA sequence
contig00284	gi|48796263|gb|CO097577.1|CO097577	83.33	672	112	0	46	717	744	73	6e-124	444	#gi|48796263:1-9 GR__Ea21I01.f GR__Ea Gossypium raimondii cDNA clone GR__Ea21I01 5', mRNA sequence
contig00285	gi|48811123|gb|CO112436.1|CO112436	98.46	716	11	0	159	874	739	24	0	1265	#gi|48811123:1-9 GR__Eb0049B12.f GR__Eb Gossypium raimondii cDNA clone GR__Eb0049B12 5', mRNA sequence
contig00286	gi|48742450|gb|CO072969.1|CO072969	98.17	709	13	0	220	928	779	71	0	1302	#gi|48742450:1-9 GR__Ea32G14.f GR__Ea Gossypium raimondii cDNA clone GR__Ea32G14 5', mRNA sequence
contig00287	gi|48745295|gb|CO075814.1|CO075814	97.77	494	9	1	389	880	567	74	0	886	#gi|48745295:1-9 GR__Ea36M19.f GR__Ea Gossypium raimondii cDNA clone GR__Ea36M19 5', mRNA sequence
contig00288	gi|48744797|gb|CO075316.1|CO075316	98.6	712	10	0	209	920	775	64	0	1332	#gi|48744797:1-9 GR__Ea35O19.r GR__Ea Gossypium raimondii cDNA clone GR__Ea35O19 3', mRNA sequence
contig00289	gi|48750085|gb|CO080604.1|CO080604	98.39	807	11	2	116	920	855	49	0	1481	#gi|48750085:1-9 GR__Ea44C15.r GR__Ea Gossypium raimondii cDNA clone GR__Ea44C15 3', mRNA sequence
contig00290	gi|48749936|gb|CO080455.1|CO080455	96.1	718	26	2	4	721	63	778	0	1144	#gi|48749936:1-9 GR__Ea43O19.f GR__Ea Gossypium raimondii cDNA clone GR__Ea43O19 5', mRNA sequence
contig00291	gi|48796055|gb|CO097369.1|CO097369	93.9	525	32	0	184	708	252	776	0	787	#gi|48796055:1-9 GR__Ea21D04.f GR__Ea Gossypium raimondii cDNA clone GR__Ea21D04 5', mRNA sequence
contig00292	gi|48795032|gb|CO096346.1|CO096346	89.26	270	29	0	458	727	466	197	4e-82	305	#gi|48795032:1-9 GR__Ea19I12.f GR__Ea Gossypium raimondii cDNA clone GR__Ea19I12 5', mRNA sequence
contig00293	gi|48743160|gb|CO073679.1|CO073679	98.01	704	12	2	1	703	52	754	0	1269	#gi|48743160:1-9 GR__Ea33G20.f GR__Ea Gossypium raimondii cDNA clone GR__Ea33G20 5', mRNA sequence
contig00294	gi|48817192|gb|CO118505.1|CO118505	98.07	879	17	0	37	915	891	13	0	1608	#gi|48817192:1-9 GR__Eb020O13.r GR__Eb Gossypium raimondii cDNA clone GR__Eb020O13 3', mRNA sequence
contig00295	gi|48743028|gb|CO073547.1|CO073547	97.49	835	11	2	1	825	44	878	0	1489	#gi|48743028:1-9 GR__Ea33D21.r GR__Ea Gossypium raimondii cDNA clone GR__Ea33D21 3', mRNA sequence
contig00296	gi|48812940|gb|CO114253.1|CO114253	96.96	756	18	2	30	784	1	752	0	1306	#gi|48812940:1-9 GR__Eb015E19.r GR__Eb Gossypium raimondii cDNA clone GR__Eb015E19 3', mRNA sequence
contig00297	gi|48743958|gb|CO074477.1|CO074477	97.57	823	20	0	62	884	1	823	0	1473	#gi|48743958:1-9 GR__Ea34J18.r GR__Ea Gossypium raimondii cDNA clone GR__Ea34J18 3', mRNA sequence
contig00299	gi|48747263|gb|CO077782.1|CO077782	97.88	566	12	0	256	821	658	93	0	979	#gi|48747263:1-9 GR__Ea39L19.f GR__Ea Gossypium raimondii cDNA clone GR__Ea39L19 5', mRNA sequence
contig00300	gi|48748024|gb|CO078543.1|CO078543	99.39	821	5	0	90	910	826	6	0	1588	#gi|48748024:1-9 GR__Ea40N23.f GR__Ea Gossypium raimondii cDNA clone GR__Ea40N23 5', mRNA sequence
contig00301	gi|48820467|gb|CO121780.1|CO121780	90.55	275	26	0	619	893	877	603	2e-93	343	#gi|48820467:1-9 GR__Eb03B23.f GR__Eb Gossypium raimondii cDNA clone GR__Eb03B23 5', mRNA sequence
contig00302	gi|48820400|gb|CO121713.1|CO121713	94.49	744	37	3	150	890	793	51	0	1086	#gi|48820400:1-9 GR__Eb03A10.f GR__Eb Gossypium raimondii cDNA clone GR__Eb03A10 5', mRNA sequence
contig00303	gi|48751529|gb|CO082048.1|CO082048	97.15	806	22	1	52	856	1	806	0	1407	#gi|48751529:1-9 GR__Ea46H15.f GR__Ea Gossypium raimondii cDNA clone GR__Ea46H15 5', mRNA sequence
contig00305	gi|48743535|gb|CO074054.1|CO074054	99.09	766	7	0	86	851	64	829	0	1463	#gi|48743535:1-9 GR__Ea33P09.r GR__Ea Gossypium raimondii cDNA clone GR__Ea33P09 3', mRNA sequence
contig00306	gi|48793021|gb|CO094335.1|CO094335	98.57	698	10	0	127	824	702	5	0	1304	#gi|48793021:1-9 GR__Ea16G07.f GR__Ea Gossypium raimondii cDNA clone GR__Ea16G07 5', mRNA sequence
contig00307	gi|48751192|gb|CO081711.1|CO081711	98.58	636	9	0	1	636	167	802	0	1189	#gi|48751192:1-9 GR__Ea45P09.r GR__Ea Gossypium raimondii cDNA clone GR__Ea45P09 3', mRNA sequence
contig00308	gi|48752619|gb|CO083138.1|CO083138	98	851	14	2	53	900	2	852	0	1538	#gi|48752619:1-9 GR__Ea48B06.r GR__Ea Gossypium raimondii cDNA clone GR__Ea48B06 3', mRNA sequence
contig00309	gi|48743529|gb|CO074048.1|CO074048	98.55	826	12	0	73	898	887	62	0	1542	#gi|48743529:1-9 GR__Ea33P06.r GR__Ea Gossypium raimondii cDNA clone GR__Ea33P06 3', mRNA sequence
contig00310	gi|48806228|gb|CO107542.1|CO107542	95.71	886	36	2	1	886	902	19	0	1439	#gi|48806228:1-9 GR__Eb0038M22.r GR__Eb Gossypium raimondii cDNA clone GR__Eb0038M22 3', mRNA sequence
contig00312	gi|48751579|gb|CO082098.1|CO082098	96.37	799	28	1	1	798	105	903	0	1348	#gi|48751579:1-9 GR__Ea46I19.r GR__Ea Gossypium raimondii cDNA clone GR__Ea46I19 3', mRNA sequence
contig00313	gi|48791929|gb|CO093243.1|CO093243	98.34	782	11	2	10	790	73	853	0	1396	#gi|48791929:1-9 GR__Ea14L10.r GR__Ea Gossypium raimondii cDNA clone GR__Ea14L10 3', mRNA sequence
contig00314	gi|48790852|gb|CO092166.1|CO092166	98.53	815	11	1	1	815	7	820	0	1471	#gi|48790852:1-9 GR__Ea13A17.r GR__Ea Gossypium raimondii cDNA clone GR__Ea13A17 3', mRNA sequence
contig00315	gi|48794218|gb|CO095532.1|CO095532	98.12	744	12	2	145	888	1	742	0	1348	#gi|48794218:1-9 GR__Ea18D12.r GR__Ea Gossypium raimondii cDNA clone GR__Ea18D12 3', mRNA sequence
contig00316	gi|48748012|gb|CO078531.1|CO078531	95.93	861	33	2	34	892	880	20	0	1413	#gi|48748012:1-9 GR__Ea40N16.r GR__Ea Gossypium raimondii cDNA clone GR__Ea40N16 3', mRNA sequence
contig00317	gi|48814598|gb|CO115911.1|CO115911	95.49	687	30	1	12	697	4	690	0	1108	#gi|48814598:1-9 GR__Eb017O15.f GR__Eb Gossypium raimondii cDNA clone GR__Eb017O15 5', mRNA sequence
contig00318	gi|48789404|gb|CO090718.1|CO090718	98.61	575	8	0	1	575	92	666	0	1076	#gi|48789404:1-9 GR__Ea10N11.f GR__Ea Gossypium raimondii cDNA clone GR__Ea10N11 5', mRNA sequence
contig00319	gi|48777695|gb|CO087061.1|CO087061	90.92	760	66	1	108	867	757	1	0	955	#gi|48777695:1-9 GR__Ea05F17.f GR__Ea Gossypium raimondii cDNA clone GR__Ea05F17 5', mRNA sequence
contig00320	gi|48776311|gb|CO085677.1|CO085677	98.01	806	16	0	73	878	1	806	0	1471	#gi|48776311:1-9 GR__Ea02P20.f GR__Ea Gossypium raimondii cDNA clone GR__Ea02P20 5', mRNA sequence
contig00321	gi|48806843|gb|CO108157.1|CO108157	98.18	879	14	2	1	879	9	885	0	1600	#gi|48806843:1-9 GR__Eb0039M05.r GR__Eb Gossypium raimondii cDNA clone GR__Eb0039M05 3', mRNA sequence
contig00322	gi|48794119|gb|CO095433.1|CO095433	95.96	693	13	4	72	761	90	770	0	1094	#gi|48794119:1-9 GR__Ea18A24.f GR__Ea Gossypium raimondii cDNA clone GR__Ea18A24 5', mRNA sequence
contig00323	gi|48789580|gb|CO090894.1|CO090894	97.97	789	15	1	49	837	788	1	0	1429	#gi|48789580:1-9 GR__Ea11B18.f GR__Ea Gossypium raimondii cDNA clone GR__Ea11B18 5', mRNA sequence
contig00324	gi|48806824|gb|CO108138.1|CO108138	88.24	102	12	0	528	629	361	260	2e-22	107	#gi|48806824:1-9 GR__Eb0039L19.f GR__Eb Gossypium raimondii cDNA clone GR__Eb0039L19 5', mRNA sequence
contig00325	gi|48743355|gb|CO073874.1|CO073874	97.82	873	19	0	7	879	11	883	0	1580	#gi|48743355:1-9 GR__Ea33L06.r GR__Ea Gossypium raimondii cDNA clone GR__Ea33L06 3', mRNA sequence
contig00326	gi|48820459|gb|CO121772.1|CO121772	99.1	111	1	0	1	111	111	1	4e-54	212	#gi|48820459:1-9 GR__Eb03B18.r GR__Eb Gossypium raimondii cDNA clone GR__Eb03B18 3', mRNA sequence
contig00327	gi|48805236|gb|CO106550.1|CO106550	96.79	779	20	3	111	884	788	10	0	1326	#gi|48805236:1-9 GR__Eb0037E01.f GR__Eb Gossypium raimondii cDNA clone GR__Eb0037E01 5', mRNA sequence
contig00328	gi|48817720|gb|CO119033.1|CO119033	95.82	646	25	2	188	831	787	142	0	902	#gi|48817720:1-9 GR__Eb021L17.f GR__Eb Gossypium raimondii cDNA clone GR__Eb021L17 5', mRNA sequence
contig00329	gi|48791697|gb|CO093011.1|CO093011	98.01	752	15	0	95	846	19	770	0	1372	#gi|48791697:1-9 GR__Ea14F20.f GR__Ea Gossypium raimondii cDNA clone GR__Ea14F20 5', mRNA sequence
contig00331	gi|48776814|gb|CO086180.1|CO086180	94.11	475	28	0	154	628	761	287	0	720	#gi|48776814:1-9 GR__Ea04A03.r GR__Ea Gossypium raimondii cDNA clone GR__Ea04A03 3', mRNA sequence
contig00332	gi|48807035|gb|CO108349.1|CO108349	95.29	680	32	0	2	681	791	112	0	1094	#gi|48807035:1-9 GR__Eb0040B06.f GR__Eb Gossypium raimondii cDNA clone GR__Eb0040B06 5', mRNA sequence
contig00333	gi|48743566|gb|CO074085.1|CO074085	97.77	852	19	0	29	880	923	72	0	1538	#gi|48743566:1-9 GR__Ea34A03.r GR__Ea Gossypium raimondii cDNA clone GR__Ea34A03 3', mRNA sequence
contig00334	gi|48804454|gb|CO105768.1|CO105768	94.62	669	35	1	83	751	668	1	0	1033	#gi|48804454:1-9 GR__Eb0036B17.r GR__Eb Gossypium raimondii cDNA clone GR__Eb0036B17 3', mRNA sequence
contig00335	gi|48746699|gb|CO077218.1|CO077218	98.54	615	9	0	266	880	104	718	0	1148	#gi|48746699:1-9 GR__Ea38O10.f GR__Ea Gossypium raimondii cDNA clone GR__Ea38O10 5', mRNA sequence
contig00336	gi|48753708|gb|CO084227.1|CO084227	99.28	692	5	0	183	874	704	13	0	1332	#gi|48753708:1-9 GR__Ea49L16.r GR__Ea Gossypium raimondii cDNA clone GR__Ea49L16 3', mRNA sequence
contig00337	gi|48789302|gb|CO090616.1|CO090616	97.94	630	13	0	251	880	784	155	0	1146	#gi|48789302:1-9 GR__Ea10L01.r GR__Ea Gossypium raimondii cDNA clone GR__Ea10L01 3', mRNA sequence
contig00338	gi|48777825|gb|CO087191.1|CO087191	91.92	681	53	2	13	691	44	724	0	898	#gi|48777825:1-9 GR__Ea05I16.f GR__Ea Gossypium raimondii cDNA clone GR__Ea05I16 5', mRNA sequence
contig00339	gi|48747429|gb|CO077948.1|CO077948	98.29	876	12	3	1	873	33	908	0	1596	#gi|48747429:1-9 GR__Ea39P15.r GR__Ea Gossypium raimondii cDNA clone GR__Ea39P15 3', mRNA sequence
contig00340	gi|48820574|gb|CO121887.1|CO121887	98.89	809	9	0	69	877	1	809	0	1532	#gi|48820574:1-9 GR__Eb03E08.f GR__Eb Gossypium raimondii cDNA clone GR__Eb03E08 5', mRNA sequence
contig00341	gi|48881205|gb|CO132227.1|CO132227	85.44	158	23	0	124	281	218	375	1e-29	131	#gi|48881205:1-9 GR__Eb44O22.r GR__Eb Gossypium raimondii cDNA clone GR__Eb44O22 3', mRNA sequence
contig00342	gi|48777750|gb|CO087116.1|CO087116	97.43	817	19	2	61	877	830	16	0	1437	#gi|48777750:1-9 GR__Ea05G22.r GR__Ea Gossypium raimondii cDNA clone GR__Ea05G22 3', mRNA sequence
contig00343	gi|48741118|gb|CO071637.1|CO071637	98.41	440	6	1	1	439	199	638	0	809	#gi|48741118:1-9 GR__Ea30B06.r GR__Ea Gossypium raimondii cDNA clone GR__Ea30B06 3', mRNA sequence
contig00344	gi|48740967|gb|CO071486.1|CO071486	97.78	677	14	1	172	848	1	676	0	1086	#gi|48740967:1-9 GR__Ea29L03.r GR__Ea Gossypium raimondii cDNA clone GR__Ea29L03 3', mRNA sequence
contig00345	gi|48814755|gb|CO116068.1|CO116068	98.37	736	11	1	110	844	50	785	0	1356	#gi|48814755:1-9 GR__Eb018C08.r GR__Eb Gossypium raimondii cDNA clone GR__Eb018C08 3', mRNA sequence
contig00346	gi|48743143|gb|CO073662.1|CO073662	98.21	784	14	0	19	802	41	824	0	1443	#gi|48743143:1-9 GR__Ea33G11.r GR__Ea Gossypium raimondii cDNA clone GR__Ea33G11 3', mRNA sequence
contig00347	gi|48782335|gb|CO089893.1|CO089893	98.7	847	11	0	1	847	19	865	0	1592	#gi|48782335:1-9 GR__Ea09J13.f GR__Ea Gossypium raimondii cDNA clone GR__Ea09J13 5', mRNA sequence
contig00348	gi|48817491|gb|CO118804.1|CO118804	97.48	834	21	0	1	834	17	850	0	1487	#gi|48817491:1-9 GR__Eb021F23.r GR__Eb Gossypium raimondii cDNA clone GR__Eb021F23 3', mRNA sequence
contig00349	gi|48776456|gb|CO085822.1|CO085822	96.98	761	23	0	9	769	10	770	0	1326	#gi|48776456:1-9 GR__Ea03E09.f GR__Ea Gossypium raimondii cDNA clone GR__Ea03E09 5', mRNA sequence
contig00350	gi|48747326|gb|CO077845.1|CO077845	99.41	682	3	1	3	683	1	682	0	1271	#gi|48747326:1-9 GR__Ea39N03.r GR__Ea Gossypium raimondii cDNA clone GR__Ea39N03 3', mRNA sequence
contig00351	gi|48809084|gb|CO110398.1|CO110398	91.48	446	29	5	356	796	529	88	1e-143	509	#gi|48809084:1-9 GR__Eb0044J10.f GR__Eb Gossypium raimondii cDNA clone GR__Eb0044J10 5', mRNA sequence
contig00352	gi|48805011|gb|CO106325.1|CO106325	98.62	726	9	1	1	726	33	757	0	1352	#gi|48805011:1-9 GR__Eb0036O14.f GR__Eb Gossypium raimondii cDNA clone GR__Eb0036O14 5', mRNA sequence
contig00353	gi|48821006|gb|CO122319.1|CO122319	98.21	728	13	0	142	869	142	869	0	1340	#gi|48821006:1-9 GR__Eb03O04.f GR__Eb Gossypium raimondii cDNA clone GR__Eb03O04 5', mRNA sequence
contig00354	gi|48785652|gb|CO090209.1|CO090209	98.22	731	13	0	94	824	25	755	0	1346	#gi|48785652:1-9 GR__Ea10B01.r GR__Ea Gossypium raimondii cDNA clone GR__Ea10B01 3', mRNA sequence
contig00355	gi|48777123|gb|CO086489.1|CO086489	97.95	782	9	2	16	797	1	775	0	1382	#gi|48777123:1-9 GR__Ea04H19.f GR__Ea Gossypium raimondii cDNA clone GR__Ea04H19 5', mRNA sequence
contig00356	gi|48798421|gb|CO099735.1|CO099735	95.89	560	23	0	181	740	726	167	0	928	#gi|48798421:1-9 GR__Ea24M13.f GR__Ea Gossypium raimondii cDNA clone GR__Ea24M13 5', mRNA sequence
contig00357	gi|48779245|gb|CO088611.1|CO088611	97.61	796	18	1	4	799	35	829	0	1419	#gi|48779245:1-9 GR__Ea07K16.f GR__Ea Gossypium raimondii cDNA clone GR__Ea07K16 5', mRNA sequence
contig00358	gi|48744923|gb|CO075442.1|CO075442	97.89	854	18	0	5	858	862	9	0	1550	#gi|48744923:1-9 GR__Ea36C08.r GR__Ea Gossypium raimondii cDNA clone GR__Ea36C08 3', mRNA sequence
contig00359	gi|48796643|gb|CO097957.1|CO097957	96.06	736	27	2	44	777	1	736	0	1215	#gi|48796643:1-9 GR__Ea22B04.r GR__Ea Gossypium raimondii cDNA clone GR__Ea22B04 3', mRNA sequence
contig00360	gi|48793448|gb|CO094762.1|CO094762	97.58	537	11	2	321	856	690	155	0	946	#gi|48793448:1-9 GR__Ea17B01.r GR__Ea Gossypium raimondii cDNA clone GR__Ea17B01 3', mRNA sequence
[truncated: 2,623 more rows]

## Sheet: leaf__nr_blast
Query id	Subject id	% identity	alignment length	mismatches	gap openings	q. start	q. end	s. start	s. end	e-value	bit score
[truncated: 2,838 more rows]

[truncated: 4 more sheets: root_Gh_blast, root_Gb_blast, root_nr_blast, root_Gr_blast]
