# Supplementary material for: Genome-wide transcriptomic comparison of cotton (Gossypium herbaceum) leaf and root under drought stress
Source: 3 Biotech. 2014 Oct 19;5(4):585–96. doi: 10.1007/s13205-014-0257-2 (PMC4522718; doi:10.1007/s13205-014-0257-2)
Supplement: Supplementary file 2 — Supplementary material 2 (XLSX 637 kb). Additional information-2 Uniquely and differentially expressed genes in leaf and root tissue [file 13205_2014_257_MOESM2_ESM.xlsx]

## Sheet: all
Additional Information-2 Comparison of differentially expresed contigs in leaf and roots.
	leaf	root	tpm1	tpm2	logtpm1	logtpm2	foldchange	Rvalue	P-value
contig00001	199	2	2755.39	40.5614	11.428	5.34203	6.08601	40.8917	4.96764e-42	contig00001	#gi|356534764:1-9 PREDICTED: magnesium-chelatase subunit H-like [Glycine max]	TRUE
contig00004	161	3	2229.24	60.8421	11.1223	5.927	5.19534	31.0595	2.3011e-32	contig00004	#gi|119368487:1-9 ATP synthase IV subunit [Gossypium barbadense] >gi|223635020|sp|A0ZZ23.1|ATPI_GOSBA RecName: Full=ATP synthase subunit a, chloroplastic; AltName: Full=ATP synthase F0 sector subunit a; AltName: Full=F-ATPase subunit IV >gi|119224849|dbj|BAF41235.1| ATP synthase IV subunit [Gossypium barbadense]	TRUE
contig00006	91	0	1260	0	10.2992	0	10.2992	20.5673	3.41999e-21	contig00006	#gi|71999169:1-9 lipoxygenase LOX1 [Populus deltoides]	TRUE
contig00009	169	4	2340.01	81.1227	11.1923	6.34203	4.85026	31.5025	8.49228e-33	contig00009	#gi|224063766:1-9 predicted protein [Populus trichocarpa] >gi|222843004|gb|EEE80551.1| predicted protein [Populus trichocarpa]	TRUE
contig00010	81	1	1121.54	20.2807	10.1313	4.34203	5.78923	16.3534	2.44923e-17	contig00010	#gi|357470647:1-9 DNA-directed RNA polymerase subunit beta, partial [Medicago truncatula] >gi|355506663|gb|AES87805.1| DNA-directed RNA polymerase subunit beta, partial [Medicago truncatula]	TRUE
contig00014	108	0	1495.39	0	10.5463	0	10.5463	24.4095	5.34583e-25	contig00014	#gi|359806555:1-9 uncharacterized protein LOC100811452 [Glycine max] >gi|307101640|gb|ADN32785.1| sieve element occlusion c [Glycine max]	TRUE
contig00015	57	0	789.233	0	9.62431	0	9.62431	12.8828	1.49121e-13	contig00015	#gi|255556713:1-9 ferric-chelate reductase, putative [Ricinus communis] >gi|223541457|gb|EEF43007.1| ferric-chelate reductase, putative [Ricinus communis]	TRUE
contig00019	58	1	803.079	20.2807	9.6494	4.34203	5.30736	11.2991	2.31229e-12	contig00019	#gi|258489621:1-9 granule-bound starch synthase 1 [Gossypium hirsutum]	TRUE
contig00020	88	6	1218.47	121.684	10.2508	6.927	3.32385	12.5492	1.02685e-13	contig00020	#gi|145408226:1-9 VTC2-like protein [Actinidia chinensis]	TRUE
contig00021	75	3	1038.46	60.8421	10.0202	5.927	4.09324	12.6039	7.03393e-14	contig00021	#gi|359476246:1-9 PREDICTED: glycine dehydrogenase [decarboxylating], mitochondrial [Vitis vinifera]	TRUE
contig00022	73	7	1010.77	141.965	9.98124	7.14939	2.83185	8.93244	3.04516e-10	contig00022	#gi|255579015:1-9 conserved hypothetical protein [Ricinus communis] >gi|223530106|gb|EEF32020.1| conserved hypothetical protein [Ricinus communis]	TRUE
contig00024	125	3	1730.77	60.8421	10.7572	5.927	4.83021	23.2493	1.57305e-24	contig00024	#gi|91208927:1-9 photosystem II 47 kDa protein [Gossypium hirsutum] >gi|325210956|ref|YP_004286030.1| photosystem II CP47 chlorophyll apoprotein [Gossypium thurberi] >gi|372290955|ref|YP_005087719.1| psbB gene product (chloroplast) [Gossypium raimondii] >gi|372291057|ref|YP_005087815.1| psbB gene product (chloroplast) [Gossypium darwinii] >gi|372291411|ref|YP_005088306.1| psbB gene product (chlor…	TRUE
contig00026	66	3	913.849	60.8421	9.83581	5.927	3.90881	10.7329	5.45483e-12	contig00026	#gi|159895667:1-9 phosphoethanolamine N-methyltransferase [Gossypium hirsutum]	TRUE
contig00028	61	1	844.618	20.2807	9.72216	4.34203	5.38012	11.9555	7.84613e-13	contig00028	#gi|359489254:1-9 PREDICTED: protein WAX2-like [Vitis vinifera] >gi|297734711|emb|CBI16762.3| unnamed protein product [Vitis vinifera]	TRUE
contig00029	89	0	1232.31	0	10.2672	0	10.2672	20.1152	1.10967e-20	contig00029	#gi|224078098:1-9 predicted protein [Populus trichocarpa] >gi|222848451|gb|EEE85998.1| predicted protein [Populus trichocarpa]	TRUE
contig00037	152	1	2104.62	20.2807	11.0393	4.34203	6.69731	32.1283	4.25365e-33	contig00037	#gi|359495798:1-9 PREDICTED: serine hydroxymethyltransferase, mitochondrial-like [Vitis vinifera] >gi|297736687|emb|CBI25704.3| unnamed protein product [Vitis vinifera]	TRUE
contig00038	59	3	816.926	60.8421	9.67406	5.927	3.74706	9.29347	2.54211e-10	contig00038	#gi|225456880:1-9 PREDICTED: elongation factor Tu, chloroplastic-like [Vitis vinifera]	TRUE
contig00039	141	3	1952.31	60.8421	10.931	5.927	5.00397	26.7103	5.72812e-28	contig00039	#gi|255544584:1-9 phosphoglycerate kinase, putative [Ricinus communis] >gi|223547261|gb|EEF48756.1| phosphoglycerate kinase, putative [Ricinus communis]	TRUE
contig00041	50	0	692.31	0	9.43527	0	9.43527	11.3007	9.45043e-12	contig00041	#gi|225434311:1-9 PREDICTED: root phototropism protein 2 [Vitis vinifera]	TRUE
contig00042	151	1	2090.78	20.2807	11.0298	4.34203	6.68779	31.9052	7.83473e-33	contig00042	#gi|231688:1-9 RecName: Full=Catalase isozyme 2 >gi|18488|emb|CAA39998.1| subunit 2 of cotton catalase [Gossypium hirsutum]	TRUE
contig00044	60	0	830.772	0	9.69831	0	9.69831	13.5608	4.65761e-14	contig00044	#gi|255580537:1-9 cytochrome P450, putative [Ricinus communis] >gi|223529339|gb|EEF31307.1| cytochrome P450, putative [Ricinus communis]	TRUE
contig00047	54	0	747.695	0	9.54631	0	9.54631	12.2048	8.18397e-13	contig00047	#gi|224083508:1-9 predicted protein [Populus trichocarpa] >gi|222856504|gb|EEE94051.1| predicted protein [Populus trichocarpa]	TRUE
contig00048	270	17	3738.47	344.772	11.8682	8.4295	3.43874	39.6575	2.97491e-41	contig00048	#gi|358346026:1-9 Cell wall-associated hydrolase, partial [Medicago truncatula] >gi|355503009|gb|AES84212.1| Cell wall-associated hydrolase, partial [Medicago truncatula]	TRUE
contig00051	86	2	1190.77	40.5614	10.2177	5.34203	4.87565	16.0752	3.03023e-17	contig00051	#gi|224110900:1-9 predicted protein [Populus trichocarpa] >gi|222864715|gb|EEF01846.1| predicted protein [Populus trichocarpa]	TRUE
contig00052	79	4	1093.85	81.1227	10.0952	6.34203	3.75316	12.4595	8.81858e-14	contig00052	#gi|329317332:1-9 ribulose-1,5-bisphosphate carboxylase/oxygenase large subunit (chloroplast) [Gossypium barbadense] >gi|329317416|gb|AEB90771.1| ribulose-1,5-bisphosphate carboxylase/oxygenase large subunit (chloroplast) [Gossypium barbadense] >gi|329317500|gb|AEB90854.1| ribulose-1,5-bisphosphate carboxylase/oxygenase large subunit (chloroplast) [Gossypium barbadense]	TRUE
contig00053	1062	0	14704.7	0	13.844	0	13.844	240.027	1.56966e-240	contig00053	#gi|12620881:1-9 ribulose-1,5-bisphosphate carboxylase/oxygenase activase 1 [Gossypium hirsutum]	TRUE
contig00055	661	0	9152.34	0	13.1599	0	13.1599	149.395	7.48088e-150	contig00055	#gi|12620883:1-9 ribulose-1,5-bisphosphate carboxylase/oxygenase activase 2 [Gossypium hirsutum]	TRUE
contig00056	144	0	1993.85	0	10.9613	0	10.9613	32.546	4.14281e-33	contig00056	#gi|358248146:1-9 uncharacterized protein LOC100806482 [Glycine max] >gi|255636463|gb|ACU18570.1| unknown [Glycine max]	TRUE
contig00059	56	3	775.387	60.8421	9.59877	5.927	3.67178	8.68171	6.85926e-10	contig00059	#gi|91208956:1-9 NADH dehydrogenase subunit 4 [Gossypium hirsutum] >gi|119368549|ref|YP_913236.1| NADH dehydrogenase ND4 subunit [Gossypium barbadense] >gi|325210975|ref|YP_004286053.1| NADH-plastoquinone oxidoreductase subunit 4 [Gossypium thurberi] >gi|372291081|ref|YP_005087842.1| ndhD gene product (chloroplast) [Gossypium darwinii] >gi|372291437|ref|YP_005088333.1| ndhD gene product (chloropl…	TRUE
contig00060	73	8	1010.77	162.245	9.98124	7.34203	2.63921	8.29315	1.11416e-09	contig00060	#gi|231496:1-9 RecName: Full=Actin-58 >gi|21536|emb|CAA39278.1| actin [Solanum tuberosum]	TRUE
contig00061	39	0	540.002	0	9.07682	0	9.07682	8.81455	1.74786e-09	contig00061	#gi|297840943:1-9 hypothetical protein ARALYDRAFT_893970 [Arabidopsis lyrata subsp. lyrata] >gi|297334194|gb|EFH64612.1| hypothetical protein ARALYDRAFT_893970 [Arabidopsis lyrata subsp. lyrata]	TRUE
contig00070	221	1	3060.01	20.2807	11.5793	4.34203	7.23729	47.5612	1.1501e-48	contig00070	#gi|255543455:1-9 glyceraldehyde 3-phosphate dehydrogenase, putative [Ricinus communis] >gi|223547801|gb|EEF49293.1| glyceraldehyde 3-phosphate dehydrogenase, putative [Ricinus communis]	TRUE
contig00083	97	2	1343.08	40.5614	10.3913	5.34203	5.0493	18.4579	1.12816e-19	contig00083	#gi|307136215:1-9 ATP synthase [Cucumis melo subsp. melo]	TRUE
contig00088	65	0	900.003	0	9.81379	0	9.81379	14.6909	2.41276e-15	contig00088	#gi|224128374:1-9 predicted protein [Populus trichocarpa] >gi|222869815|gb|EEF06946.1| predicted protein [Populus trichocarpa]	TRUE
contig00091	61	0	844.618	0	9.72216	0	9.72216	13.7869	2.50691e-14	contig00091	#gi|255581842:1-9 hydroxypyruvate reductase, putative [Ricinus communis] >gi|223528624|gb|EEF30641.1| hydroxypyruvate reductase, putative [Ricinus communis]	TRUE
contig00092	100	0	1384.62	0	10.4353	0	10.4353	22.6014	3.1882e-23	contig00092	#gi|126571484:1-9 plastid fructose 1,6 bisphosphate aldolase class 1 [Gossypium arboreum]	TRUE
contig00099	89	0	1232.31	0	10.2672	0	10.2672	20.1152	1.10967e-20	contig00099	#gi|225466690:1-9 PREDICTED: sedoheptulose-1,7-bisphosphatase, chloroplastic [Vitis vinifera] >gi|296086099|emb|CBI31540.3| unnamed protein product [Vitis vinifera]	TRUE
contig00100	107	0	1481.54	0	10.5329	0	10.5329	24.1835	9.73586e-25	contig00100	#gi|38503523:1-9 putative leucine zipper protein [Gossypium hirsutum]	TRUE
contig00101	138	8	1910.78	162.245	10.8999	7.34203	3.55791	20.8566	3.811e-22	contig00101	#gi|372000335:1-9 cytochrome b6 [Didierea madagascariensis]	TRUE
contig00108	79	0	1093.85	0	10.0952	0	10.0952	17.8551	2.18047e-18	contig00108	#gi|255557204:1-9 fructose-bisphosphate aldolase, putative [Ricinus communis] >gi|223541223|gb|EEF42778.1| fructose-bisphosphate aldolase, putative [Ricinus communis]	TRUE
contig00120	49	0	678.464	0	9.40613	0	9.40613	11.0747	9.30353e-12	contig00120	#gi|312282041:1-9 unnamed protein product [Thellungiella halophila]	TRUE
contig00122	80	0	1107.7	0	10.1133	0	10.1133	18.0811	1.18778e-18	contig00122	#gi|255580601:1-9 serine-pyruvate aminotransferase, putative [Ricinus communis] >gi|223529288|gb|EEF31258.1| serine-pyruvate aminotransferase, putative [Ricinus communis]	TRUE
contig00123	277	2	3835.4	40.5614	11.9052	5.34203	6.56313	58.2348	3.03754e-59	contig00123	#gi|255567170:1-9 chlorophyll A/B binding protein, putative [Ricinus communis] >gi|223536119|gb|EEF37774.1| chlorophyll A/B binding protein, putative [Ricinus communis]	TRUE
contig00128	140	0	1938.47	0	10.9207	0	10.9207	31.642	2.53964e-32	contig00128	#gi|147789493:1-9 hypothetical protein VITISV_005886 [Vitis vinifera]	TRUE
contig00129	36	0	498.463	0	8.96134	0	8.96134	8.1365	9.62664e-09	contig00129	#gi|225429860:1-9 PREDICTED: desiccation-related protein PCC13-62-like isoform 1 [Vitis vinifera]	TRUE
contig00135	38	0	526.155	0	9.03935	0	9.03935	8.58853	3.05611e-09	contig00135	#gi|49615303:1-9 dehydration-induced protein RD22-like protein 2 [Gossypium arboreum]	TRUE
contig00139	325	5	4500.01	101.403	12.1357	6.66396	5.47175	64.1607	2.43485e-65	contig00139	#gi|225468761:1-9 PREDICTED: oxygen-evolving enhancer protein 1, chloroplastic [Vitis vinifera]	TRUE
contig00153	46	0	636.925	0	9.31498	0	9.31498	10.3966	4.96824e-11	contig00153	#gi|224078098:1-9 predicted protein [Populus trichocarpa] >gi|222848451|gb|EEE85998.1| predicted protein [Populus trichocarpa]	TRUE
contig00156	152	0	2104.62	0	11.0393	0	11.0393	34.3541	7.20848e-35	contig00156	#gi|20502881:1-9 carbonic anhydrase [Gossypium hirsutum]	TRUE
contig00163	37	0	512.309	0	9.00087	0	9.00087	8.36252	5.39435e-09	contig00163	#gi|255574373:1-9 Vacuolar cation/proton exchanger 1a, putative [Ricinus communis] >gi|223532489|gb|EEF34279.1| Vacuolar cation/proton exchanger 1a, putative [Ricinus communis]	TRUE
contig00169	1417	15	19620.1	304.21	14.26	8.24893	6.01112	289.96	1.48408e-291	contig00169	#gi|112030956:1-9 photosystem II protein D1 [Phaseolus vulgaris]	TRUE
contig00174	285	3	3946.17	60.8421	11.9462	5.927	6.01924	58.3464	1.17436e-59	contig00174	#gi|226358411:1-9 chloroplast chlorophyll A-B binding protein [Gossypium hirsutum]	TRUE
contig00181	46	0	636.925	0	9.31498	0	9.31498	10.3966	4.96824e-11	contig00181	#gi|255539068:1-9 conserved hypothetical protein [Ricinus communis] >gi|223551300|gb|EEF52786.1| conserved hypothetical protein [Ricinus communis]	TRUE
contig00184	283	0	3918.47	0	11.9361	0	11.9361	63.962	1.54441e-64	contig00184	#gi|1345698:1-9 RecName: Full=Chlorophyll a-b binding protein 151, chloroplastic; AltName: Full=LHCII type II CAB-151; Short=LHCP; Flags: Precursor >gi|452314|emb|CAA38025.1| chlorophyll ab binding protein [Gossypium hirsutum]	TRUE
contig00187	284	0	3932.32	0	11.9412	0	11.9412	64.188	8.54856e-65	contig00187	#gi|225459918:1-9 PREDICTED: chlorophyll a-b binding protein CP26, chloroplastic [Vitis vinifera] >gi|147770824|emb|CAN76428.1| hypothetical protein VITISV_023565 [Vitis vinifera] >gi|297734735|emb|CBI16969.3| unnamed protein product [Vitis vinifera]	TRUE
contig00193	341	1	4721.55	20.2807	12.205	4.34203	7.86301	74.4949	2.4586e-75	contig00193	#gi|354464671:1-9 fructose 1,6 bisphosphate aldolase class 1 [Carica papaya]	TRUE
contig00195	36	0	498.463	0	8.96134	0	8.96134	8.1365	9.62664e-09	contig00195	#gi|323650481:1-9 glyceraldehyde-3-phosphate dehydrogenase [Mangifera indica]	TRUE
contig00208	179	0	2478.47	0	11.2752	0	11.2752	40.4565	6.12372e-41	contig00208	#gi|224070503:1-9 light-harvesting complex II protein Lhcb6 [Populus trichocarpa] >gi|118487218|gb|ABK95437.1| unknown [Populus trichocarpa] >gi|118489807|gb|ABK96703.1| unknown [Populus trichocarpa x Populus deltoides] >gi|222840592|gb|EEE78139.1| light-harvesting complex II protein Lhcb6 [Populus trichocarpa]	TRUE
contig00219	130	0	1800.01	0	10.8138	0	10.8138	29.3818	4.73656e-30	contig00219	#gi|118487549:1-9 unknown [Populus trichocarpa]	TRUE
contig00235	59	0	816.926	0	9.67406	0	9.67406	13.3348	8.78858e-14	contig00235	#gi|225470804:1-9 PREDICTED: phosphoribulokinase, chloroplastic-like [Vitis vinifera]	TRUE
contig00241	170	1	2353.85	20.2807	11.2008	4.34203	6.85877	36.1481	4.09258e-37	contig00241	#gi|20502881:1-9 carbonic anhydrase [Gossypium hirsutum]	TRUE
contig00242	36	0	498.463	0	8.96134	0	8.96134	8.1365	9.62664e-09	contig00242	#gi|188509922:1-9 putative photosystem II protein [Gossypioides kirkii]	TRUE
contig00243	166	1	2298.47	20.2807	11.1665	4.34203	6.82442	35.2544	2.37803e-36	contig00243	#gi|356508545:1-9 PREDICTED: chlorophyll a-b binding protein P4, chloroplastic-like [Glycine max]	TRUE
contig00245	213	0	2949.24	0	11.5261	0	11.5261	48.141	8.24758e-49	contig00245	#gi|225461315:1-9 PREDICTED: chlorophyll a-b binding protein 13, chloroplastic-like [Vitis vinifera]	TRUE
contig00247	51	0	706.156	0	9.46384	0	9.46384	11.5267	5.01402e-12	contig00247	#gi|15225630:1-9 chlorophyll a-b binding protein CP29.3 [Arabidopsis thaliana] >gi|38503231|sp|Q9S7W1.1|CB4C_ARATH RecName: Full=Chlorophyll a-b binding protein CP29.3, chloroplastic; AltName: Full=LHCB4.3; AltName: Full=LHCII protein 4.3; Flags: Precursor >gi|4741956|gb|AAD28775.1|AF134128_1 Lhcb4:3 protein [Arabidopsis thaliana] >gi|17979325|gb|AAL49888.1| putative chlorophyll a/b binding prote…	TRUE
contig00255	88	0	1218.47	0	10.2508	0	10.2508	19.8892	2.04123e-20	contig00255	#gi|224057968:1-9 hypothetical protein POPTRDRAFT_709002 [Populus trichocarpa] >gi|118488414|gb|ABK96023.1| unknown [Populus trichocarpa] >gi|222846672|gb|EEE84219.1| hypothetical protein POPTRDRAFT_709002 [Populus trichocarpa]	TRUE
contig00256	1119	0	15493.9	0	13.9194	0	13.9194	252.91	1.83772e-253	contig00256	#gi|226358409:1-9 chloroplast chlorophyll A-B binding protein [Gossypium hirsutum]	TRUE
contig00265	108	0	1495.39	0	10.5463	0	10.5463	24.4095	5.34583e-25	contig00265	#gi|224100797:1-9 light-harvesting complex I protein Lhca1 [Populus trichocarpa] >gi|222851839|gb|EEE89386.1| light-harvesting complex I protein Lhca1 [Populus trichocarpa]	TRUE
contig00280	546	0	7560.02	0	12.8842	0	12.8842	123.404	4.65979e-124	contig00280	#gi|226358409:1-9 chloroplast chlorophyll A-B binding protein [Gossypium hirsutum]	TRUE
contig00283	305	0	4223.09	0	12.0441	0	12.0441	68.9343	1.35466e-69	contig00283	#gi|224159:1-9 cytochrome b559	TRUE
contig00307	71	1	983.08	20.2807	9.94116	4.34203	5.59913	14.1502	4.36855e-15	contig00307	#gi|255550741:1-9 Photosystem I reaction center subunit III, chloroplast precursor, putative [Ricinus communis] >gi|223544454|gb|EEF45974.1| Photosystem I reaction center subunit III, chloroplast precursor, putative [Ricinus communis]	TRUE
contig00309	72	0	996.926	0	9.96134	0	9.96134	16.273	7.04936e-17	contig00309	#gi|118486525:1-9 unknown [Populus trichocarpa]	TRUE
contig00320	51	0	706.156	0	9.46384	0	9.46384	11.5267	5.01402e-12	contig00320	#gi|356508545:1-9 PREDICTED: chlorophyll a-b binding protein P4, chloroplastic-like [Glycine max]	TRUE
contig00331	44	0	609.233	0	9.25085	0	9.25085	9.94462	1.59822e-10	contig00331	#gi|224128069:1-9 predicted protein [Populus trichocarpa] >gi|222861009|gb|EEE98551.1| predicted protein [Populus trichocarpa]	TRUE
contig00336	120	0	1661.54	0	10.6983	0	10.6983	27.1217	8.88157e-28	contig00336	#gi|224100797:1-9 light-harvesting complex I protein Lhca1 [Populus trichocarpa] >gi|222851839|gb|EEE89386.1| light-harvesting complex I protein Lhca1 [Populus trichocarpa]	TRUE
contig00341	58	2	803.079	40.5614	9.6494	5.34203	4.30736	10.0842	3.61397e-11	contig00341	#gi|224145554:1-9 predicted protein [Populus trichocarpa] >gi|118486166|gb|ABK94926.1| unknown [Populus trichocarpa] >gi|118487342|gb|ABK95499.1| unknown [Populus trichocarpa] >gi|222862559|gb|EEF00066.1| predicted protein [Populus trichocarpa]	TRUE
contig00357	101	1	1398.47	20.2807	10.4496	4.34203	6.10759	20.7784	7.86885e-22	contig00357	#gi|225469185:1-9 PREDICTED: oxygen-evolving enhancer protein 3-2, chloroplastic [Vitis vinifera]	TRUE
contig00391	52	0	720.002	0	9.49186	0	9.49186	11.7527	2.7011e-12	contig00391	#gi|119657105:1-9 GLP3 [Gossypium barbadense]	TRUE
contig00403	60	3	830.772	60.8421	9.69831	5.927	3.77131	9.49812	1.42537e-10	contig00403	#gi|224080971:1-9 predicted protein [Populus trichocarpa] >gi|118486634|gb|ABK95154.1| unknown [Populus trichocarpa] >gi|222855698|gb|EEE93245.1| predicted protein [Populus trichocarpa]	TRUE
contig00410	45	0	623.079	0	9.28327	0	9.28327	10.1706	8.85615e-11	contig00410	#gi|255572702:1-9 Photosystem I reaction center subunit XI, chloroplast precursor, putative [Ricinus communis] >gi|223533377|gb|EEF35128.1| Photosystem I reaction center subunit XI, chloroplast precursor, putative [Ricinus communis]	TRUE
contig00420	49	2	678.464	40.5614	9.40613	5.34203	4.06409	8.19381	3.02287e-09	contig00420	#gi|225544107:1-9 psbK [Jatropha curcas] >gi|224979548|gb|ACN72675.1| psbK [Jatropha curcas]	TRUE
contig00423	98	0	1356.93	0	10.4061	0	10.4061	22.1494	1.03855e-22	contig00423	#gi|255572702:1-9 Photosystem I reaction center subunit XI, chloroplast precursor, putative [Ricinus communis] >gi|223533377|gb|EEF35128.1| Photosystem I reaction center subunit XI, chloroplast precursor, putative [Ricinus communis]	TRUE
contig00431	70	0	969.234	0	9.9207	0	9.9207	15.821	2.33474e-16	contig00431	#gi|255551453:1-9 Photosystem I reaction center subunit II, chloroplast precursor, putative [Ricinus communis] >gi|223543860|gb|EEF45386.1| Photosystem I reaction center subunit II, chloroplast precursor, putative [Ricinus communis]	TRUE
contig00435	1084	5	15009.3	101.403	13.8736	6.66396	7.2096	233.101	1.67798e-234	contig00435	#gi|1352821:1-9 RecName: Full=Ribulose bisphosphate carboxylase small chain, chloroplastic; Short=RuBisCO small subunit; Flags: Precursor >gi|450505|emb|CAA38026.1| ribulose bisphosphate carboxylase [Gossypium hirsutum] >gi|371942044|gb|AEX60834.1| ribulose-1,5-bisphosphate carboxylase/oxygenase small subunit [Gossypium hirsutum]	TRUE
contig00447	67	2	927.695	40.5614	9.85751	5.34203	4.51547	11.995	4.19103e-13	contig00447	#gi|306486119:1-9 photosystem II protein I [Davidia involucrata]	TRUE
contig00459	75	3	1038.46	60.8421	10.0202	5.927	4.09324	12.6039	7.03393e-14	contig00459	#gi|55168340:1-9 unknow protein [Oryza sativa Japonica Group]	TRUE
contig00463	78	0	1080	0	10.0768	0	10.0768	17.6291	4.06456e-18	contig00463	#gi|388494252:1-9 unknown [Medicago truncatula]	TRUE
contig00469	62	0	858.464	0	9.74561	0	9.74561	14.0129	1.36957e-14	contig00469	#gi|224073704:1-9 predicted protein [Populus trichocarpa] >gi|224073706|ref|XP_002304136.1| predicted protein [Populus trichocarpa] >gi|222841567|gb|EEE79114.1| predicted protein [Populus trichocarpa] >gi|222841568|gb|EEE79115.1| predicted protein [Populus trichocarpa]	TRUE
contig00475	105	0	1453.85	0	10.5057	0	10.5057	23.7315	3.38065e-24	contig00475	#gi|321272239:1-9 hybrid proline-rich protein [Gossypium hirsutum]	TRUE
contig00504	112	0	1550.77	0	10.5988	0	10.5988	25.3136	5.47827e-26	contig00504	#gi|225424556:1-9 PREDICTED: photosystem II core complex proteins psbY, chloroplastic-like [Vitis vinifera]	TRUE
contig00516	65	0	900.003	0	9.81379	0	9.81379	14.6909	2.41276e-15	contig00516	#gi|157678962:1-9 PSI reaction center subunit II [Citrus sinensis]	TRUE
contig00522	73	0	1010.77	0	9.98124	0	9.98124	16.499	3.95032e-17	contig00522	#gi|110816009:1-9 HyPRP2 [Gossypium hirsutum]	TRUE
contig00532	127	0	1758.47	0	10.7801	0	10.7801	28.7038	2.60027e-29	contig00532	#gi|11134035:1-9 RecName: Full=Oxygen-evolving enhancer protein 2, chloroplastic; Short=OEE2; AltName: Full=23 kDa subunit of oxygen evolving system of photosystem II; AltName: Full=23 kDa thylakoid membrane protein; AltName: Full=OEC 23 kDa subunit; Flags: Precursor >gi|1771778|emb|CAA67696.1| 23 kDa oxygen evolving protein of photosystem II [Solanum tuberosum]	TRUE
contig00559	107	0	1481.54	0	10.5329	0	10.5329	24.1835	9.73586e-25	contig00559	#gi|119887998:1-9 proline-rich protein [Gossypium hirsutum]	TRUE
contig00560	74	0	1024.62	0	10.0009	0	10.0009	16.725	2.23827e-17	contig00560	#gi|224056901:1-9 hypothetical protein POPTRDRAFT_550669 [Populus trichocarpa] >gi|118488141|gb|ABK95890.1| unknown [Populus trichocarpa] >gi|222846338|gb|EEE83885.1| hypothetical protein POPTRDRAFT_550669 [Populus trichocarpa]	TRUE
contig00568	167	0	2312.31	0	11.1751	0	11.1751	37.7443	2.04457e-38	contig00568	#gi|388494516:1-9 unknown [Lotus japonicus]	TRUE
contig00587	50	0	692.31	0	9.43527	0	9.43527	11.3007	9.45043e-12	contig00587	#gi|255553841:1-9 conserved hypothetical protein [Ricinus communis] >gi|223542943|gb|EEF44479.1| conserved hypothetical protein [Ricinus communis]	TRUE
contig00593	174	5	2409.24	101.403	11.2344	6.66396	4.5704	31.375	9.41694e-33	contig00593	#gi|158343304:1-9 chloroplast photosystem II PsbR [Prosopis juliflora]	TRUE
contig00620	50	1	692.31	20.2807	9.43527	4.34203	5.09324	9.55489	1.26084e-10	contig00620	#gi|293633673:1-9 MIC-3 [Gossypium longicalyx] >gi|293633675|gb|ADE60223.1| MIC-3 [Gossypium longicalyx] >gi|293633677|gb|ADE60224.1| MIC-3 [Gossypium longicalyx] >gi|293633679|gb|ADE60225.1| MIC-3 [Gossypium longicalyx] >gi|293633681|gb|ADE60226.1| MIC-3 [Gossypium longicalyx] >gi|293633683|gb|ADE60227.1| MIC-3 [Gossypium longicalyx] >gi|293633687|gb|ADE60229.1| MIC-3 [Gossypium longicalyx] >gi|…	TRUE
contig00641	138	0	1910.78	0	10.8999	0	10.8999	31.1899	7.71292e-32	contig00641	#gi|7012724:1-9 lipid transfer protein precursor [Gossypium hirsutum] >gi|208427033|gb|ACI26698.1| lipid transfer protein [Gossypium hirsutum]	TRUE
contig00645	92	0	1273.85	0	10.315	0	10.315	20.7933	1.93311e-21	contig00645	#gi|224131784:1-9 predicted protein [Populus trichocarpa] >gi|222837622|gb|EEE75987.1| predicted protein [Populus trichocarpa]	TRUE
contig00651	48	0	664.617	0	9.37638	0	9.37638	10.8487	1.61275e-11	contig00651	#gi|255560287:1-9 photosystem I reaction center subunit IV A, chloroplast precursor [Ricinus communis] >gi|223539730|gb|EEF41312.1| photosystem I reaction center subunit IV A, chloroplast precursor [Ricinus communis]	TRUE
contig00654	57	0	789.233	0	9.62431	0	9.62431	12.8828	1.49121e-13	contig00654	#gi|255560287:1-9 photosystem I reaction center subunit IV A, chloroplast precursor [Ricinus communis] >gi|223539730|gb|EEF41312.1| photosystem I reaction center subunit IV A, chloroplast precursor [Ricinus communis]	TRUE
contig00674	72	0	996.926	0	9.96134	0	9.96134	16.273	7.04936e-17	contig00674	#gi|2497753:1-9 RecName: Full=Non-specific lipid-transfer protein 3; Short=LTP 3; Flags: Precursor >gi|1321915|emb|CAA65477.1| lipid transfer protein [Prunus dulcis] >gi|190613925|gb|ACE80966.1| putative allergen Pru du 3.02 [Prunus dulcis x Prunus persica] >gi|190613927|gb|ACE80967.1| putative allergen Pru p 3.02 [Prunus dulcis x Prunus persica]	TRUE
contig00707	895	0	12392.3	0	13.5972	0	13.5972	202.283	8.26092e-203	contig00707	#gi|371942060:1-9 ribulose-1,5-bisphosphate carboxylase/oxygenase small subunit (chloroplast) [Gossypium hirsutum]	TRUE
contig00731	63	0	872.31	0	9.7687	0	9.7687	14.2389	7.58649e-15	contig00731	#gi|3183088:1-9 RecName: Full=Probable non-specific lipid-transfer protein AKCS9; Short=LTP; Flags: Precursor >gi|499034|emb|CAA56113.1| lipid transfer like protein [Vigna unguiculata]	TRUE
contig00742	36	0	498.463	0	8.96134	0	8.96134	8.1365	9.62664e-09	contig00742	#gi|225470804:1-9 PREDICTED: phosphoribulokinase, chloroplastic-like [Vitis vinifera]	TRUE
contig00781	66	0	913.849	0	9.83581	0	9.83581	14.9169	1.3809e-15	contig00781	#gi|255543196:1-9 Light-regulated protein precursor, putative [Ricinus communis] >gi|223548622|gb|EEF50113.1| Light-regulated protein precursor, putative [Ricinus communis]	TRUE
contig00784	92	0	1273.85	0	10.315	0	10.315	20.7933	1.93311e-21	contig00784	#gi|351726538:1-9 uncharacterized protein LOC100499832 [Glycine max] >gi|255627007|gb|ACU13848.1| unknown [Glycine max]	TRUE
contig00818	92	0	1273.85	0	10.315	0	10.315	20.7933	1.93311e-21	contig00818	#gi|225443988:1-9 PREDICTED: photosystem I reaction center subunit psaK, chloroplastic [Vitis vinifera] >gi|297740792|emb|CBI30974.3| unnamed protein product [Vitis vinifera]	TRUE
contig00841	44	0	609.233	0	9.25085	0	9.25085	9.94462	1.59822e-10	contig00841	#gi|45356861:1-9 ultraviolet-B-repressible protein [Gossypium hirsutum]	TRUE
contig00932	229	0	3170.78	0	11.6306	0	11.6306	51.7572	2.22965e-52	contig00932	#gi|255539076:1-9 Plastocyanin A, chloroplast precursor, putative [Ricinus communis] >gi|223551304|gb|EEF52790.1| Plastocyanin A, chloroplast precursor, putative [Ricinus communis]	TRUE
contig00945	55	2	761.541	40.5614	9.57278	5.34203	4.23074	9.45144	2.09192e-10	contig00945	#gi|224106185:1-9 predicted protein [Populus trichocarpa] >gi|222850484|gb|EEE88031.1| predicted protein [Populus trichocarpa]	TRUE
contig01071	55	0	761.541	0	9.57278	0	9.57278	12.4308	4.59213e-13	contig01071	#gi|225432496:1-9 PREDICTED: glutamine synthetase leaf isozyme, chloroplastic [Vitis vinifera] >gi|297736964|emb|CBI26165.3| unnamed protein product [Vitis vinifera]	TRUE
contig01177	80	0	1107.7	0	10.1133	0	10.1133	18.0811	1.18778e-18	contig01177	#gi|400198:1-9 RecName: Full=Photosystem II 5 kDa protein, chloroplastic; Short=PSII-T; AltName: Full=Light-regulated unknown 11 kDa protein; Flags: Precursor >gi|18512|emb|CAA38027.1| hypothetical protein [Gossypium hirsutum]	TRUE
contig01303	57	0	789.233	0	9.62431	0	9.62431	12.8828	1.49121e-13	contig01303	#gi|356495988:1-9 PREDICTED: phosphoribulokinase, chloroplastic-like [Glycine max]	TRUE
contig01597	37	0	512.309	0	9.00087	0	9.00087	8.36252	5.39435e-09	contig01597	#gi|225427768:1-9 PREDICTED: probable fructose-bisphosphate aldolase 1, chloroplastic [Vitis vinifera] >gi|147835267|emb|CAN74445.1| hypothetical protein VITISV_020600 [Vitis vinifera]	TRUE
contig01758	51	0	706.156	0	9.46384	0	9.46384	11.5267	5.01402e-12	contig01758	#gi|147821638:1-9 hypothetical protein VITISV_037530 [Vitis vinifera]	TRUE
contig01793	85	0	1176.93	0	10.2008	0	10.2008	19.2112	6.8441e-20	contig01793	#gi|388519835:1-9 unknown [Lotus japonicus]	TRUE
contig01949	44	0	609.233	0	9.25085	0	9.25085	9.94462	1.59822e-10	contig01949	nohit	TRUE
contig01961	53	0	733.848	0	9.51934	0	9.51934	11.9787	1.47666e-12	contig01961	#gi|354464671:1-9 fructose 1,6 bisphosphate aldolase class 1 [Carica papaya]	TRUE
contig02138	87	0	1204.62	0	10.2344	0	10.2344	19.6632	3.81356e-20	contig02138	nohit	TRUE
contig02362	99	1	1370.77	20.2807	10.4208	4.34203	6.07874	20.335	2.48569e-21	contig02362	nohit	TRUE
contig02374	106	0	1467.7	0	10.5193	0	10.5193	23.9575	1.79982e-24	contig02374	nohit	TRUE
contig00002	151	53	2090.78	1074.88	11.0298	10.07	0.959868	4.1393	1.65203e-05	contig00002	#gi|372291062:1-9 rpoA gene product (chloroplast) [Gossypium darwinii] >gi|318084430|gb|ADV38905.1| RNA polymerase alpha subunit (chloroplast) [Gossypium darwinii] >gi|329317354|gb|AEB90710.1| RNA polymerase alpha subunit (chloroplast) [Gossypium barbadense] >gi|329317438|gb|AEB90793.1| RNA polymerase alpha subunit (chloroplast) [Gossypium barbadense] >gi|329317522|gb|AEB90876.1| RNA polymerase a…	FALSE
contig00003	160	220	2215.39	4461.75	11.1133	12.1234	-1.01005	10.0252	1.42638e-11	contig00003	#gi|357436159:1-9 Mitochondrial protein, putative [Medicago truncatula] >gi|355477403|gb|AES58606.1| Mitochondrial protein, putative [Medicago truncatula]	FALSE
contig00005	51	91	706.156	1845.54	9.46384	10.8498	-1.38599	6.91133	2.50166e-08	contig00005	#gi|195984443:1-9 phospholipase D alpha [Gossypium arboreum] >gi|196166539|gb|ACG70840.1| phospholipase D alpha [Gossypium arboreum] >gi|291192050|gb|ADD83098.1| PLDalpha isoform 2 [Gossypium hirsutum] >gi|291192052|gb|ADD83099.1| PLDalpha [Gossypium hirsutum] >gi|291192053|gb|ADD83100.1| PLDalpha [Gossypium hirsutum] >gi|291192060|gb|ADD83104.1| PLDalpha isoform 1 [Gossypium hirsutum]	FALSE
contig00007	20	64	276.924	1297.96	8.11335	10.342	-2.22869	9.56997	3.92992e-11	contig00007	#gi|317106767:1-9 JMS10C05.2 [Jatropha curcas]	FALSE
contig00008	21	59	290.77	1196.56	8.18374	10.2247	-2.04094	7.86017	3.16525e-09	contig00008	#gi|224092372:1-9 predicted protein [Populus trichocarpa] >gi|118485648|gb|ABK94674.1| unknown [Populus trichocarpa] >gi|222855556|gb|EEE93103.1| predicted protein [Populus trichocarpa]	FALSE
contig00011	1729	1076	23940.1	21822	14.5471	14.4135	0.133643	1.24438	0.017117	contig00011	#gi|357488191:1-9 hypothetical protein MTR_5g051000 [Medicago truncatula] >gi|355515718|gb|AES97341.1| hypothetical protein MTR_5g051000 [Medicago truncatula]	FALSE
contig00012	239	292	3309.24	5921.96	11.6923	12.5319	-0.839574	9.71675	2.48984e-11	contig00012	#gi|357488217:1-9 hypothetical protein MTR_5g051150 [Medicago truncatula] >gi|355515731|gb|AES97354.1| hypothetical protein MTR_5g051150 [Medicago truncatula]	FALSE
contig00013	95	56	1315.39	1135.72	10.3613	10.1494	0.211884	0.166984	0.407954	contig00013	#gi|359492398:1-9 PREDICTED: uncharacterized protein LOC100267814 isoform 1 [Vitis vinifera]	FALSE
contig00016	113	479	1564.62	9714.45	10.6116	13.2459	-2.63432	87.8597	1.06165e-89	contig00016	#gi|211906494:1-9 heat shock protein 70 [Gossypium hirsutum]	FALSE
contig00017	115	41	1592.31	831.508	10.6369	9.69959	0.937321	3.03097	0.000226046	contig00017	#gi|211906504:1-9 heat shock protein 70 [Gossypium hirsutum]	FALSE
contig00018	1	116	13.8462	2352.56	3.79142	11.2	-7.4086	43.1703	2.5109e-44	contig00018	#gi|383932352:1-9 asparagine synthetase [Gossypium hirsutum]	FALSE
contig00023	45	33	623.079	669.263	9.28327	9.38643	-0.103158	0.0210552	0.817802	contig00023	#gi|468562:1-9 sucrose carrier [Ricinus communis]	FALSE
contig00025	465	472	6438.48	9572.48	12.6525	13.2247	-0.572173	7.95636	1.54065e-09	contig00025	#gi|295311645:1-9 cytochrome c oxidase subunit 1 [Citrullus lanatus] >gi|259156773|gb|ACV96635.1| cytochrome c oxidase subunit 1 [Citrullus lanatus]	FALSE
contig00027	12	26	166.154	527.298	7.37638	9.04247	-1.66609	2.60579	0.000723509	contig00027	#gi|255586905:1-9 amino acid transporter, putative [Ricinus communis] >gi|223525920|gb|EEF28328.1| amino acid transporter, putative [Ricinus communis]	FALSE
contig00030	23	8	318.463	162.245	8.31498	7.34203	0.972945	0.644698	0.102324	contig00030	#gi|372291544:1-9 ycf1 gene product (chloroplast) [Gossypium herbaceum subsp. africanum] >gi|372291916|ref|YP_005089044.1| ycf1 gene product (chloroplast) [Gossypium arboreum] >gi|318084375|gb|ADV38851.1| hypothetical chloroplast RF1 (chloroplast) [Gossypium arboreum] >gi|318084545|gb|ADV39019.1| hypothetical chloroplast RF1 [Gossypium herbaceum subsp. africanum]	FALSE
contig00031	63	10	872.31	202.807	9.7687	7.66396	2.10474	5.49243	9.55212e-07	contig00031	#gi|255541796:1-9 Aspartic proteinase nepenthesin-1 precursor, putative [Ricinus communis] >gi|223549142|gb|EEF50631.1| Aspartic proteinase nepenthesin-1 precursor, putative [Ricinus communis]	FALSE
contig00032	90	18	1246.16	365.052	10.2833	8.51196	1.77131	6.26001	1.17865e-07	contig00032	#gi|91208884:1-9 ribosomal protein S16 [Gossypium hirsutum] >gi|325210912|ref|YP_004285986.1| ribosomal protein S16 [Gossypium thurberi] >gi|372291015|ref|YP_005087771.1| rps16 gene product (chloroplast) [Gossypium darwinii] >gi|372291368|ref|YP_005088262.1| rps16 gene product (chloroplast) [Gossypium tomentosum] >gi|372291466|ref|YP_005088358.1| rps16 gene product (chloroplast) [Gossypium herbac…	FALSE
contig00033	21	43	290.77	872.069	8.18374	9.7683	-1.58456	4.00247	1.93073e-05	contig00033	#gi|255578664:1-9 ETHYLENE-INSENSITIVE3 protein, putative [Ricinus communis] >gi|223530285|gb|EEF32182.1| ETHYLENE-INSENSITIVE3 protein, putative [Ricinus communis]	FALSE
contig00034	51	19	706.156	385.333	9.46384	8.58996	0.873881	1.1958	0.0277039	contig00034	#gi|356525774:1-9 PREDICTED: elongation factor 2-like [Glycine max]	FALSE
contig00035	109	25	1509.24	507.017	10.5596	8.98589	1.57371	6.42562	7.93348e-08	contig00035	#gi|151347486:1-9 methionine synthase [Carica papaya]	FALSE
contig00036	47	11	650.771	223.088	9.34601	7.80147	1.54454	2.69718	0.000692163	contig00036	#gi|118484458:1-9 unknown [Populus trichocarpa]	FALSE
contig00040	42	16	581.54	324.491	9.18374	8.34203	0.841701	0.924412	0.0453562	contig00040	#gi|224120428:1-9 predicted protein [Populus trichocarpa] >gi|222859000|gb|EEE96547.1| predicted protein [Populus trichocarpa]	FALSE
contig00043	13	21	180.001	425.894	7.49186	8.73435	-1.24249	1.34286	0.0141225	contig00043	#gi|22795064:1-9 phospholipase D delta isoform 1a [Gossypium hirsutum]	FALSE
contig00045	0	53	0	1074.88	0	10.07	-10.07	20.7636	1.72344e-21	contig00045	#gi|225425302:1-9 PREDICTED: indole-3-acetic acid-amido synthetase GH3.17-like [Vitis vinifera]	FALSE
contig00046	15	14	207.693	283.93	7.69831	8.14939	-0.451081	0.152555	0.450979	contig00046	#gi|255583972:1-9 RNA binding protein, putative [Ricinus communis] >gi|223527509|gb|EEF29634.1| RNA binding protein, putative [Ricinus communis]	FALSE
contig00049	44	25	609.233	507.017	9.25085	8.98589	0.264959	0.118599	0.540262	contig00049	#gi|62526575:1-9 cysteine protease CP1 [Manihot esculenta]	FALSE
contig00050	46	73	636.925	1480.49	9.31498	10.5319	-1.21688	4.51491	5.71747e-06	contig00050	#gi|225463715:1-9 PREDICTED: dnaJ protein homolog [Vitis vinifera] >gi|296084435|emb|CBI24994.3| unnamed protein product [Vitis vinifera]	FALSE
contig00054	31	44	429.232	892.35	8.74561	9.80147	-1.05585	2.15868	0.00202533	contig00054	#gi|255552183:1-9 Protein FRIGIDA, putative [Ricinus communis] >gi|223543771|gb|EEF45299.1| Protein FRIGIDA, putative [Ricinus communis]	FALSE
contig00057	11	35	152.308	709.824	7.25085	9.47132	-2.22047	5.20881	1.27523e-06	contig00057	#gi|255550848:1-9 Vacuolar-processing enzyme precursor, putative [Ricinus communis] >gi|223544292|gb|EEF45813.1| Vacuolar-processing enzyme precursor, putative [Ricinus communis]	FALSE
contig00058	34	0	470.771	0	8.87888	0	8.87888	7.68448	3.18541e-08	contig00058	#gi|118487304:1-9 unknown [Populus trichocarpa]	FALSE
contig00062	8	92	110.77	1865.82	6.79142	10.8656	-4.07418	25.7438	2.78732e-27	contig00062	#gi|4589726:1-9 DnaJ homolog protein [Salix gilgiana] >gi|4589739|dbj|BAA76888.1| DnaJ homolog protein [Salix gilgiana]	FALSE
contig00063	31	12	429.232	243.368	8.74561	7.927	0.818617	0.650871	0.119392	contig00063	#gi|307136002:1-9 ATP-dependent clp protease [Cucumis melo subsp. melo]	FALSE
contig00064	41	17	567.694	344.772	9.14897	8.4295	0.719473	0.689544	0.0836095	contig00064	#gi|224127894:1-9 predicted protein [Populus trichocarpa] >gi|222860963|gb|EEE98505.1| predicted protein [Populus trichocarpa]	FALSE
contig00065	31	1	429.232	20.2807	8.74561	4.34203	4.40358	5.46561	1.78545e-06	contig00065	#gi|255558986:1-9 conserved hypothetical protein [Ricinus communis] >gi|223540358|gb|EEF41929.1| conserved hypothetical protein [Ricinus communis]	FALSE
contig00066	2	50	27.6924	1014.03	4.79142	9.98589	-5.19447	16.3587	1.24118e-17	contig00066	#gi|255560812:1-9 diphosphonucleoside phosphohydrolase, putative [Ricinus communis] >gi|223539318|gb|EEF40909.1| diphosphonucleoside phosphohydrolase, putative [Ricinus communis]	FALSE
contig00067	8	49	110.77	993.754	6.79142	9.95674	-3.16533	10.9641	1.96251e-12	contig00067	#gi|211906484:1-9 granule bound starch synthase [Gossypium hirsutum]	FALSE
contig00068	18	39	249.232	790.947	7.96134	9.62744	-1.66609	3.90869	3.30513e-05	contig00068	#gi|147865633:1-9 hypothetical protein VITISV_036981 [Vitis vinifera]	FALSE
contig00069	21	71	290.77	1439.93	8.18374	10.4918	-2.30805	11.0992	1.10614e-12	contig00069	#gi|255554923:1-9 nuclear acid binding protein, putative [Ricinus communis] >gi|223542344|gb|EEF43886.1| nuclear acid binding protein, putative [Ricinus communis]	FALSE
contig00071	71	18	983.08	365.052	9.94116	8.51196	1.42921	3.63732	5.47385e-05	contig00071	#gi|225380880:1-9 VTC2-like protein [Malus x domestica]	FALSE
contig00072	37	2	512.309	40.5614	9.00087	5.34203	3.65884	5.72005	7.07982e-07	contig00072	#gi|123650:1-9 RecName: Full=Heat shock cognate 70 kDa protein >gi|20557|emb|CAA30018.1| heat shock protein 70 [Petunia x hybrida]	FALSE
contig00073	38	7	526.155	141.965	9.03935	7.14939	1.88996	2.88379	0.00039725	contig00073	#gi|383932368:1-9 MFS [Gossypium hirsutum]	FALSE
contig00074	43	32	595.386	648.982	9.21768	9.34203	-0.124352	0.0294651	0.725334	contig00074	#gi|255555797:1-9 phosphatidylcholine transfer protein, putative [Ricinus communis] >gi|223541921|gb|EEF43467.1| phosphatidylcholine transfer protein, putative [Ricinus communis]	FALSE
contig00075	21	37	290.77	750.385	8.18374	9.55149	-1.36775	2.75289	0.000425929	contig00075	#gi|255576617:1-9 nucleolysin tia-1, putative [Ricinus communis] >gi|223531377|gb|EEF33213.1| nucleolysin tia-1, putative [Ricinus communis]	FALSE
contig00076	42	43	581.54	872.069	9.18374	9.7683	-0.584564	0.753535	0.0765208	contig00076	#gi|317106675:1-9 JHL18I08.12 [Jatropha curcas]	FALSE
contig00077	29	56	401.54	1135.72	8.6494	10.1494	-1.49999	4.80077	3.71906e-06	contig00077	#gi|225452887:1-9 PREDICTED: uncharacterized protein At5g39570 [Vitis vinifera]	FALSE
contig00078	38	3	526.155	60.8421	9.03935	5.927	3.11235	5.10283	3.20819e-06	contig00078	#gi|153805696:1-9 chalcone synthase [Gossypium hirsutum] >gi|347466190|gb|AEO96990.1| chalcone synthase [Gossypium hirsutum]	FALSE
contig00079	1	44	13.8462	892.35	3.79142	9.80147	-6.01005	15.3811	1.57047e-16	contig00079	#gi|224053577:1-9 predicted protein [Populus trichocarpa] >gi|222845139|gb|EEE82686.1| predicted protein [Populus trichocarpa]	FALSE
contig00080	26	15	360.001	304.21	8.49186	8.24893	0.242932	0.0593931	0.637225	contig00080	#gi|224132920:1-9 predicted protein [Populus trichocarpa] >gi|222837321|gb|EEE75700.1| predicted protein [Populus trichocarpa]	FALSE
contig00081	1	21	13.8462	425.894	3.79142	8.73435	-4.94293	6.68641	7.99085e-08	contig00081	#gi|84453208:1-9 putative cytosolic factor [Trifolium pratense]	FALSE
contig00082	11	12	152.308	243.368	7.25085	7.927	-0.676148	0.273101	0.291129	contig00082	#gi|147865633:1-9 hypothetical protein VITISV_036981 [Vitis vinifera]	FALSE
contig00084	25	5	346.155	101.403	8.43527	6.66396	1.77131	1.73889	0.00822225	contig00084	#gi|225428566:1-9 PREDICTED: 4-hydroxy-3-methylbut-2-enyl diphosphate reductase [Vitis vinifera]	FALSE
contig00085	34	55	470.771	1115.44	8.87888	10.1234	-1.24451	3.52613	8.05751e-05	contig00085	#gi|74486734:1-9 translation elongation factor 1A-4 [Gossypium hirsutum]	FALSE
contig00086	17	23	235.385	466.456	7.87888	8.8656	-0.986716	1.00783	0.0356386	contig00086	#gi|147791134:1-9 hypothetical protein VITISV_025150 [Vitis vinifera]	FALSE
contig00087	2	26	27.6924	527.298	4.79142	9.04247	-4.25106	7.50889	9.15125e-09	contig00087	#gi|255555749:1-9 cystathionine gamma-synthase, putative [Ricinus communis] >gi|223541897|gb|EEF43443.1| cystathionine gamma-synthase, putative [Ricinus communis]	FALSE
contig00089	34	0	470.771	0	8.87888	0	8.87888	7.68448	3.18541e-08	contig00089	#gi|255573935:1-9 fructose-1,6-bisphosphatase, putative [Ricinus communis] >gi|223532737|gb|EEF34517.1| fructose-1,6-bisphosphatase, putative [Ricinus communis]	FALSE
contig00090	20	18	276.924	365.052	8.11335	8.51196	-0.398614	0.155798	0.412026	contig00090	#gi|225450484:1-9 PREDICTED: shaggy-related protein kinase alpha [Vitis vinifera]	FALSE
contig00093	26	73	360.001	1480.49	8.49186	10.5319	-2.04	9.71928	3.98693e-11	contig00093	#gi|224129734:1-9 predicted protein [Populus trichocarpa] >gi|118485610|gb|ABK94655.1| unknown [Populus trichocarpa] >gi|222839087|gb|EEE77438.1| predicted protein [Populus trichocarpa] >gi|283136136|gb|ADB11387.1| gamma class glutathione transferase EF1Bgamma2 [Populus trichocarpa]	FALSE
contig00094	7	16	96.9234	324.491	6.59877	8.34203	-1.74326	1.71222	0.0055527	contig00094	#gi|224075130:1-9 predicted protein [Populus trichocarpa] >gi|222841996|gb|EEE79543.1| predicted protein [Populus trichocarpa]	FALSE
contig00095	4	35	55.3848	709.824	5.79142	9.47132	-3.6799	9.01497	2.15169e-10	contig00095	#gi|242067527:1-9 hypothetical protein SORBIDRAFT_05g003880 [Sorghum bicolor] >gi|241934883|gb|EES08028.1| hypothetical protein SORBIDRAFT_05g003880 [Sorghum bicolor]	FALSE
contig00096	17	10	235.385	202.807	7.87888	7.66396	0.214918	0.0307089	0.845276	contig00096	#gi|255536713:1-9 protein with unknown function [Ricinus communis] >gi|223549322|gb|EEF50810.1| protein with unknown function [Ricinus communis]	FALSE
contig00097	74	60	1024.62	1216.84	10.0009	10.2489	-0.248054	0.211181	0.333892	contig00097	#gi|167367:1-9 peroxidase [Gossypium hirsutum]	FALSE
contig00098	9	38	124.616	770.666	6.96134	9.58996	-2.62862	6.9526	3.21088e-08	contig00098	#gi|255585914:1-9 alcohol dehydrogenase, putative [Ricinus communis] >gi|223526488|gb|EEF28759.1| alcohol dehydrogenase, putative [Ricinus communis]	FALSE
contig00102	41	2	567.694	40.5614	9.14897	5.34203	3.80694	6.53716	1.37668e-07	contig00102	#gi|356552478:1-9 PREDICTED: heat shock cognate protein 80-like [Glycine max]	FALSE
contig00103	28	20	387.694	405.614	8.59877	8.66396	-0.0651898	0.00515924	0.884039	contig00103	#gi|211906462:1-9 glutamine synthase [Gossypium hirsutum]	FALSE
contig00104	3	17	41.5386	344.772	5.37638	8.4295	-3.05312	3.66646	8.89191e-05	contig00104	#gi|224114940:1-9 predicted protein [Populus trichocarpa] >gi|222859963|gb|EEE97510.1| predicted protein [Populus trichocarpa]	FALSE
contig00105	25	1	346.155	20.2807	8.43527	4.34203	4.09324	4.20131	2.99915e-05	contig00105	#gi|119368480:1-9 maturase [Gossypium barbadense] >gi|218526556|sp|A0ZZ16.1|MATK_GOSBA RecName: Full=Maturase K; AltName: Full=Intron maturase >gi|119224842|dbj|BAF41228.1| maturase [Gossypium barbadense]	FALSE
contig00106	17	6	235.385	121.684	7.87888	6.927	0.951884	0.459633	0.203296	contig00106	#gi|225458293:1-9 PREDICTED: uncharacterized protein At1g01500-like [Vitis vinifera]	FALSE
contig00107	10	24	138.462	486.736	7.11335	8.927	-1.81365	2.71731	0.000639614	contig00107	#gi|11132838:1-9 RecName: Full=3-hydroxy-3-methylglutaryl-coenzyme A reductase 2; Short=HMG-CoA reductase 2 >gi|2935300|gb|AAC05089.1| 3-hydroxy-3-methylglutaryl-coenzyme A reductase 2 [Gossypium hirsutum]	FALSE
contig00109	7	19	96.9234	385.333	6.59877	8.58996	-1.99119	2.44835	0.00102851	contig00109	#gi|225432200:1-9 PREDICTED: uncharacterized protein LOC100242564 [Vitis vinifera] >gi|147865786|emb|CAN81152.1| hypothetical protein VITISV_020818 [Vitis vinifera]	FALSE
contig00110	33	4	456.924	81.1227	8.83581	6.34203	2.49378	3.52126	0.000140582	contig00110	#gi|32401253:1-9 class VII chitinase precursor [Gossypium hirsutum] >gi|32401255|gb|AAP80801.1| class VII chitinase precursor [Gossypium hirsutum]	FALSE
contig00111	27	1	373.847	20.2807	8.54631	4.34203	4.20427	4.62054	1.76832e-05	contig00111	#gi|76559864:1-9 TPA: leucoanthocyanidin reductase 1 [Gossypium arboreum]	FALSE
contig00112	33	0	456.924	0	8.83581	0	8.83581	7.45846	5.91743e-08	contig00112	#gi|255568816:1-9 alcohol dehydrogenase, putative [Ricinus communis] >gi|223535342|gb|EEF37017.1| alcohol dehydrogenase, putative [Ricinus communis]	FALSE
contig00113	24	14	332.309	283.93	8.37638	8.14939	0.226991	0.0481469	0.741958	contig00113	#gi|242129046:1-9 ATP synthase beta subunit 1 [Gossypium hirsutum]	FALSE
contig00114	51	29	706.156	588.14	9.46384	9.20002	0.263828	0.136353	0.494905	contig00114	#gi|74486738:1-9 translation elongation factor 1A-6 [Gossypium hirsutum]	FALSE
contig00115	11	13	152.308	263.649	7.25085	8.04247	-0.791625	0.390627	0.21266	contig00115	#gi|255645660:1-9 unknown [Glycine max]	FALSE
contig00116	20	30	276.924	608.421	8.11335	9.24893	-1.13558	1.659	0.00602192	contig00116	#gi|356537286:1-9 PREDICTED: 26S proteasome regulatory subunit 4 homolog A-like [Glycine max]	FALSE
contig00117	26	25	360.001	507.017	8.49186	8.98589	-0.494033	0.322245	0.25401	contig00117	#gi|297739204:1-9 unnamed protein product [Vitis vinifera]	FALSE
contig00118	34	13	470.771	263.649	8.87888	8.04247	0.836406	0.740382	0.0757986	contig00118	#gi|6094431:1-9 RecName: Full=Tubulin alpha-3 chain; AltName: Full=Alpha-3-tubulin >gi|2511535|gb|AAC05719.1| alpha-tubulin 3 [Eleusine indica]	FALSE
contig00119	9	37	124.616	750.385	6.96134	9.55149	-2.59015	6.65426	5.93073e-08	contig00119	#gi|255559090:1-9 Repetitive proline-rich cell wall protein 2 precursor, putative [Ricinus communis] >gi|223540227|gb|EEF41800.1| Repetitive proline-rich cell wall protein 2 precursor, putative [Ricinus communis]	FALSE
contig00121	25	16	346.155	324.491	8.43527	8.34203	0.0932396	0.00888926	0.875177	contig00121	#gi|74486744:1-9 translation elongation factor 1A-9 [Gossypium hirsutum]	FALSE
contig00124	45	28	623.079	567.859	9.28327	9.14939	0.133882	0.0324997	0.722596	contig00124	#gi|224069140:1-9 predicted protein [Populus trichocarpa] >gi|118482340|gb|ABK93094.1| unknown [Populus trichocarpa] >gi|222833477|gb|EEE71954.1| predicted protein [Populus trichocarpa]	FALSE
contig00125	37	12	512.309	243.368	9.00087	7.927	1.07387	1.21774	0.0280141	contig00125	#gi|211906490:1-9 malate dehydrogenase [Gossypium hirsutum]	FALSE
contig00126	35	0	484.617	0	8.9207	0	8.9207	7.91049	1.73934e-08	contig00126	#gi|359475502:1-9 PREDICTED: malate dehydrogenase, glyoxysomal [Vitis vinifera] >gi|147774268|emb|CAN65552.1| hypothetical protein VITISV_033330 [Vitis vinifera] >gi|297736349|emb|CBI25072.3| unnamed protein product [Vitis vinifera]	FALSE
contig00127	21	12	290.77	243.368	8.18374	7.927	0.256738	0.0533072	0.724145	contig00127	#gi|321146482:1-9 CONSTANS-like protein [Gossypium hirsutum]	FALSE
contig00130	47	4	650.771	81.1227	9.34601	6.34203	3.00397	6.10048	2.23455e-07	contig00130	#gi|73761689:1-9 ACC oxidase 3 [Gossypium hirsutum]	FALSE
contig00131	9	11	124.616	223.088	6.96134	7.80147	-0.840123	0.366455	0.254263	contig00131	#gi|225434229:1-9 PREDICTED: uncharacterized protein LOC100259405 isoform 1 [Vitis vinifera]	FALSE
contig00132	6	20	83.0772	405.614	6.37638	8.66396	-2.28758	3.09161	0.000207063	contig00132	#gi|359477655:1-9 PREDICTED: cryptochrome-2-like [Vitis vinifera] >gi|296083651|emb|CBI23640.3| unnamed protein product [Vitis vinifera]	FALSE
contig00133	31	13	429.232	263.649	8.74561	8.04247	0.70314	0.500951	0.1669	contig00133	#gi|225457178:1-9 PREDICTED: transcription factor MYB1R1-like [Vitis vinifera]	FALSE
contig00134	38	4	526.155	81.1227	9.03935	6.34203	2.69731	4.41914	1.20763e-05	contig00134	#gi|118488904:1-9 unknown [Populus trichocarpa x Populus deltoides]	FALSE
contig00136	6	19	83.0772	385.333	6.37638	8.58996	-2.21358	2.81637	0.000389495	contig00136	#gi|302141936:1-9 unnamed protein product [Vitis vinifera]	FALSE
contig00137	28	4	387.694	81.1227	8.59877	6.34203	2.25674	2.65932	0.000899779	contig00137	#gi|255549002:1-9 conserved hypothetical protein [Ricinus communis] >gi|1621268|emb|CAB02653.1| unknown [Ricinus communis] >gi|223545501|gb|EEF47006.1| conserved hypothetical protein [Ricinus communis]	FALSE
contig00138	37	40	512.309	811.227	9.00087	9.66396	-0.663091	0.87924	0.0482007	contig00138	#gi|74486730:1-9 translation elongation factor 1A-2 [Gossypium hirsutum]	FALSE
contig00140	5	21	69.231	425.894	6.11335	8.73435	-2.62101	3.82931	5.8894e-05	contig00140	#gi|345104533:1-9 sucrose synthase SusA1 [Gossypium mustelinum]	FALSE
contig00141	32	1	443.078	20.2807	8.79142	4.34203	4.44938	5.67805	1.03188e-06	contig00141	#gi|255566853:1-9 Plastid-lipid-associated protein, chloroplast precursor, putative [Ricinus communis] >gi|223536371|gb|EEF38021.1| Plastid-lipid-associated protein, chloroplast precursor, putative [Ricinus communis]	FALSE
contig00142	34	0	470.771	0	8.87888	0	8.87888	7.68448	3.18541e-08	contig00142	#gi|255572989:1-9 Phosphoethanolamine/phosphocholine phosphatase, putative [Ricinus communis] >gi|223533235|gb|EEF34991.1| Phosphoethanolamine/phosphocholine phosphatase, putative [Ricinus communis]	FALSE
contig00143	105	24	1453.85	486.736	10.5057	8.927	1.57867	6.21773	1.24773e-07	contig00143	#gi|356552478:1-9 PREDICTED: heat shock cognate protein 80-like [Glycine max]	FALSE
contig00144	15	13	207.693	263.649	7.69831	8.04247	-0.344166	0.0853768	0.566522	contig00144	#gi|73761685:1-9 ACC oxidase 1 [Gossypium hirsutum]	FALSE
contig00145	35	0	484.617	0	8.9207	0	8.9207	7.91049	1.73934e-08	contig00145	#gi|356562846:1-9 PREDICTED: geranylgeranyl diphosphate reductase, chloroplastic-like [Glycine max]	FALSE
contig00146	12	14	166.154	283.93	7.37638	8.14939	-0.773009	0.403554	0.229976	contig00146	#gi|334184165:1-9 uncharacterized protein [Arabidopsis thaliana] >gi|330250990|gb|AEC06084.1| uncharacterized protein [Arabidopsis thaliana]	FALSE
contig00147	16	2	221.539	40.5614	7.79142	5.34203	2.44938	1.67283	0.0138662	contig00147	#gi|356562748:1-9 PREDICTED: LOW QUALITY PROTEIN: aldehyde dehydrogenase family 2 member B4, mitochondrial-like [Glycine max]	FALSE
contig00148	7	31	96.9234	628.701	6.59877	9.29623	-2.69746	5.84297	3.4642e-07	contig00148	#gi|118489199:1-9 unknown [Populus trichocarpa x Populus deltoides]	FALSE
contig00149	32	24	443.078	486.736	8.79142	8.927	-0.135579	0.0261738	0.785888	contig00149	#gi|7262670:1-9 Contains similarity to acid phosphatase from Lupinus albus gb|AB023385 and contains a Sterol desaturase PF|01598 domain. EST gb|AI995340 comes from this gene [Arabidopsis thaliana]	FALSE
contig00150	21	11	290.77	223.088	8.18374	7.80147	0.382269	0.112846	0.590026	contig00150	#gi|225429488:1-9 PREDICTED: eukaryotic initiation factor 4A-11 [Vitis vinifera] >gi|296081635|emb|CBI20640.3| unnamed protein product [Vitis vinifera]	FALSE
contig00151	41	58	567.694	1176.28	9.14897	10.2	-1.05105	2.82409	0.000315508	contig00151	#gi|171190270:1-9 aquaporin PIP2;4 [Gossypium hirsutum]	FALSE
contig00152	0	30	0	608.421	0	9.24893	-9.24893	11.753	1.76611e-12	contig00152	#gi|255571859:1-9 conserved hypothetical protein [Ricinus communis] >gi|223533771|gb|EEF35503.1| conserved hypothetical protein [Ricinus communis]	FALSE
contig00154	17	1	235.385	20.2807	7.87888	4.34203	3.53685	2.55673	0.0013948	contig00154	#gi|323387867:1-9 CONSTANS-like 4 [Gossypium hirsutum]	FALSE
contig00155	10	19	138.462	385.333	7.11335	8.58996	-1.47662	1.59047	0.00765655	contig00155	#gi|324984019:1-9 membrane-anchored endo-1,4-beta-glucanase [Gossypium herbaceum subsp. africanum]	FALSE
contig00157	32	0	443.078	0	8.79142	0	8.79142	7.23245	1.11527e-07	contig00157	#gi|33358364:1-9 delta-12 fatty acid desaturase 2 [Gossypium hirsutum] >gi|33358366|gb|AAQ16654.1| delta-12 fatty acid desaturase 2 [Gossypium hirsutum]	FALSE
contig00158	8	16	110.77	324.491	6.79142	8.34203	-1.55062	1.44194	0.0117866	contig00158	#gi|224089259:1-9 ein3-binding f-box protein 3 [Populus trichocarpa] >gi|222854641|gb|EEE92188.1| ein3-binding f-box protein 3 [Populus trichocarpa]	FALSE
contig00159	32	0	443.078	0	8.79142	0	8.79142	7.23245	1.11527e-07	contig00159	#gi|225429303:1-9 PREDICTED: uncharacterized protein LOC100243866 [Vitis vinifera] >gi|147781856|emb|CAN67723.1| hypothetical protein VITISV_006022 [Vitis vinifera]	FALSE
contig00160	58	7	803.079	141.965	9.6494	7.14939	2.50001	6.20632	1.72736e-07	contig00160	#gi|358346026:1-9 Cell wall-associated hydrolase, partial [Medicago truncatula] >gi|355503009|gb|AES84212.1| Cell wall-associated hydrolase, partial [Medicago truncatula]	FALSE
contig00161	10	15	138.462	304.21	7.11335	8.24893	-1.13558	0.8295	0.0649616	contig00161	#gi|225469850:1-9 PREDICTED: uncharacterized protein LOC100265608 [Vitis vinifera] >gi|296085734|emb|CBI29539.3| unnamed protein product [Vitis vinifera]	FALSE
contig00162	17	15	235.385	304.21	7.87888	8.24893	-0.370044	0.112931	0.476538	contig00162	#gi|63054405:1-9 GIA/RGA-like gibberellin response modulator [Gossypium hirsutum]	FALSE
contig00164	25	11	346.155	223.088	8.43527	7.80147	0.633808	0.336707	0.239572	contig00164	#gi|233955399:1-9 calreticulin [Carica papaya]	FALSE
contig00165	15	14	207.693	283.93	7.69831	8.14939	-0.451081	0.152555	0.450979	contig00165	#gi|255573685:1-9 eukaryotic translation initiation factor 2c, putative [Ricinus communis] >gi|223532851|gb|EEF34625.1| eukaryotic translation initiation factor 2c, putative [Ricinus communis]	FALSE
contig00166	76	80	1052.31	1622.45	10.0393	10.664	-0.624617	1.57995	0.00707476	contig00166	#gi|302143601:1-9 unnamed protein product [Vitis vinifera]	FALSE
contig00167	5	39	69.231	790.947	6.11335	9.62744	-3.51409	9.6434	4.62204e-11	contig00167	#gi|225451316:1-9 PREDICTED: auxin-induced protein PCNT115 isoform 1 [Vitis vinifera] >gi|298204869|emb|CBI34176.3| unnamed protein product [Vitis vinifera]	FALSE
contig00168	15	15	207.693	304.21	7.69831	8.24893	-0.550617	0.235802	0.352972	contig00168	#gi|224082748:1-9 histone H1 [Populus trichocarpa] >gi|222856273|gb|EEE93820.1| histone H1 [Populus trichocarpa]	FALSE
contig00170	33	0	456.924	0	8.83581	0	8.83581	7.45846	5.91743e-08	contig00170	#gi|225426284:1-9 PREDICTED: uncharacterized protein LOC100247840 [Vitis vinifera]	FALSE
contig00171	14	12	193.847	243.368	7.59877	7.927	-0.328224	0.0720495	0.556488	contig00171	#gi|327344119:1-9 putative PDF1-interacting protein 2, partial [Gossypium barbadense]	FALSE
contig00172	13	8	180.001	162.245	7.49186	7.34203	0.149823	0.011689	1	contig00172	#gi|211906450:1-9 phosphoglycerate kinase [Gossypium hirsutum]	FALSE
contig00173	50	23	692.31	466.456	9.43527	8.8656	0.569678	0.556992	0.122334	contig00173	#gi|150416573:1-9 aquaporin PIP1-2 [Gossypium hirsutum]	FALSE
contig00175	35	76	484.617	1541.33	8.9207	10.59	-1.66926	7.63808	4.64229e-09	contig00175	#gi|34541994:1-9 Al-induced protein [Gossypium hirsutum]	FALSE
contig00176	13	13	180.001	263.649	7.49186	8.04247	-0.550617	0.204361	0.326785	contig00176	#gi|255545932:1-9 Aspartic proteinase nepenthesin-1 precursor, putative [Ricinus communis] >gi|223547112|gb|EEF48609.1| Aspartic proteinase nepenthesin-1 precursor, putative [Ricinus communis]	FALSE
contig00177	9	17	124.616	344.772	6.96134	8.4295	-1.46815	1.41066	0.0149221	contig00177	#gi|224138664:1-9 predicted protein [Populus trichocarpa] >gi|222833981|gb|EEE72458.1| predicted protein [Populus trichocarpa]	FALSE
contig00178	15	16	207.693	324.491	7.69831	8.34203	-0.643726	0.333544	0.272073	contig00178	#gi|317106695:1-9 JHL03K20.5 [Jatropha curcas]	FALSE
contig00179	17	10	235.385	202.807	7.87888	7.66396	0.214918	0.0307089	0.845276	contig00179	#gi|255537629:1-9 conserved hypothetical protein [Ricinus communis] >gi|223549780|gb|EEF51268.1| conserved hypothetical protein [Ricinus communis]	FALSE
contig00180	3	22	41.5386	446.175	5.37638	8.80147	-3.42509	5.31306	1.27043e-06	contig00180	#gi|255561582:1-9 Patellin-3, putative [Ricinus communis] >gi|223539014|gb|EEF40611.1| Patellin-3, putative [Ricinus communis]	FALSE
contig00182	13	6	180.001	121.684	7.49186	6.927	0.564861	0.142631	0.490688	contig00182	#gi|255541682:1-9 conserved hypothetical protein [Ricinus communis] >gi|223549085|gb|EEF50574.1| conserved hypothetical protein [Ricinus communis]	FALSE
contig00183	23	3	318.463	60.8421	8.31498	5.927	2.38798	2.33542	0.00212841	contig00183	#gi|347466188:1-9 chalcone synthase [Gossypium hirsutum]	FALSE
contig00185	5	15	69.231	304.21	6.11335	8.24893	-2.13558	2.12218	0.00235399	contig00185	#gi|224075834:1-9 predicted protein [Populus trichocarpa] >gi|222842221|gb|EEE79768.1| predicted protein [Populus trichocarpa]	FALSE
contig00186	22	0	304.616	0	8.25085	0	8.25085	4.97231	1.19303e-05	contig00186	#gi|255553460:1-9 50S ribosomal protein L1p, putative [Ricinus communis] >gi|223543043|gb|EEF44578.1| 50S ribosomal protein L1p, putative [Ricinus communis]	FALSE
contig00188	9	13	124.616	263.649	6.96134	8.04247	-1.08113	0.663233	0.0851223	contig00188	#gi|46237494:1-9 histone H1 [Pisum sativum]	FALSE
contig00189	4	70	55.3848	1419.65	5.79142	10.4713	-4.6799	21.5696	5.62481e-23	contig00189	#gi|224122174:1-9 predicted protein [Populus trichocarpa] >gi|222872116|gb|EEF09247.1| predicted protein [Populus trichocarpa]	FALSE
contig00190	11	3	152.308	60.8421	7.25085	5.927	1.32385	0.502343	0.179421	contig00190	#gi|255558270:1-9 conserved hypothetical protein [Ricinus communis] >gi|223540654|gb|EEF42217.1| conserved hypothetical protein [Ricinus communis]	FALSE
contig00191	8	16	110.77	324.491	6.79142	8.34203	-1.55062	1.44194	0.0117866	contig00191	#gi|338760831:1-9 S-adenosylmethionine decarboxylase [Gossypium hirsutum]	FALSE
contig00192	8	35	110.77	709.824	6.79142	9.47132	-2.6799	6.54788	5.72071e-08	contig00192	#gi|310833352:1-9 dehydration-induced 19-like protein [Gossypium hirsutum]	FALSE
contig00194	32	5	443.078	101.403	8.79142	6.66396	2.12746	2.82746	0.000603117	contig00194	#gi|255567662:1-9 conserved hypothetical protein [Ricinus communis] >gi|223535994|gb|EEF37653.1| conserved hypothetical protein [Ricinus communis]	FALSE
contig00196	37	5	512.309	101.403	9.00087	6.66396	2.33691	3.66319	0.00010057	contig00196	#gi|151347486:1-9 methionine synthase [Carica papaya]	FALSE
contig00197	2	22	27.6924	446.175	4.79142	8.80147	-4.01005	6.08117	2.48751e-07	contig00197	#gi|255536751:1-9 Ethylene-responsive transcription factor, putative [Ricinus communis] >gi|223549341|gb|EEF50829.1| Ethylene-responsive transcription factor, putative [Ricinus communis]	FALSE
contig00198	7	17	96.9234	344.772	6.59877	8.4295	-1.83072	1.95037	0.00319339	contig00198	#gi|224115306:1-9 predicted protein [Populus trichocarpa] >gi|222860063|gb|EEE97610.1| predicted protein [Populus trichocarpa]	FALSE
contig00199	5	31	69.231	628.701	6.11335	9.29623	-3.18288	6.97499	2.96489e-08	contig00199	#gi|225429696:1-9 PREDICTED: uncharacterized protein LOC100260963 [Vitis vinifera] >gi|147857682|emb|CAN82883.1| hypothetical protein VITISV_008557 [Vitis vinifera]	FALSE
contig00200	13	29	180.001	588.14	7.49186	9.20002	-1.70816	3.01373	0.000228644	contig00200	#gi|224134080:1-9 predicted protein [Populus trichocarpa] >gi|222868727|gb|EEF05858.1| predicted protein [Populus trichocarpa]	FALSE
contig00201	14	15	193.847	304.21	7.59877	8.24893	-0.650152	0.318307	0.257489	contig00201	#gi|224111880:1-9 cytochrome P450 [Populus trichocarpa] >gi|222865050|gb|EEF02181.1| cytochrome P450 [Populus trichocarpa]	FALSE
contig00202	25	12	346.155	243.368	8.43527	7.927	0.508277	0.226754	0.402874	contig00202	#gi|134035496:1-9 alpha-tubulin [Gossypium hirsutum] >gi|223453028|gb|ACM89778.1| alpha-tubulin 6 [Gossypium hirsutum]	FALSE
contig00203	12	26	166.154	527.298	7.37638	9.04247	-1.66609	2.60579	0.000723509	contig00203	#gi|359484847:1-9 PREDICTED: leucine aminopeptidase 2, chloroplastic isoform 2 [Vitis vinifera]	FALSE
contig00204	20	0	276.924	0	8.11335	0	8.11335	4.52028	3.65784e-05	contig00204	#gi|297740120:1-9 unnamed protein product [Vitis vinifera]	FALSE
contig00205	33	37	456.924	750.385	8.83581	9.55149	-0.715676	0.931369	0.0388514	contig00205	#gi|32186890:1-9 actin [Gossypium hirsutum] >gi|324984005|gb|ADY68785.1| actin [Gossypium raimondii] >gi|324984007|gb|ADY68786.1| actin [Gossypium barbadense] >gi|324984009|gb|ADY68787.1| actin [Gossypium barbadense] >gi|324984011|gb|ADY68788.1| actin [Gossypium hirsutum] >gi|324984013|gb|ADY68789.1| actin [Gossypium hirsutum] >gi|345103853|gb|AEN70748.1| actin 1 [Gossypium laxum] >gi|345103855|g…	FALSE
contig00206	12	9	166.154	182.526	7.37638	7.51196	-0.135579	0.00981519	0.827721	contig00206	#gi|225456475:1-9 PREDICTED: auxin response factor 2 [Vitis vinifera] >gi|297734502|emb|CBI15749.3| unnamed protein product [Vitis vinifera]	FALSE
contig00207	40	11	553.848	223.088	9.11335	7.80147	1.31188	1.80163	0.00619767	contig00207	#gi|227434194:1-9 tonoplast intrinsic protein [Gossypium hirsutum] >gi|300793600|tpg|DAA33866.1| TPA_inf: aquaporin TIP1;3 [Gossypium hirsutum]	FALSE
contig00209	31	3	429.232	60.8421	8.74561	5.927	2.81862	3.77503	6.81542e-05	contig00209	#gi|224073124:1-9 predicted protein [Populus trichocarpa] >gi|222841415|gb|EEE78962.1| predicted protein [Populus trichocarpa]	FALSE
contig00210	5	22	69.231	446.175	6.11335	8.80147	-2.68812	4.13025	1.75817e-05	contig00210	#gi|255556356:1-9 non-canonical ubiquitin conjugating enzyme, putative [Ricinus communis] >gi|223541527|gb|EEF43076.1| non-canonical ubiquitin conjugating enzyme, putative [Ricinus communis]	FALSE
contig00211	21	11	290.77	223.088	8.18374	7.80147	0.382269	0.112846	0.590026	contig00211	#gi|388498562:1-9 unknown [Medicago truncatula]	FALSE
contig00212	39	4	540.002	81.1227	9.07682	6.34203	2.73479	4.60223	7.50589e-06	contig00212	#gi|255551495:1-9 endo-1,3-1,4-beta-d-glucanase, putative [Ricinus communis] >gi|223543881|gb|EEF45407.1| endo-1,3-1,4-beta-d-glucanase, putative [Ricinus communis]	FALSE
contig00213	7	7	96.9234	141.965	6.59877	7.14939	-0.550617	0.110041	0.588151	contig00213	#gi|255554789:1-9 conserved hypothetical protein [Ricinus communis] >gi|223542277|gb|EEF43819.1| conserved hypothetical protein [Ricinus communis]	FALSE
contig00214	31	13	429.232	263.649	8.74561	8.04247	0.70314	0.500951	0.1669	contig00214	#gi|34541994:1-9 Al-induced protein [Gossypium hirsutum]	FALSE
contig00215	52	7	720.002	141.965	9.49186	7.14939	2.34247	5.16268	1.84092e-06	contig00215	#gi|224140038:1-9 2-cys peroxiredoxin [Populus trichocarpa] >gi|118485938|gb|ABK94814.1| unknown [Populus trichocarpa] >gi|222868024|gb|EEF05155.1| 2-cys peroxiredoxin [Populus trichocarpa]	FALSE
contig00216	26	0	360.001	0	8.49186	0	8.49186	5.87636	1.90982e-06	contig00216	#gi|133902325:1-9 putative photosystem II protein [Gossypium hirsutum]	FALSE
contig00217	5	9	69.231	182.526	6.11335	7.51196	-1.39861	0.693205	0.100053	contig00217	#gi|359483773:1-9 PREDICTED: shaggy-related protein kinase eta-like [Vitis vinifera] >gi|297740523|emb|CBI30705.3| unnamed protein product [Vitis vinifera]	FALSE
contig00218	28	1	387.694	20.2807	8.59877	4.34203	4.25674	4.83104	9.81758e-06	contig00218	#gi|359485791:1-9 PREDICTED: protein THYLAKOID FORMATION1, chloroplastic [Vitis vinifera]	FALSE
contig00220	21	4	290.77	81.1227	8.18374	6.34203	1.8417	1.5397	0.013285	contig00220	#gi|224142289:1-9 predicted protein [Populus trichocarpa] >gi|222865925|gb|EEF03056.1| predicted protein [Populus trichocarpa]	FALSE
contig00221	7	15	96.9234	304.21	6.59877	8.24893	-1.65015	1.48235	0.0147674	contig00221	#gi|225435800:1-9 PREDICTED: uncharacterized protein LOC100253534 [Vitis vinifera]	FALSE
contig00222	4	14	55.3848	283.93	5.79142	8.14939	-2.35797	2.24791	0.00264489	contig00222	#gi|356496400:1-9 PREDICTED: uncharacterized protein LOC100797900 [Glycine max]	FALSE
contig00223	1	14	13.8462	283.93	3.79142	8.14939	-4.35797	4.11516	3.05269e-05	contig00223	#gi|369762884:1-9 cellulose synthase 2-Dt [Gossypium hirsutum] >gi|369762888|gb|AEX20382.1| cellulose synthase catalytic subunit 2-Dt [Gossypium hirsutum]	FALSE
contig00224	22	1	304.616	20.2807	8.25085	4.34203	3.90881	3.57763	0.000151561	contig00224	#gi|211906506:1-9 luminal binding protein [Gossypium hirsutum]	FALSE
contig00225	22	12	304.616	243.368	8.25085	7.927	0.323852	0.0866918	0.602772	contig00225	#gi|225448367:1-9 PREDICTED: 60S acidic ribosomal protein P0 [Vitis vinifera]	FALSE
contig00226	14	5	193.847	101.403	7.59877	6.66396	0.93481	0.36735	0.247922	contig00226	#gi|357512241:1-9 DNA-damage-repair/toleration protein DRT102 [Medicago truncatula] >gi|355501424|gb|AES82627.1| DNA-damage-repair/toleration protein DRT102 [Medicago truncatula]	FALSE
contig00227	20	22	276.924	446.175	8.11335	8.80147	-0.68812	0.516563	0.156357	contig00227	#gi|255544864:1-9 40S ribosomal protein S2, putative [Ricinus communis] >gi|223547401|gb|EEF48896.1| 40S ribosomal protein S2, putative [Ricinus communis]	FALSE
contig00228	30	0	415.386	0	8.69831	0	8.69831	6.78042	1.90058e-07	contig00228	#gi|359492254:1-9 PREDICTED: ferredoxin--NADP reductase, leaf isozyme, chloroplastic-like [Vitis vinifera] >gi|302142677|emb|CBI19880.3| unnamed protein product [Vitis vinifera]	FALSE
contig00229	11	10	152.308	202.807	7.25085	7.66396	-0.413113	0.0925293	0.513632	contig00229	#gi|255539487:1-9 steroid binding protein, putative [Ricinus communis] >gi|223549923|gb|EEF51410.1| steroid binding protein, putative [Ricinus communis]	FALSE
contig00230	19	6	263.078	121.684	8.03935	6.927	1.11235	0.661588	0.105081	contig00230	nohit	FALSE
contig00231	3	77	41.5386	1561.61	5.37638	10.6088	-5.23244	25.288	1.20803e-26	contig00231	#gi|225459822:1-9 PREDICTED: phosphoprotein ECPP44-like [Vitis vinifera]	FALSE
contig00232	43	2	595.386	40.5614	9.21768	5.34203	3.87565	6.94877	4.57626e-08	contig00232	#gi|255536723:1-9 Triose phosphate/phosphate translocator, chloroplast precursor, putative [Ricinus communis] >gi|223549327|gb|EEF50815.1| Triose phosphate/phosphate translocator, chloroplast precursor, putative [Ricinus communis]	FALSE
contig00233	8	13	110.77	263.649	6.79142	8.04247	-1.25106	0.84045	0.0726485	contig00233	#gi|118482893:1-9 unknown [Populus trichocarpa]	FALSE
contig00234	27	73	373.847	1480.49	8.54631	10.5319	-1.98555	9.37069	6.1853e-11	contig00234	#gi|356532139:1-9 PREDICTED: ubiquitin-conjugating enzyme E2 28-like isoform 1 [Glycine max] >gi|388506176|gb|AFK41154.1| unknown [Lotus japonicus]	FALSE
contig00236	14	7	193.847	141.965	7.59877	7.14939	0.449383	0.101432	0.657826	contig00236	#gi|255538970:1-9 endoplasmin, putative [Ricinus communis] >gi|223551251|gb|EEF52737.1| endoplasmin, putative [Ricinus communis]	FALSE
contig00237	14	12	193.847	243.368	7.59877	7.927	-0.328224	0.0720495	0.556488	contig00237	#gi|255581578:1-9 40S ribosomal protein S5, putative [Ricinus communis] >gi|223528790|gb|EEF30797.1| 40S ribosomal protein S5, putative [Ricinus communis]	FALSE
contig00238	8	8	110.77	162.245	6.79142	7.34203	-0.550617	0.125761	0.455579	contig00238	nohit	FALSE
contig00239	9	11	124.616	223.088	6.96134	7.80147	-0.840123	0.366455	0.254263	contig00239	#gi|38016531:1-9 fiber quinone-oxidoreductase, partial [Gossypium barbadense]	FALSE
contig00240	10	9	138.462	182.526	7.11335	7.51196	-0.398614	0.077899	0.641881	contig00240	#gi|359492154:1-9 PREDICTED: uncharacterized protein LOC100855103 [Vitis vinifera]	FALSE
contig00244	21	0	290.77	0	8.18374	0	8.18374	4.74629	2.07942e-05	contig00244	#gi|224065699:1-9 precursor of protein cell division protease ftsh-like protein [Populus trichocarpa] >gi|222843653|gb|EEE81200.1| precursor of protein cell division protease ftsh-like protein [Populus trichocarpa]	FALSE
contig00246	5	19	69.231	385.333	6.11335	8.58996	-2.47662	3.23972	0.000201022	contig00246	#gi|255580760:1-9 Protein regulator of cytokinesis, putative [Ricinus communis] >gi|223529203|gb|EEF31178.1| Protein regulator of cytokinesis, putative [Ricinus communis]	FALSE
contig00248	2	28	27.6924	567.859	4.79142	9.14939	-4.35797	8.23033	1.72757e-09	contig00248	#gi|118488890:1-9 unknown [Populus trichocarpa x Populus deltoides]	FALSE
contig00249	35	51	484.617	1034.31	8.9207	10.0145	-1.09376	2.65215	0.000582671	contig00249	#gi|1439609:1-9 delta-tonoplast intrinsic protein [Gossypium hirsutum]	FALSE
contig00250	12	7	166.154	141.965	7.37638	7.14939	0.226991	0.0240734	0.818809	contig00250	#gi|224126585:1-9 predicted protein [Populus trichocarpa] >gi|222870300|gb|EEF07431.1| predicted protein [Populus trichocarpa]	FALSE
contig00251	11	5	152.308	101.403	7.25085	6.66396	0.586887	0.129234	0.612362	contig00251	#gi|356500345:1-9 PREDICTED: blue-light photoreceptor PHR2-like [Glycine max]	FALSE
contig00252	13	0	180.001	0	7.49186	0	7.49186	2.93818	0.00131477	contig00252	#gi|166863714:1-9 ADP-glucose pyrophosphorylase small subunit ADPGp-1 [Gossypium hirsutum]	FALSE
contig00253	16	11	221.539	223.088	7.79142	7.80147	-0.0100483	6.86354e-05	1	contig00253	#gi|307948772:1-9 pyrophosphate-energized vacuolar membrane proton pump [Gossypium hirsutum]	FALSE
contig00254	7	9	96.9234	182.526	6.59877	7.51196	-0.913187	0.345942	0.212888	contig00254	#gi|351724255:1-9 peroxisomal enoyl-CoA hydratase/isomerase family protein [Glycine max] >gi|167963118|dbj|BAG09364.1| peroxisomal enoyl-CoA hydratase/isomerase family protein [Glycine max]	FALSE
contig00257	5	9	69.231	182.526	6.11335	7.51196	-1.39861	0.693205	0.100053	contig00257	#gi|156145802:1-9 ethylene-responsive element binding protein [Gossypium barbadense]	FALSE
contig00258	11	4	152.308	81.1227	7.25085	6.34203	0.908815	0.275409	0.307384	contig00258	#gi|356564960:1-9 PREDICTED: uncharacterized protein LOC100816395 [Glycine max]	FALSE
contig00259	11	1	152.308	20.2807	7.25085	4.34203	2.90881	1.38306	0.034778	contig00259	#gi|359482944:1-9 PREDICTED: 97 kDa heat shock protein-like [Vitis vinifera]	FALSE
contig00260	3	136	41.5386	2758.17	5.37638	11.4295	-6.05312	47.6718	4.89484e-49	contig00260	nohit	FALSE
contig00261	22	1	304.616	20.2807	8.25085	4.34203	3.90881	3.57763	0.000151561	contig00261	#gi|224058639:1-9 cytochrome P450 [Populus trichocarpa] >gi|222846837|gb|EEE84384.1| cytochrome P450 [Populus trichocarpa]	FALSE
contig00262	16	13	221.539	263.649	7.79142	8.04247	-0.251056	0.0468246	0.70651	contig00262	#gi|89212810:1-9 14-3-3-like protein [Gossypium hirsutum] >gi|324983995|gb|ADY68780.1| 14-3-3-like protein [Gossypium herbaceum subsp. africanum] >gi|324984001|gb|ADY68783.1| 14-3-3-like protein [Gossypium hirsutum]	FALSE
contig00263	3	18	41.5386	365.052	5.37638	8.51196	-3.13558	3.9895	4.55696e-05	contig00263	#gi|363806744:1-9 uncharacterized protein LOC100785313 precursor [Glycine max] >gi|255641964|gb|ACU21249.1| unknown [Glycine max]	FALSE
contig00264	1	22	13.8462	446.175	3.79142	8.80147	-5.01005	7.05843	3.38504e-08	contig00264	#gi|255572957:1-9 beta-galactosidase, putative [Ricinus communis] >gi|223533219|gb|EEF34975.1| beta-galactosidase, putative [Ricinus communis]	FALSE
contig00266	12	0	166.154	0	7.37638	0	7.37638	2.71217	0.00230977	contig00266	#gi|255566821:1-9 conserved hypothetical protein [Ricinus communis] >gi|223536355|gb|EEF38005.1| conserved hypothetical protein [Ricinus communis]	FALSE
contig00267	15	1	207.693	20.2807	7.69831	4.34203	3.35627	2.15743	0.00398608	contig00267	#gi|224093878:1-9 ABC transporter family protein [Populus trichocarpa] >gi|222852934|gb|EEE90481.1| ABC transporter family protein [Populus trichocarpa]	FALSE
contig00268	4	18	55.3848	365.052	5.79142	8.51196	-2.72054	3.42569	0.000104548	contig00268	#gi|196196276:1-9 pathogenesis-induced protein [Arachis hypogaea]	FALSE
contig00269	27	1	373.847	20.2807	8.54631	4.34203	4.20427	4.62054	1.76832e-05	contig00269	#gi|255586705:1-9 CBL-interacting serine/threonine-protein kinase, putative [Ricinus communis] >gi|223526040|gb|EEF28408.1| CBL-interacting serine/threonine-protein kinase, putative [Ricinus communis]	FALSE
contig00270	22	47	304.616	953.192	8.25085	9.89662	-1.64577	4.62663	5.97349e-06	contig00270	#gi|357474763:1-9 Multidrug resistance protein ABC transporter family [Medicago truncatula] >gi|355508722|gb|AES89864.1| Multidrug resistance protein ABC transporter family [Medicago truncatula]	FALSE
contig00271	8	9	110.77	182.526	6.79142	7.51196	-0.720542	0.229278	0.329395	contig00271	#gi|359475292:1-9 PREDICTED: BURP domain-containing protein 17-like isoform 1 [Vitis vinifera] >gi|359475294|ref|XP_003631640.1| PREDICTED: BURP domain-containing protein 17-like isoform 2 [Vitis vinifera]	FALSE
contig00272	11	23	152.308	466.456	7.25085	8.8656	-1.61475	2.20155	0.00240459	contig00272	#gi|118485114:1-9 unknown [Populus trichocarpa]	FALSE
contig00273	13	5	180.001	101.403	7.49186	6.66396	0.827895	0.278221	0.340883	contig00273	#gi|224086775:1-9 predicted protein [Populus trichocarpa] >gi|222853935|gb|EEE91482.1| predicted protein [Populus trichocarpa]	FALSE
contig00274	3	10	41.5386	202.807	5.37638	7.66396	-2.28758	1.5458	0.00992114	contig00274	#gi|255555655:1-9 kinesin light chain, putative [Ricinus communis] >gi|223541850|gb|EEF43396.1| kinesin light chain, putative [Ricinus communis]	FALSE
contig00275	23	4	318.463	81.1227	8.31498	6.34203	1.97295	1.84654	0.00556957	contig00275	#gi|32454758:1-9 TPA: putative anthocyanidin reductase [Gossypium arboreum]	FALSE
contig00276	22	2	304.616	40.5614	8.25085	5.34203	2.90881	2.76613	0.000685271	contig00276	#gi|211906496:1-9 heat shock protein 70 [Gossypium hirsutum]	FALSE
contig00277	17	0	235.385	0	7.87888	0	7.87888	3.84224	0.000213296	contig00277	#gi|297845742:1-9 hypothetical protein ARALYDRAFT_890328 [Arabidopsis lyrata subsp. lyrata] >gi|297336594|gb|EFH67011.1| hypothetical protein ARALYDRAFT_890328 [Arabidopsis lyrata subsp. lyrata]	FALSE
contig00278	5	14	69.231	283.93	6.11335	8.14939	-2.03604	1.85912	0.0042989	contig00278	#gi|224144852:1-9 cationic amino acid transporter [Populus trichocarpa] >gi|222862313|gb|EEE99819.1| cationic amino acid transporter [Populus trichocarpa]	FALSE
contig00279	3	38	41.5386	770.666	5.37638	9.58996	-4.21358	10.9042	3.05903e-12	contig00279	#gi|284521002:1-9 stem-specific protein tsjt1, putative [Jatropha curcas]	FALSE
contig00281	9	14	124.616	283.93	6.96134	8.14939	-1.18805	0.833086	0.0561886	contig00281	#gi|47934119:1-9 transcription factor DRE-binding factor 2 [Gossypium hirsutum] >gi|71800653|gb|AAZ41376.1| dehydration responsive element-binding protein 2 [Gossypium hirsutum]	FALSE
contig00282	29	9	401.54	182.526	8.6494	7.51196	1.13744	1.04625	0.0459153	contig00282	#gi|21616051:1-9 aspartic proteinase [Theobroma cacao]	FALSE
contig00284	12	140	166.154	2839.3	7.37638	11.4713	-4.09494	39.3273	5.95243e-41	contig00284	#gi|224118822:1-9 predicted protein [Populus trichocarpa] >gi|222858588|gb|EEE96135.1| predicted protein [Populus trichocarpa]	FALSE
contig00285	2	12	27.6924	243.368	4.79142	7.927	-3.13558	2.65966	0.000709912	contig00285	#gi|356572262:1-9 PREDICTED: ATPase 11, plasma membrane-type-like [Glycine max]	FALSE
contig00286	17	1	235.385	20.2807	7.87888	4.34203	3.53685	2.55673	0.0013948	contig00286	#gi|211906492:1-9 dihydrolipoamide dehydrogenase [Gossypium hirsutum]	FALSE
contig00287	38	1	526.155	20.2807	9.03935	4.34203	4.69731	6.96055	6.15514e-08	contig00287	#gi|224135871:1-9 predicted protein [Populus trichocarpa] >gi|222835694|gb|EEE74129.1| predicted protein [Populus trichocarpa]	FALSE
contig00288	17	26	235.385	527.298	7.87888	9.04247	-1.16359	1.49595	0.0120025	contig00288	#gi|119888006:1-9 proline-rich protein [Gossypium hirsutum]	FALSE
contig00289	13	23	180.001	466.456	7.49186	8.8656	-1.37374	1.72292	0.00595798	contig00289	#gi|224110514:1-9 predicted protein [Populus trichocarpa] >gi|222864583|gb|EEF01714.1| predicted protein [Populus trichocarpa]	FALSE
contig00290	3	24	41.5386	486.736	5.37638	8.927	-3.55062	5.99004	2.64036e-07	contig00290	#gi|388497348:1-9 unknown [Lotus japonicus]	FALSE
contig00291	6	11	83.0772	223.088	6.37638	7.80147	-1.42509	0.872107	0.0497225	contig00291	#gi|224141911:1-9 predicted protein [Populus trichocarpa] >gi|118482139|gb|ABK93000.1| unknown [Populus trichocarpa] >gi|222865738|gb|EEF02869.1| predicted protein [Populus trichocarpa]	FALSE
contig00292	17	3	235.385	60.8421	7.87888	5.927	1.95188	1.34593	0.0215678	contig00292	#gi|50313460:1-9 cyclopropane fatty acid synthase [Gossypium hirsutum]	FALSE
contig00293	11	8	152.308	162.245	7.25085	7.34203	-0.091185	0.00400376	1	contig00293	#gi|224140022:1-9 predicted protein [Populus trichocarpa] >gi|222868016|gb|EEF05147.1| predicted protein [Populus trichocarpa]	FALSE
contig00294	10	15	138.462	304.21	7.11335	8.24893	-1.13558	0.8295	0.0649616	contig00294	#gi|211906480:1-9 catalase [Gossypium hirsutum]	FALSE
contig00295	12	19	166.154	385.333	7.37638	8.58996	-1.21358	1.17	0.0266126	contig00295	#gi|255536899:1-9 B2 protein, putative [Ricinus communis] >gi|223549415|gb|EEF50903.1| B2 protein, putative [Ricinus communis]	FALSE
contig00296	7	14	96.9234	283.93	6.59877	8.14939	-1.55062	1.2617	0.023772	contig00296	#gi|225444659:1-9 PREDICTED: nucleolysin TIAR isoform 2 [Vitis vinifera]	FALSE
contig00297	1	19	13.8462	385.333	3.79142	8.58996	-4.79854	5.94529	4.42627e-07	contig00297	#gi|356515224:1-9 PREDICTED: uncharacterized protein LOC100775494 [Glycine max]	FALSE
contig00298	8	7	110.77	141.965	6.79142	7.14939	-0.357972	0.049512	0.612235	contig00298	#gi|224102099:1-9 predicted protein [Populus trichocarpa] >gi|222852364|gb|EEE89911.1| predicted protein [Populus trichocarpa]	FALSE
contig00299	11	8	152.308	162.245	7.25085	7.34203	-0.091185	0.00400376	1	contig00299	#gi|38194890:1-9 Anx1 [Gossypium hirsutum]	FALSE
contig00300	6	11	83.0772	223.088	6.37638	7.80147	-1.42509	0.872107	0.0497225	contig00300	#gi|134035504:1-9 alpha-tubulin [Gossypium hirsutum] >gi|223453026|gb|ACM89777.1| alpha-tubulin 10 [Gossypium hirsutum]	FALSE
contig00301	8	10	110.77	202.807	6.79142	7.66396	-0.872545	0.355588	0.232274	contig00301	#gi|255563594:1-9 Pre-mRNA-splicing factor cwc15, putative [Ricinus communis] >gi|223538037|gb|EEF39650.1| Pre-mRNA-splicing factor cwc15, putative [Ricinus communis]	FALSE
contig00302	16	2	221.539	40.5614	7.79142	5.34203	2.44938	1.67283	0.0138662	contig00302	#gi|224140195:1-9 predicted protein [Populus trichocarpa] >gi|222868100|gb|EEF05231.1| predicted protein [Populus trichocarpa]	FALSE
contig00303	6	12	83.0772	243.368	6.37638	7.927	-1.55062	1.08145	0.0301364	contig00303	#gi|255538804:1-9 Auxin-induced protein 5NG4, putative [Ricinus communis] >gi|223551168|gb|EEF52654.1| Auxin-induced protein 5NG4, putative [Ricinus communis]	FALSE
contig00304	14	16	193.847	324.491	7.59877	8.34203	-0.743262	0.430528	0.192586	contig00304	#gi|158144895:1-9 enolase [Gossypium hirsutum]	FALSE
contig00305	16	4	221.539	81.1227	7.79142	6.34203	1.44938	0.836848	0.0697185	contig00305	#gi|225441339:1-9 PREDICTED: polyadenylate-binding protein-interacting protein 2 [Vitis vinifera] >gi|147782754|emb|CAN70573.1| hypothetical protein VITISV_027129 [Vitis vinifera]	FALSE
contig00306	4	21	55.3848	425.894	5.79142	8.73435	-2.94293	4.35749	1.28602e-05	contig00306	#gi|359482448:1-9 PREDICTED: subtilisin-like protease-like [Vitis vinifera]	FALSE
contig00308	2	16	27.6924	324.491	4.79142	8.34203	-3.55062	3.99336	3.15632e-05	contig00308	#gi|297741835:1-9 unnamed protein product [Vitis vinifera]	FALSE
contig00310	4	15	55.3848	304.21	5.79142	8.24893	-2.45751	2.53384	0.000817134	contig00310	#gi|15214410:1-9 annexin [Gossypium hirsutum]	FALSE
contig00311	0	17	0	344.772	0	8.4295	-8.4295	6.66002	2.18764e-07	contig00311	#gi|171452362:1-9 transcription factor [Bruguiera gymnorhiza]	FALSE
contig00312	9	11	124.616	223.088	6.96134	7.80147	-0.840123	0.366455	0.254263	contig00312	#gi|225430261:1-9 PREDICTED: DEAD-box ATP-dependent RNA helicase 56-like [Vitis vinifera]	FALSE
contig00313	15	1	207.693	20.2807	7.69831	4.34203	3.35627	2.15743	0.00398608	contig00313	#gi|255574960:1-9 eukaryotic translation initiation factor 3 subunit, putative [Ricinus communis] >gi|223532174|gb|EEF33979.1| eukaryotic translation initiation factor 3 subunit, putative [Ricinus communis]	FALSE
contig00314	14	9	193.847	182.526	7.59877	7.51196	0.0868133	0.00432567	1	contig00314	#gi|255543138:1-9 NAC domain-containing protein, putative [Ricinus communis] >gi|223548593|gb|EEF50084.1| NAC domain-containing protein, putative [Ricinus communis]	FALSE
contig00315	1	20	13.8462	405.614	3.79142	8.66396	-4.87254	6.31533	1.88269e-07	contig00315	#gi|224093276:1-9 predicted protein [Populus trichocarpa] >gi|222852765|gb|EEE90312.1| predicted protein [Populus trichocarpa]	FALSE
contig00316	0	17	0	344.772	0	8.4295	-8.4295	6.66002	2.18764e-07	contig00316	#gi|224073025:1-9 predicted protein [Populus trichocarpa] >gi|222841384|gb|EEE78931.1| predicted protein [Populus trichocarpa]	FALSE
contig00317	14	2	193.847	40.5614	7.59877	5.34203	2.25674	1.32966	0.0220376	contig00317	#gi|356516495:1-9 PREDICTED: chaperone protein ClpC, chloroplastic-like [Glycine max]	FALSE
contig00318	19	8	263.078	162.245	8.03935	7.34203	0.697311	0.302611	0.327513	contig00318	#gi|242205330:1-9 cellulose synthase catalytic subunit [Gossypium hirsutum]	FALSE
contig00319	11	8	152.308	162.245	7.25085	7.34203	-0.091185	0.00400376	1	contig00319	#gi|255557319:1-9 conserved hypothetical protein [Ricinus communis] >gi|223541107|gb|EEF42663.1| conserved hypothetical protein [Ricinus communis]	FALSE
contig00321	16	0	221.539	0	7.79142	0	7.79142	3.61622	0.000393966	contig00321	#gi|78675163:1-9 photosystem II protein D2 [Lactuca sativa]	FALSE
contig00322	24	6	332.309	121.684	8.37638	6.927	1.44938	1.25527	0.0246146	contig00322	#gi|50313460:1-9 cyclopropane fatty acid synthase [Gossypium hirsutum]	FALSE
contig00323	39	574	540.002	11641.1	9.07682	13.5069	-4.43012	170.642	1.57513e-172	contig00323	#gi|133902299:1-9 alcohol dehydrogenase A [Gossypium raimondii] >gi|133902312|gb|ABO41841.1| alcohol dehydrogenase A [Gossypium hirsutum] >gi|133902321|gb|ABO41849.1| alcohol dehydrogenase A [Gossypium hirsutum]	FALSE
contig00324	4	18	55.3848	365.052	5.79142	8.51196	-2.72054	3.42569	0.000104548	contig00324	#gi|255559597:1-9 conserved hypothetical protein [Ricinus communis] >gi|223539949|gb|EEF41527.1| conserved hypothetical protein [Ricinus communis]	FALSE
contig00325	35	0	484.617	0	8.9207	0	8.9207	7.91049	1.73934e-08	contig00325	#gi|1345698:1-9 RecName: Full=Chlorophyll a-b binding protein 151, chloroplastic; AltName: Full=LHCII type II CAB-151; Short=LHCP; Flags: Precursor >gi|452314|emb|CAA38025.1| chlorophyll ab binding protein [Gossypium hirsutum]	FALSE
contig00326	11	3	152.308	60.8421	7.25085	5.927	1.32385	0.502343	0.179421	contig00326	#gi|224087726:1-9 predicted protein [Populus trichocarpa] >gi|222854188|gb|EEE91735.1| predicted protein [Populus trichocarpa]	FALSE
contig00327	26	61	360.001	1237.12	8.49186	10.2728	-1.78091	6.73035	3.55526e-08	contig00327	#gi|356532139:1-9 PREDICTED: ubiquitin-conjugating enzyme E2 28-like isoform 1 [Glycine max] >gi|388506176|gb|AFK41154.1| unknown [Lotus japonicus]	FALSE
contig00328	18	4	249.232	81.1227	7.96134	6.34203	1.61931	1.10516	0.0479997	contig00328	#gi|211906470:1-9 glyceraldehyde-3-phosphate dehydrogenase [Gossypium hirsutum]	FALSE
contig00329	11	4	152.308	81.1227	7.25085	6.34203	0.908815	0.275409	0.307384	contig00329	#gi|211906442:1-9 Myo-inositol-1-phosphate synthase [Gossypium hirsutum]	FALSE
contig00330	0	15	0	304.21	0	8.24893	-8.24893	5.87649	1.32895e-06	contig00330	#gi|15223416:1-9 heavy-metal-associated domain-containing protein [Arabidopsis thaliana] >gi|79316252|ref|NP_001030928.1| heavy-metal-associated domain-containing protein [Arabidopsis thaliana] >gi|1922242|emb|CAA71173.1| hypothetical protein [Arabidopsis thaliana] >gi|17380662|gb|AAL36161.1| unknown protein [Arabidopsis thaliana] >gi|20258999|gb|AAM14215.1| unknown protein [Arabidopsis thaliana]…	FALSE
contig00332	14	14	193.847	283.93	7.59877	8.14939	-0.550617	0.220081	0.33894	contig00332	#gi|118132686:1-9 PIP1 protein [Gossypium hirsutum]	FALSE
contig00333	7	8	96.9234	162.245	6.59877	7.34203	-0.743262	0.215264	0.43107	contig00333	#gi|224135895:1-9 predicted protein [Populus trichocarpa] >gi|222835700|gb|EEE74135.1| predicted protein [Populus trichocarpa]	FALSE
contig00334	14	1	193.847	20.2807	7.59877	4.34203	3.25674	1.96039	0.00680711	contig00334	#gi|283488497:1-9 UDP-D-glucuronic acid 4-epimerase [Gossypium hirsutum]	FALSE
contig00335	10	10	138.462	202.807	7.11335	7.66396	-0.550617	0.157201	0.495415	contig00335	#gi|224066307:1-9 predicted protein [Populus trichocarpa] >gi|222843801|gb|EEE81348.1| predicted protein [Populus trichocarpa]	FALSE
contig00337	29	3	401.54	60.8421	8.6494	5.927	2.7224	3.40581	0.00018928	contig00337	#gi|225445621:1-9 PREDICTED: CBL-interacting serine/threonine-protein kinase 6 [Vitis vinifera] >gi|147782993|emb|CAN68670.1| hypothetical protein VITISV_026919 [Vitis vinifera] >gi|229609807|gb|ACQ83519.1| CBL-interacting protein kinase 03 [Vitis vinifera]	FALSE
contig00338	26	3	360.001	60.8421	8.49186	5.927	2.56486	2.86279	0.000505715	contig00338	#gi|224081252:1-9 ABC transporter family protein [Populus trichocarpa] >gi|222855802|gb|EEE93349.1| ABC transporter family protein [Populus trichocarpa]	FALSE
contig00339	21	16	290.77	324.491	8.18374	8.34203	-0.158299	0.0236126	0.740658	contig00339	#gi|359476269:1-9 PREDICTED: 40S ribosomal protein S3-3-like [Vitis vinifera] >gi|296081703|emb|CBI20708.3| unnamed protein product [Vitis vinifera]	FALSE
contig00340	17	12	235.385	243.368	7.87888	7.927	-0.0481163	0.00169578	1	contig00340	nohit	FALSE
contig00342	13	2	180.001	40.5614	7.49186	5.34203	2.14982	1.16367	0.0350849	contig00342	#gi|211906442:1-9 Myo-inositol-1-phosphate synthase [Gossypium hirsutum]	FALSE
contig00343	14	0	193.847	0	7.59877	0	7.59877	3.1642	0.00139509	contig00343	#gi|255539208:1-9 cytochrome P450, putative [Ricinus communis] >gi|223551370|gb|EEF52856.1| cytochrome P450, putative [Ricinus communis]	FALSE
contig00344	1	19	13.8462	385.333	3.79142	8.58996	-4.79854	5.94529	4.42627e-07	contig00344	#gi|224112801:1-9 AP2/ERF domain-containing transcription factor [Populus trichocarpa] >gi|222832948|gb|EEE71425.1| AP2/ERF domain-containing transcription factor [Populus trichocarpa]	FALSE
contig00345	15	3	207.693	60.8421	7.69831	5.927	1.77131	1.04334	0.0523277	contig00345	#gi|297735328:1-9 unnamed protein product [Vitis vinifera]	FALSE
contig00346	13	9	180.001	182.526	7.49186	7.51196	-0.0201019	0.000224013	1	contig00346	#gi|255586525:1-9 galactolipid galactosyltransferase, putative [Ricinus communis] >gi|223526143|gb|EEF28483.1| galactolipid galactosyltransferase, putative [Ricinus communis]	FALSE
contig00347	20	0	276.924	0	8.11335	0	8.11335	4.52028	3.65784e-05	contig00347	#gi|255540443:1-9 ribonucleoprotein, chloroplast, putative [Ricinus communis] >gi|223550401|gb|EEF51888.1| ribonucleoprotein, chloroplast, putative [Ricinus communis]	FALSE
contig00348	5	4	69.231	81.1227	6.11335	6.34203	-0.228689	0.0120418	1	contig00348	#gi|255539078:1-9 conserved hypothetical protein [Ricinus communis] >gi|223551305|gb|EEF52791.1| conserved hypothetical protein [Ricinus communis]	FALSE
contig00349	12	3	166.154	60.8421	7.37638	5.927	1.44938	0.627636	0.120948	contig00349	#gi|255559875:1-9 chloroplast inner envelope protein, putative [Ricinus communis] >gi|223539793|gb|EEF41373.1| chloroplast inner envelope protein, putative [Ricinus communis]	FALSE
contig00350	24	2	332.309	40.5614	8.37638	5.34203	3.03435	3.14569	0.000408442	contig00350	#gi|74273617:1-9 ACC oxidase ACO4 [Gossypium hirsutum]	FALSE
contig00351	3	11	41.5386	223.088	5.37638	7.80147	-2.42509	1.82836	0.00514165	contig00351	#gi|8118507:1-9 NADP-dependent malic protein [Ricinus communis]	FALSE
contig00352	19	62	263.078	1257.4	8.03935	10.2962	-2.25689	9.42108	6.77822e-11	contig00352	#gi|224133758:1-9 histone H1 [Populus trichocarpa] >gi|222836758|gb|EEE75151.1| histone H1 [Populus trichocarpa]	FALSE
contig00353	5	10	69.231	202.807	6.11335	7.66396	-1.55062	0.901212	0.0619894	contig00353	#gi|356538966:1-9 PREDICTED: ras-related protein Rab11C-like [Glycine max]	FALSE
contig00354	8	25	110.77	507.017	6.79142	8.98589	-2.19447	3.66452	5.2868e-05	contig00354	#gi|253509567:1-9 caffeic acid O-methyltransferase 1 [Gossypium hirsutum]	FALSE
contig00355	2	10	27.6924	202.807	4.79142	7.66396	-2.87254	2.02157	0.00512721	contig00355	#gi|371940448:1-9 cytochrome P450 monooxygenase [Medicago truncatula]	FALSE
contig00356	3	11	41.5386	223.088	5.37638	7.80147	-2.42509	1.82836	0.00514165	contig00356	#gi|359492553:1-9 PREDICTED: subtilisin-like protease-like [Vitis vinifera]	FALSE
contig00358	13	11	180.001	223.088	7.49186	7.80147	-0.309609	0.0591224	0.678953	contig00358	#gi|224071241:1-9 predicted protein [Populus trichocarpa] >gi|224126645|ref|XP_002329606.1| predicted protein [Populus trichocarpa] >gi|222840812|gb|EEE78359.1| predicted protein [Populus trichocarpa] >gi|222870315|gb|EEF07446.1| predicted protein [Populus trichocarpa]	FALSE
contig00359	22	0	304.616	0	8.25085	0	8.25085	4.97231	1.19303e-05	contig00359	#gi|255562836:1-9 sur2 hydroxylase/desaturase, putative [Ricinus communis] >gi|223538308|gb|EEF39915.1| sur2 hydroxylase/desaturase, putative [Ricinus communis]	FALSE
contig00360	6	19	83.0772	385.333	6.37638	8.58996	-2.21358	2.81637	0.000389495	contig00360	#gi|53370641:1-9 F-box domain containing protein [Oryza sativa Japonica Group]	FALSE
contig00361	55	80	761.541	1622.45	9.57278	10.664	-1.09119	4.14415	1.42954e-05	contig00361	#gi|308569660:1-9 high mobility group box 1 protein [Gossypium hirsutum]	FALSE
contig00362	54	140	747.695	2839.3	9.54631	11.4713	-1.92501	17.2257	7.30286e-19	contig00362	#gi|192912974:1-9 translationally controlled tumor protein [Elaeis guineensis]	FALSE
contig00363	2	13	27.6924	263.649	4.79142	8.04247	-3.25106	2.98694	0.000329892	contig00363	#gi|224128902:1-9 predicted protein [Populus trichocarpa] >gi|222861222|gb|EEE98764.1| predicted protein [Populus trichocarpa]	FALSE
contig00364	9	12	124.616	243.368	6.96134	7.927	-0.965654	0.507072	0.126715	contig00364	#gi|224114163:1-9 predicted protein [Populus trichocarpa] >gi|222832369|gb|EEE70846.1| predicted protein [Populus trichocarpa]	FALSE
contig00365	24	7	332.309	141.965	8.37638	7.14939	1.22699	0.975242	0.0445264	contig00365	#gi|224130140:1-9 predicted protein [Populus trichocarpa] >gi|118489542|gb|ABK96573.1| unknown [Populus trichocarpa x Populus deltoides] >gi|222861535|gb|EEE99077.1| predicted protein [Populus trichocarpa]	FALSE
contig00366	8	17	110.77	344.772	6.79142	8.4295	-1.63808	1.66199	0.00713702	contig00366	#gi|118574850:1-9 DH [Medicago sativa]	FALSE
contig00367	8	8	110.77	162.245	6.79142	7.34203	-0.550617	0.125761	0.455579	contig00367	#gi|341833958:1-9 hypothetical protein [Pyrus x bretschneideri]	FALSE
contig00368	0	15	0	304.21	0	8.24893	-8.24893	5.87649	1.32895e-06	contig00368	#gi|87162915:1-9 Polynucleotidyl transferase, Ribonuclease H fold [Medicago truncatula]	FALSE
contig00369	16	10	221.539	202.807	7.79142	7.66396	0.127455	0.0104976	1	contig00369	#gi|21616051:1-9 aspartic proteinase [Theobroma cacao]	FALSE
contig00370	6	7	83.0772	141.965	6.37638	7.14939	-0.773009	0.201777	0.400418	contig00370	#gi|256568425:1-9 PIP protein [Gossypium hirsutum]	FALSE
contig00371	7	26	96.9234	527.298	6.59877	9.04247	-2.4437	4.36205	9.6101e-06	contig00371	nohit	FALSE
contig00372	31	23	429.232	466.456	8.74561	8.8656	-0.119982	0.0197438	0.782745	contig00372	#gi|357436123:1-9 Ribosomal protein S10 [Medicago truncatula] >gi|355477385|gb|AES58588.1| Ribosomal protein S10 [Medicago truncatula]	FALSE
contig00373	23	5	318.463	101.403	8.31498	6.66396	1.65102	1.45132	0.0191506	contig00373	#gi|21780187:1-9 cp10-like protein [Gossypium hirsutum]	FALSE
contig00374	1	13	13.8462	263.649	3.79142	8.04247	-4.25106	3.75444	7.04423e-05	contig00374	#gi|224065721:1-9 predicted protein [Populus trichocarpa] >gi|222843664|gb|EEE81211.1| predicted protein [Populus trichocarpa]	FALSE
contig00375	12	6	166.154	121.684	7.37638	6.927	0.449383	0.0869419	0.635447	contig00375	#gi|255541682:1-9 conserved hypothetical protein [Ricinus communis] >gi|223549085|gb|EEF50574.1| conserved hypothetical protein [Ricinus communis]	FALSE
contig00376	7	8	96.9234	162.245	6.59877	7.34203	-0.743262	0.215264	0.43107	contig00376	#gi|18411983:1-9 cullin 1 [Arabidopsis thaliana] >gi|79324981|ref|NP_001031575.1| cullin 1 [Arabidopsis thaliana] >gi|79324983|ref|NP_001031576.1| cullin 1 [Arabidopsis thaliana] >gi|334186321|ref|NP_001190661.1| cullin 1 [Arabidopsis thaliana] >gi|68052236|sp|Q94AH6.1|CUL1_ARATH RecName: Full=Cullin-1 >gi|15028161|gb|AAK76704.1| putative cullin 1 protein [Arabidopsis thaliana] >gi|22136936|gb|AA…	FALSE
contig00377	3	21	41.5386	425.894	5.37638	8.73435	-3.35797	4.97803	2.76689e-06	contig00377	#gi|20269063:1-9 aux/IAA protein [Populus tremula x Populus tremuloides]	FALSE
contig00378	12	15	166.154	304.21	7.37638	8.24893	-0.872545	0.533382	0.120468	contig00378	#gi|357483277:1-9 Ubiquitin carrier protein [Medicago truncatula] >gi|355513260|gb|AES94883.1| Ubiquitin carrier protein [Medicago truncatula]	FALSE
contig00379	14	12	193.847	243.368	7.59877	7.927	-0.328224	0.0720495	0.556488	contig00379	#gi|224107967:1-9 predicted protein [Populus trichocarpa] >gi|222863711|gb|EEF00842.1| predicted protein [Populus trichocarpa]	FALSE
contig00380	7	5	96.9234	101.403	6.59877	6.66396	-0.0651898	0.00128981	1	contig00380	#gi|356560081:1-9 PREDICTED: putative phagocytic receptor 1b-like [Glycine max]	FALSE
contig00381	6	9	83.0772	182.526	6.37638	7.51196	-1.13558	0.4977	0.186627	contig00381	#gi|356535715:1-9 PREDICTED: E3 ubiquitin-protein ligase RNF167-like [Glycine max]	FALSE
contig00382	7	11	96.9234	223.088	6.59877	7.80147	-1.20269	0.667626	0.0931812	contig00382	#gi|224130214:1-9 predicted protein [Populus trichocarpa] >gi|222838858|gb|EEE77209.1| predicted protein [Populus trichocarpa]	FALSE
contig00383	59	8	816.926	162.245	9.67406	7.34203	2.33203	5.82693	5.32501e-07	contig00383	#gi|147804843:1-9 hypothetical protein VITISV_009275 [Vitis vinifera]	FALSE
contig00384	12	1	166.154	20.2807	7.37638	4.34203	3.03435	1.57285	0.0201543	contig00384	#gi|300507125:1-9 GPAT [Gossypium hirsutum]	FALSE
contig00385	19	54	263.078	1095.16	8.03935	10.0969	-2.05758	7.27265	1.15475e-08	contig00385	#gi|346466069:1-9 hypothetical protein [Amblyomma maculatum]	FALSE
contig00386	4	21	55.3848	425.894	5.79142	8.73435	-2.94293	4.35749	1.28602e-05	contig00386	#gi|225435800:1-9 PREDICTED: uncharacterized protein LOC100253534 [Vitis vinifera]	FALSE
contig00387	1	13	13.8462	263.649	3.79142	8.04247	-4.25106	3.75444	7.04423e-05	contig00387	#gi|224105477:1-9 predicted protein [Populus trichocarpa] >gi|222850232|gb|EEE87779.1| predicted protein [Populus trichocarpa]	FALSE
contig00388	39	2	540.002	40.5614	9.07682	5.34203	3.73479	6.12752	4.30391e-07	contig00388	#gi|225469185:1-9 PREDICTED: oxygen-evolving enhancer protein 3-2, chloroplastic [Vitis vinifera]	FALSE
contig00389	4	42	55.3848	851.789	5.79142	9.73435	-3.94293	11.4561	7.62837e-13	contig00389	nohit	FALSE
contig00390	6	5	83.0772	101.403	6.37638	6.66396	-0.287582	0.0233525	0.765927	contig00390	#gi|21314553:1-9 alpha-expansin precursor [Gossypium hirsutum]	FALSE
contig00392	38	2	526.155	40.5614	9.03935	5.34203	3.69731	5.9235	4.23638e-07	contig00392	#gi|388500696:1-9 unknown [Lotus japonicus]	FALSE
contig00393	2	74	27.6924	1500.77	4.79142	10.5515	-5.76007	25.4261	1.0472e-26	contig00393	#gi|62526583:1-9 auxin-repressed protein-like protein ARP1 [Manihot esculenta]	FALSE
contig00394	8	24	110.77	486.736	6.79142	8.927	-2.13558	3.39549	9.68579e-05	contig00394	#gi|308569658:1-9 high mobility group box 4 protein [Gossypium hirsutum]	FALSE
contig00395	4	15	55.3848	304.21	5.79142	8.24893	-2.45751	2.53384	0.000817134	contig00395	#gi|324984229:1-9 sucrose synthase [Gossypium hirsutum]	FALSE
contig00396	8	3	110.77	60.8421	6.79142	5.927	0.864421	0.184174	0.542195	contig00396	#gi|255545782:1-9 Phospho-2-dehydro-3-deoxyheptonate aldolase 1, chloroplast precursor, putative [Ricinus communis] >gi|223547037|gb|EEF48534.1| Phospho-2-dehydro-3-deoxyheptonate aldolase 1, chloroplast precursor, putative [Ricinus communis]	FALSE
contig00397	21	0	290.77	0	8.18374	0	8.18374	4.74629	2.07942e-05	contig00397	#gi|359479362:1-9 PREDICTED: ruBisCO large subunit-binding protein subunit alpha, chloroplastic-like [Vitis vinifera]	FALSE
contig00398	8	6	110.77	121.684	6.79142	6.927	-0.135579	0.00654346	1	contig00398	#gi|224138748:1-9 2-dehydro-3-deoxyphosphoheptonate aldolase/ 3-deoxy-d-arabino-heptulosonate 7-phosphate synthetase [Populus trichocarpa] >gi|222834002|gb|EEE72479.1| 2-dehydro-3-deoxyphosphoheptonate aldolase/ 3-deoxy-d-arabino-heptulosonate 7-phosphate synthetase [Populus trichocarpa]	FALSE
contig00399	5	13	69.231	263.649	6.11335	8.04247	-1.92913	1.60424	0.00777173	contig00399	#gi|359357829:1-9 sucrose synthase 3 [Gossypium arboreum]	FALSE
contig00400	11	6	152.308	121.684	7.25085	6.927	0.323852	0.0433459	0.806637	contig00400	#gi|255541746:1-9 conserved hypothetical protein [Ricinus communis] >gi|223549117|gb|EEF50606.1| conserved hypothetical protein [Ricinus communis]	FALSE
contig00401	17	6	235.385	121.684	7.87888	6.927	0.951884	0.459633	0.203296	contig00401	#gi|356548565:1-9 PREDICTED: uncharacterized protein LOC100784254 [Glycine max]	FALSE
contig00402	9	3	124.616	60.8421	6.96134	5.927	1.03435	0.278796	0.38187	contig00402	#gi|357436101:1-9 ATP synthase subunit alpha [Medicago truncatula] >gi|355477374|gb|AES58577.1| ATP synthase subunit alpha [Medicago truncatula]	FALSE
contig00404	6	16	83.0772	324.491	6.37638	8.34203	-1.96565	2.02587	0.00361129	contig00404	#gi|255561582:1-9 Patellin-3, putative [Ricinus communis] >gi|223539014|gb|EEF40611.1| Patellin-3, putative [Ricinus communis]	FALSE
contig00405	0	17	0	344.772	0	8.4295	-8.4295	6.66002	2.18764e-07	contig00405	#gi|255544079:1-9 conserved hypothetical protein [Ricinus communis] >gi|223548113|gb|EEF49605.1| conserved hypothetical protein [Ricinus communis]	FALSE
contig00406	65	33	900.003	669.263	9.81379	9.38643	0.427357	0.429364	0.181514	contig00406	#gi|194321208:1-9 cyclophilin [Gossypium hirsutum]	FALSE
contig00407	15	0	207.693	0	7.69831	0	7.69831	3.39021	0.000737076	contig00407	#gi|161610920:1-9 lipase [Gossypium hirsutum]	FALSE
contig00408	79	71	1093.85	1439.93	10.0952	10.4918	-0.396583	0.608693	0.0965522	contig00408	#gi|4160439:1-9 ribosomal protein subunit 10 [Solanum tuberosum]	FALSE
contig00409	14	4	193.847	81.1227	7.59877	6.34203	1.25674	0.590388	0.149996	contig00409	#gi|307948772:1-9 pyrophosphate-energized vacuolar membrane proton pump [Gossypium hirsutum]	FALSE
contig00411	2	13	27.6924	263.649	4.79142	8.04247	-3.25106	2.98694	0.000329892	contig00411	#gi|356499655:1-9 PREDICTED: probable protein phosphatase 2C 49-like [Glycine max]	FALSE
contig00412	25	9	346.155	182.526	8.43527	7.51196	0.923315	0.642644	0.115642	contig00412	#gi|302143601:1-9 unnamed protein product [Vitis vinifera]	FALSE
contig00413	32	1	443.078	20.2807	8.79142	4.34203	4.44938	5.67805	1.03188e-06	contig00413	#gi|357507807:1-9 Thioredoxin [Medicago truncatula] >gi|355499207|gb|AES80410.1| Thioredoxin [Medicago truncatula]	FALSE
contig00414	7	17	96.9234	344.772	6.59877	8.4295	-1.83072	1.95037	0.00319339	contig00414	#gi|357468547:1-9 hypothetical protein MTR_4g014490 [Medicago truncatula] >gi|355505613|gb|AES86755.1| hypothetical protein MTR_4g014490 [Medicago truncatula] >gi|388509160|gb|AFK42646.1| unknown [Medicago truncatula]	FALSE
contig00415	9	3	124.616	60.8421	6.96134	5.927	1.03435	0.278796	0.38187	contig00415	#gi|147854126:1-9 hypothetical protein VITISV_024323 [Vitis vinifera]	FALSE
contig00416	7	12	96.9234	243.368	6.59877	7.927	-1.32822	0.852834	0.0598995	contig00416	#gi|356539985:1-9 PREDICTED: clathrin heavy chain 1-like [Glycine max]	FALSE
contig00417	10	4	138.462	81.1227	7.11335	6.34203	0.771311	0.189652	0.425564	contig00417	#gi|224055948:1-9 predicted protein [Populus trichocarpa] >gi|222845963|gb|EEE83510.1| predicted protein [Populus trichocarpa]	FALSE
contig00418	14	1	193.847	20.2807	7.59877	4.34203	3.25674	1.96039	0.00680711	contig00418	#gi|255566759:1-9 transcription factor, putative [Ricinus communis] >gi|223536324|gb|EEF37974.1| transcription factor, putative [Ricinus communis]	FALSE
contig00419	8	11	110.77	223.088	6.79142	7.80147	-1.01005	0.50126	0.160327	contig00419	#gi|225443227:1-9 PREDICTED: probable serine incorporator [Vitis vinifera] >gi|298204750|emb|CBI25248.3| unnamed protein product [Vitis vinifera]	FALSE
contig00421	2	12	27.6924	243.368	4.79142	7.927	-3.13558	2.65966	0.000709912	contig00421	nohit	FALSE
contig00422	2	15	27.6924	304.21	4.79142	8.24893	-3.45751	3.65432	6.94952e-05	contig00422	#gi|296080950:1-9 unnamed protein product [Vitis vinifera]	FALSE
contig00424	3	17	41.5386	344.772	5.37638	8.4295	-3.05312	3.66646	8.89191e-05	contig00424	#gi|255558924:1-9 conserved hypothetical protein [Ricinus communis] >gi|223540327|gb|EEF41898.1| conserved hypothetical protein [Ricinus communis]	FALSE
contig00425	17	2	235.385	40.5614	7.87888	5.34203	2.53685	1.84914	0.00834676	contig00425	#gi|255568281:1-9 ketol-acid reductoisomerase, chloroplast precursor, putative [Ricinus communis] >gi|223535574|gb|EEF37242.1| ketol-acid reductoisomerase, chloroplast precursor, putative [Ricinus communis]	FALSE
contig00426	4	13	55.3848	263.649	5.79142	8.04247	-2.25106	1.96889	0.00474618	contig00426	#gi|297734030:1-9 unnamed protein product [Vitis vinifera]	FALSE
contig00427	2	13	27.6924	263.649	4.79142	8.04247	-3.25106	2.98694	0.000329892	contig00427	#gi|222618468:1-9 hypothetical protein OsJ_01823 [Oryza sativa Japonica Group]	FALSE
contig00428	18	3	249.232	60.8421	7.96134	5.927	2.03435	1.50321	0.0138023	contig00428	#gi|255578260:1-9 cystathionine gamma-synthase, putative [Ricinus communis] >gi|223530476|gb|EEF32359.1| cystathionine gamma-synthase, putative [Ricinus communis]	FALSE
contig00429	13	5	180.001	101.403	7.49186	6.66396	0.827895	0.278221	0.340883	contig00429	#gi|164605000:1-9 4-hydroxy-3-methylbut-2-en-1-yl diphosphate synthase [Hevea brasiliensis]	FALSE
contig00430	8	11	110.77	223.088	6.79142	7.80147	-1.01005	0.50126	0.160327	contig00430	#gi|147801306:1-9 hypothetical protein VITISV_037044 [Vitis vinifera]	FALSE
contig00432	14	0	193.847	0	7.59877	0	7.59877	3.1642	0.00139509	contig00432	#gi|255587664:1-9 rubisco subunit binding-protein alpha subunit, ruba, putative [Ricinus communis] >gi|223525447|gb|EEF28034.1| rubisco subunit binding-protein alpha subunit, ruba, putative [Ricinus communis]	FALSE
contig00433	6	5	83.0772	101.403	6.37638	6.66396	-0.287582	0.0233525	0.765927	contig00433	#gi|14861484:1-9 succinate dehydrogenase subunit 3 [Gossypium hirsutum]	FALSE
contig00434	17	2	235.385	40.5614	7.87888	5.34203	2.53685	1.84914	0.00834676	contig00434	#gi|2244740:1-9 endo-1,4-beta-glucanase [Gossypium hirsutum]	FALSE
contig00436	8	3	110.77	60.8421	6.79142	5.927	0.864421	0.184174	0.542195	contig00436	#gi|359483831:1-9 PREDICTED: dnaJ homolog subfamily B member 13 isoform 2 [Vitis vinifera]	FALSE
contig00437	11	4	152.308	81.1227	7.25085	6.34203	0.908815	0.275409	0.307384	contig00437	#gi|211906520:1-9 UDP-D-apiose/UPD-D-xylose synthetase [Gossypium hirsutum]	FALSE
contig00438	14	11	193.847	223.088	7.59877	7.80147	-0.202693	0.0262349	0.839116	contig00438	#gi|268537560:1-9 allene oxide cyclase [Jatropha curcas]	FALSE
contig00439	5	8	69.231	162.245	6.11335	7.34203	-1.22869	0.502505	0.158686	contig00439	#gi|166343837:1-9 beta-tubulin 15 [Gossypium hirsutum]	FALSE
contig00440	9	10	124.616	202.807	6.96134	7.66396	-0.70262	0.243651	0.351146	contig00440	#gi|166865124:1-9 cinnamyl alcohol dehydrogenase [Gossypium hirsutum]	FALSE
contig00441	4	6	55.3848	121.684	5.79142	6.927	-1.13558	0.3318	0.334206	contig00441	#gi|321438027:1-9 ACX [Gossypium hirsutum]	FALSE
contig00442	9	2	124.616	40.5614	6.96134	5.34203	1.61931	0.552581	0.218022	contig00442	#gi|225455912:1-9 PREDICTED: uncharacterized protein LOC100261000 [Vitis vinifera]	FALSE
contig00443	5	17	69.231	344.772	6.11335	8.4295	-2.31615	2.66928	0.000691632	contig00443	#gi|359496332:1-9 PREDICTED: secretory carrier-associated membrane protein 3-like [Vitis vinifera]	FALSE
contig00444	3	10	41.5386	202.807	5.37638	7.66396	-2.28758	1.5458	0.00992114	contig00444	#gi|224091733:1-9 predicted protein [Populus trichocarpa] >gi|116265936|gb|ABJ91216.1| CBL-interacting protein kinase 9 [Populus trichocarpa] >gi|222855312|gb|EEE92859.1| predicted protein [Populus trichocarpa]	FALSE
contig00445	5	8	69.231	162.245	6.11335	7.34203	-1.22869	0.502505	0.158686	contig00445	#gi|38016521:1-9 fiber protein Fb34 [Gossypium barbadense]	FALSE
contig00446	12	1	166.154	20.2807	7.37638	4.34203	3.03435	1.57285	0.0201543	contig00446	#gi|2495155:1-9 RecName: Full=Glutamyl-tRNA reductase 1, chloroplastic; Short=GluTR; Flags: Precursor >gi|1694926|dbj|BAA08910.1| glutamyl-tRNA reductase [Cucumis sativus]	FALSE
contig00448	15	0	207.693	0	7.69831	0	7.69831	3.39021	0.000737076	contig00448	#gi|224068935:1-9 predicted protein [Populus trichocarpa] >gi|222833428|gb|EEE71905.1| predicted protein [Populus trichocarpa]	FALSE
contig00449	3	14	41.5386	283.93	5.37638	8.14939	-2.77301	2.72229	0.000680753	contig00449	#gi|166203457:1-9 universal stress protein 1 [Gossypium arboreum] >gi|169248110|gb|ACA51838.1| universal stress protein 1 [Gossypium arboreum]	FALSE
contig00450	4	14	55.3848	283.93	5.79142	8.14939	-2.35797	2.24791	0.00264489	contig00450	#gi|166343835:1-9 beta-tubulin 14 [Gossypium hirsutum]	FALSE
contig00451	8	18	110.77	365.052	6.79142	8.51196	-1.72054	1.89022	0.00428544	contig00451	#gi|351727497:1-9 uncharacterized protein LOC100527680 [Glycine max] >gi|255632936|gb|ACU16822.1| unknown [Glycine max]	FALSE
contig00452	2	17	27.6924	344.772	4.79142	8.4295	-3.63808	4.33543	1.42495e-05	contig00452	#gi|258489588:1-9 proline-rich protein 3 [Gossypium hirsutum] >gi|319431884|gb|ADV57367.1| arabinogalactan protein [Gossypium hirsutum]	FALSE
contig00453	3	33	41.5386	669.263	5.37638	9.38643	-4.01005	9.12176	1.87827e-10	contig00453	#gi|146454782:1-9 putative translation factor [Sonneratia alba] >gi|146454786|gb|ABQ42059.1| putative translation factor [Sonneratia ovata] >gi|146454788|gb|ABQ42060.1| putative translation factor [Sonneratia apetala]	FALSE
contig00454	0	24	0	486.736	0	8.927	-8.927	9.40239	3.95925e-10	contig00454	#gi|167324:1-9 5' start site is putative; putative [Gossypium hirsutum]	FALSE
contig00455	6	8	83.0772	162.245	6.37638	7.34203	-0.965654	0.338048	0.276549	contig00455	#gi|255551571:1-9 conserved hypothetical protein [Ricinus communis] >gi|223543919|gb|EEF45445.1| conserved hypothetical protein [Ricinus communis]	FALSE
contig00456	15	6	207.693	121.684	7.69831	6.927	0.771311	0.284478	0.374441	contig00456	#gi|297841421:1-9 rubber elongation factor family protein [Arabidopsis lyrata subsp. lyrata] >gi|297334433|gb|EFH64851.1| rubber elongation factor family protein [Arabidopsis lyrata subsp. lyrata]	FALSE
contig00457	6	5	83.0772	101.403	6.37638	6.66396	-0.287582	0.0233525	0.765927	contig00457	#gi|224089044:1-9 predicted protein [Populus trichocarpa] >gi|222854588|gb|EEE92135.1| predicted protein [Populus trichocarpa]	FALSE
contig00458	8	5	110.77	101.403	6.79142	6.66396	0.127455	0.00524879	1	contig00458	#gi|224131448:1-9 predicted protein [Populus trichocarpa] >gi|222861860|gb|EEE99402.1| predicted protein [Populus trichocarpa]	FALSE
contig00460	6	10	83.0772	202.807	6.37638	7.66396	-1.28758	0.676733	0.0805515	contig00460	#gi|147828051:1-9 hypothetical protein VITISV_016687 [Vitis vinifera]	FALSE
contig00461	14	0	193.847	0	7.59877	0	7.59877	3.1642	0.00139509	contig00461	#gi|225445116:1-9 PREDICTED: uncharacterized protein LOC100261221 [Vitis vinifera]	FALSE
contig00462	6	6	83.0772	121.684	6.37638	6.927	-0.550617	0.0943206	0.563417	contig00462	#gi|356539338:1-9 PREDICTED: long chain acyl-CoA synthetase 4-like [Glycine max]	FALSE
contig00464	13	3	180.001	60.8421	7.49186	5.927	1.56486	0.760188	0.123674	contig00464	#gi|211906514:1-9 lactoylglutathione lyase [Gossypium hirsutum]	FALSE
contig00465	13	0	180.001	0	7.49186	0	7.49186	2.93818	0.00131477	contig00465	#gi|255542548:1-9 conserved hypothetical protein [Ricinus communis] >gi|223548298|gb|EEF49789.1| conserved hypothetical protein [Ricinus communis]	FALSE
contig00466	9	38	124.616	770.666	6.96134	9.58996	-2.62862	6.9526	3.21088e-08	contig00466	#gi|146454784:1-9 putative translation factor [Sonneratia caseolaris]	FALSE
contig00467	5	17	69.231	344.772	6.11335	8.4295	-2.31615	2.66928	0.000691632	contig00467	#gi|217072128:1-9 unknown [Medicago truncatula] >gi|388519843|gb|AFK47983.1| unknown [Medicago truncatula]	FALSE
contig00468	9	20	124.616	405.614	6.96134	8.66396	-1.70262	2.06869	0.00225422	contig00468	#gi|211906454:1-9 peroxiredoxin [Gossypium hirsutum]	FALSE
contig00470	8	3	110.77	60.8421	6.79142	5.927	0.864421	0.184174	0.542195	contig00470	#gi|211906440:1-9 UDP-L-rhamnose synthase [Gossypium hirsutum]	FALSE
contig00471	4	19	55.3848	385.333	5.79142	8.58996	-2.79854	3.73243	5.21001e-05	contig00471	#gi|302122826:1-9 14-3-3f protein [Gossypium hirsutum]	FALSE
contig00472	11	1	152.308	20.2807	7.25085	4.34203	2.90881	1.38306	0.034778	contig00472	#gi|307136451:1-9 glutamate-1-semialdehyde 21-aminomutase [Cucumis melo subsp. melo]	FALSE
contig00473	9	5	124.616	101.403	6.96134	6.66396	0.29738	0.0301965	0.791624	contig00473	#gi|225454346:1-9 PREDICTED: probable receptor-like protein kinase At5g24010-like [Vitis vinifera]	FALSE
contig00474	4	67	55.3848	1358.81	5.79142	10.4081	-4.61671	20.4683	7.12402e-22	contig00474	#gi|224082880:1-9 predicted protein [Populus trichocarpa] >gi|222856325|gb|EEE93872.1| predicted protein [Populus trichocarpa]	FALSE
contig00476	10	2	138.462	40.5614	7.11335	5.34203	1.77131	0.695557	0.139798	contig00476	#gi|225464824:1-9 PREDICTED: dnaJ protein homolog [Vitis vinifera] >gi|147804853|emb|CAN64692.1| hypothetical protein VITISV_030671 [Vitis vinifera]	FALSE
contig00477	7	5	96.9234	101.403	6.59877	6.66396	-0.0651898	0.00128981	1	contig00477	#gi|297742547:1-9 unnamed protein product [Vitis vinifera]	FALSE
contig00478	9	3	124.616	60.8421	6.96134	5.927	1.03435	0.278796	0.38187	contig00478	#gi|224069302:1-9 predicted protein [Populus trichocarpa] >gi|118488010|gb|ABK95826.1| unknown [Populus trichocarpa] >gi|222844676|gb|EEE82223.1| predicted protein [Populus trichocarpa]	FALSE
contig00479	9	16	124.616	324.491	6.96134	8.34203	-1.38069	1.20799	0.0234681	contig00479	#gi|255583146:1-9 protein translocase, putative [Ricinus communis] >gi|223527956|gb|EEF30041.1| protein translocase, putative [Ricinus communis]	FALSE
contig00480	6	7	83.0772	141.965	6.37638	7.14939	-0.773009	0.201777	0.400418	contig00480	#gi|356557841:1-9 PREDICTED: pumilio homolog 2-like [Glycine max]	FALSE
contig00481	5	10	69.231	202.807	6.11335	7.66396	-1.55062	0.901212	0.0619894	contig00481	#gi|255585243:1-9 leucine-rich repeat transmembrane protein kinase, putative [Ricinus communis] >gi|223526845|gb|EEF29059.1| leucine-rich repeat transmembrane protein kinase, putative [Ricinus communis]	FALSE
contig00482	17	7	235.385	141.965	7.87888	7.14939	0.729491	0.292849	0.302736	contig00482	#gi|255586970:1-9 conserved hypothetical protein [Ricinus communis] >gi|223525875|gb|EEF28298.1| conserved hypothetical protein [Ricinus communis]	FALSE
contig00483	5	13	69.231	263.649	6.11335	8.04247	-1.92913	1.60424	0.00777173	contig00483	#gi|302325341:1-9 profilin [Gossypium hirsutum]	FALSE
contig00484	15	5	207.693	101.403	7.69831	6.66396	1.03435	0.464659	0.178116	contig00484	#gi|225448483:1-9 PREDICTED: clathrin heavy chain 1 [Vitis vinifera] >gi|147866332|emb|CAN79917.1| hypothetical protein VITISV_005429 [Vitis vinifera] >gi|297736586|emb|CBI25457.3| unnamed protein product [Vitis vinifera]	FALSE
contig00485	0	14	0	283.93	0	8.14939	-8.14939	5.48473	3.27548e-06	contig00485	#gi|255538740:1-9 Ocs element-binding factor, putative [Ricinus communis] >gi|223551136|gb|EEF52622.1| Ocs element-binding factor, putative [Ricinus communis]	FALSE
contig00486	21	1	290.77	20.2807	8.18374	4.34203	3.8417	3.37137	0.000264637	contig00486	#gi|194321208:1-9 cyclophilin [Gossypium hirsutum]	FALSE
contig00487	23	0	318.463	0	8.31498	0	8.31498	5.19832	1.23282e-05	contig00487	#gi|225457807:1-9 PREDICTED: thioredoxin M-type, chloroplastic [Vitis vinifera] >gi|302142749|emb|CBI19952.3| unnamed protein product [Vitis vinifera]	FALSE
contig00488	66	19	913.849	385.333	9.83581	8.58996	1.24585	2.74609	0.000542608	contig00488	#gi|288310312:1-9 HSP90-1 [Glycine max]	FALSE
contig00489	22	6	304.616	121.684	8.25085	6.927	1.32385	1.00469	0.0523993	contig00489	#gi|316996026:1-9 ribosomal protein S4 [Nicotiana tabacum]	FALSE
contig00490	25	0	346.155	0	8.43527	0	8.43527	5.65035	3.50735e-06	contig00490	#gi|329762910:1-9 lipid transfer protein [Dimocarpus longan]	FALSE
contig00491	6	10	83.0772	202.807	6.37638	7.66396	-1.28758	0.676733	0.0805515	contig00491	#gi|224092478:1-9 predicted protein [Populus trichocarpa] >gi|222855603|gb|EEE93150.1| predicted protein [Populus trichocarpa]	FALSE
contig00492	1	12	13.8462	243.368	3.79142	7.927	-4.13558	3.39612	0.000161795	contig00492	#gi|255560810:1-9 nucleic acid binding protein, putative [Ricinus communis] >gi|223539317|gb|EEF40908.1| nucleic acid binding protein, putative [Ricinus communis]	FALSE
contig00493	11	9	152.308	182.526	7.25085	7.51196	-0.26111	0.0349511	0.820539	contig00493	nohit	FALSE
contig00494	8	8	110.77	162.245	6.79142	7.34203	-0.550617	0.125761	0.455579	contig00494	#gi|225470171:1-9 PREDICTED: transmembrane ascorbate ferrireductase 1 [Vitis vinifera] >gi|147840876|emb|CAN73186.1| hypothetical protein VITISV_041528 [Vitis vinifera] >gi|302143891|emb|CBI22752.3| unnamed protein product [Vitis vinifera]	FALSE
contig00495	1	16	13.8462	324.491	3.79142	8.34203	-4.55062	4.84256	5.66601e-06	contig00495	nohit	FALSE
contig00496	25	0	346.155	0	8.43527	0	8.43527	5.65035	3.50735e-06	contig00496	#gi|225427234:1-9 PREDICTED: glycine cleavage system H protein, mitochondrial isoform 1 [Vitis vinifera] >gi|297742112|emb|CBI33899.3| unnamed protein product [Vitis vinifera]	FALSE
contig00497	9	6	124.616	121.684	6.96134	6.927	0.0343459	0.000443748	1	contig00497	#gi|225431804:1-9 PREDICTED: 60S ribosomal protein L19-2 [Vitis vinifera] >gi|296083322|emb|CBI22958.3| unnamed protein product [Vitis vinifera]	FALSE
contig00498	0	12	0	243.368	0	7.927	-7.927	4.70119	1.98979e-05	contig00498	#gi|225423955:1-9 PREDICTED: uncharacterized protein LOC100268142 [Vitis vinifera] >gi|147863608|emb|CAN79760.1| hypothetical protein VITISV_025473 [Vitis vinifera]	FALSE
contig00499	16	12	221.539	243.368	7.79142	7.927	-0.135579	0.0130869	0.848556	contig00499	#gi|242083450:1-9 hypothetical protein SORBIDRAFT_08g015010 [Sorghum bicolor] >gi|241942843|gb|EES15988.1| hypothetical protein SORBIDRAFT_08g015010 [Sorghum bicolor]	FALSE
contig00500	26	7	360.001	141.965	8.49186	7.14939	1.34247	1.21276	0.0317221	contig00500	#gi|256568419:1-9 PIP protein [Gossypium hirsutum] >gi|256568421|gb|ACU87554.1| PIP protein [Gossypium hirsutum]	FALSE
contig00501	6	85	83.0772	1723.86	6.37638	10.7514	-4.37505	25.053	1.544e-26	contig00501	#gi|119367470:1-9 putative auxin-repressed/dormancy-associated protein [Citrus hybrid cultivar]	FALSE
contig00502	11	0	152.308	0	7.25085	0	7.25085	2.48615	0.00410393	contig00502	#gi|224141477:1-9 predicted protein [Populus trichocarpa] >gi|222867100|gb|EEF04231.1| predicted protein [Populus trichocarpa]	FALSE
contig00503	13	1	180.001	20.2807	7.49186	4.34203	3.14982	1.76542	0.0116907	contig00503	#gi|255537029:1-9 translation elongation factor G, putative [Ricinus communis] >gi|223549480|gb|EEF50968.1| translation elongation factor G, putative [Ricinus communis]	FALSE
contig00505	3	21	41.5386	425.894	5.37638	8.73435	-3.35797	4.97803	2.76689e-06	contig00505	#gi|87201358:1-9 ethylene-responsive element binding protein ERF2 [Gossypium hirsutum]	FALSE
contig00506	9	13	124.616	263.649	6.96134	8.04247	-1.08113	0.663233	0.0851223	contig00506	#gi|284433792:1-9 nucleoside diphosphate kinase B [Jatropha curcas]	FALSE
contig00507	8	11	110.77	223.088	6.79142	7.80147	-1.01005	0.50126	0.160327	contig00507	#gi|255574603:1-9 conserved hypothetical protein [Ricinus communis] >gi|223532373|gb|EEF34169.1| conserved hypothetical protein [Ricinus communis]	FALSE
contig00508	16	25	221.539	507.017	7.79142	8.98589	-1.19447	1.50066	0.0102404	contig00508	#gi|118489534:1-9 unknown [Populus trichocarpa x Populus deltoides]	FALSE
contig00509	8	4	110.77	81.1227	6.79142	6.34203	0.449383	0.0579612	0.772073	contig00509	#gi|224097868:1-9 predicted protein [Populus trichocarpa] >gi|222850906|gb|EEE88453.1| predicted protein [Populus trichocarpa]	FALSE
contig00510	7	10	96.9234	202.807	6.59877	7.66396	-1.06519	0.497814	0.142375	contig00510	#gi|255538750:1-9 26S protease regulatory subunit S10b, putative [Ricinus communis] >gi|223551141|gb|EEF52627.1| 26S protease regulatory subunit S10b, putative [Ricinus communis]	FALSE
contig00511	12	9	166.154	182.526	7.37638	7.51196	-0.135579	0.00981519	0.827721	contig00511	#gi|255552894:1-9 40S ribosomal protein S9, putative [Ricinus communis] >gi|223543501|gb|EEF45032.1| 40S ribosomal protein S9, putative [Ricinus communis]	FALSE
contig00512	15	37	207.693	750.385	7.69831	9.55149	-1.85318	4.31821	1.2338e-05	contig00512	#gi|110559491:1-9 GRP-like protein 2 [Gossypium hirsutum]	FALSE
contig00513	7	14	96.9234	283.93	6.59877	8.14939	-1.55062	1.2617	0.023772	contig00513	#gi|224091733:1-9 predicted protein [Populus trichocarpa] >gi|116265936|gb|ABJ91216.1| CBL-interacting protein kinase 9 [Populus trichocarpa] >gi|222855312|gb|EEE92859.1| predicted protein [Populus trichocarpa]	FALSE
contig00514	23	62	318.463	1257.4	8.31498	10.2962	-1.98125	7.93524	2.47061e-09	contig00514	nohit	FALSE
contig00515	14	8	193.847	162.245	7.59877	7.34203	0.256738	0.0355381	0.829138	contig00515	#gi|255580907:1-9 histone h1/h5, putative [Ricinus communis] >gi|223529105|gb|EEF31085.1| histone h1/h5, putative [Ricinus communis]	FALSE
contig00517	4	8	55.3848	162.245	5.79142	7.34203	-1.55062	0.72097	0.0801117	contig00517	#gi|1008904:1-9 xyloglucan endotransglycosylase [Tropaeolum majus]	FALSE
contig00518	7	16	96.9234	324.491	6.59877	8.34203	-1.74326	1.71222	0.0055527	contig00518	#gi|224082478:1-9 predicted protein [Populus trichocarpa] >gi|118481111|gb|ABK92509.1| unknown [Populus trichocarpa] >gi|222856157|gb|EEE93704.1| predicted protein [Populus trichocarpa]	FALSE
contig00519	8	5	110.77	101.403	6.79142	6.66396	0.127455	0.00524879	1	contig00519	#gi|225437334:1-9 PREDICTED: uncharacterized protein OsI_027940-like [Vitis vinifera]	FALSE
contig00520	5	16	69.231	324.491	6.11335	8.34203	-2.22869	2.39249	0.00127924	contig00520	#gi|74229677:1-9 cytoplasmic Cu/ZnSOD [Gossypium hirsutum]	FALSE
contig00521	13	22	180.001	446.175	7.49186	8.80147	-1.30961	1.52922	0.00921053	contig00521	#gi|255566712:1-9 40S ribosomal protein S18, putative [Ricinus communis] >gi|223536431|gb|EEF38080.1| 40S ribosomal protein S18, putative [Ricinus communis]	FALSE
contig00523	15	0	207.693	0	7.69831	0	7.69831	3.39021	0.000737076	contig00523	#gi|225463817:1-9 PREDICTED: ferredoxin-thioredoxin reductase, variable chain, chloroplastic [Vitis vinifera] >gi|147820518|emb|CAN76575.1| hypothetical protein VITISV_024425 [Vitis vinifera]	FALSE
contig00524	31	2	429.232	40.5614	8.74561	5.34203	3.40358	4.51328	1.81739e-05	contig00524	nohit	FALSE
contig00525	11	1	152.308	20.2807	7.25085	4.34203	2.90881	1.38306	0.034778	contig00525	#gi|255571945:1-9 glutamate synthase, putative [Ricinus communis] >gi|223533733|gb|EEF35467.1| glutamate synthase, putative [Ricinus communis]	FALSE
contig00526	0	17	0	344.772	0	8.4295	-8.4295	6.66002	2.18764e-07	contig00526	#gi|147865633:1-9 hypothetical protein VITISV_036981 [Vitis vinifera]	FALSE
contig00527	7	12	96.9234	243.368	6.59877	7.927	-1.32822	0.852834	0.0598995	contig00527	#gi|255582255:1-9 RNA and export factor binding protein, putative [Ricinus communis] >gi|223528429|gb|EEF30463.1| RNA and export factor binding protein, putative [Ricinus communis]	FALSE
contig00528	12	22	166.154	446.175	7.37638	8.80147	-1.42509	1.74421	0.0049634	contig00528	#gi|356516007:1-9 PREDICTED: ubiquitin-conjugating enzyme E2 10-like [Glycine max]	FALSE
contig00529	17	8	235.385	162.245	7.87888	7.34203	0.536846	0.170218	0.422751	contig00529	#gi|242049786:1-9 hypothetical protein SORBIDRAFT_02g029380 [Sorghum bicolor] >gi|242049790|ref|XP_002462639.1| hypothetical protein SORBIDRAFT_02g029400 [Sorghum bicolor] >gi|241926014|gb|EER99158.1| hypothetical protein SORBIDRAFT_02g029380 [Sorghum bicolor] >gi|241926016|gb|EER99160.1| hypothetical protein SORBIDRAFT_02g029400 [Sorghum bicolor]	FALSE
contig00530	9	17	124.616	344.772	6.96134	8.4295	-1.46815	1.41066	0.0149221	contig00530	#gi|308569654:1-9 high mobility group box 2 protein [Gossypium hirsutum]	FALSE
contig00531	8	12	110.77	243.368	6.79142	7.927	-1.13558	0.6636	0.108709	contig00531	#gi|357498815:1-9 18.2 kDa class I heat shock protein [Medicago truncatula] >gi|355494711|gb|AES75914.1| 18.2 kDa class I heat shock protein [Medicago truncatula]	FALSE
contig00533	13	13	180.001	263.649	7.49186	8.04247	-0.550617	0.204361	0.326785	contig00533	#gi|224146166:1-9 predicted protein [Populus trichocarpa] >gi|118482262|gb|ABK93058.1| unknown [Populus trichocarpa] >gi|222862779|gb|EEF00286.1| predicted protein [Populus trichocarpa]	FALSE
contig00534	6	17	83.0772	344.772	6.37638	8.4295	-2.05312	2.28291	0.0020926	contig00534	#gi|255578664:1-9 ETHYLENE-INSENSITIVE3 protein, putative [Ricinus communis] >gi|223530285|gb|EEF32182.1| ETHYLENE-INSENSITIVE3 protein, putative [Ricinus communis]	FALSE
contig00535	11	8	152.308	162.245	7.25085	7.34203	-0.091185	0.00400376	1	contig00535	#gi|9838392:1-9 orf107b gene product (mitochondrion) [Beta vulgaris subsp. vulgaris] >gi|323435151|ref|YP_004222369.1| hypothetical protein BevumaM_p136 [Beta vulgaris subsp. maritima] >gi|346683242|ref|YP_004842174.1| hypothetical protein BemaM_p130 [Beta macrocarpa] >gi|9049306|dbj|BAA99316.1| orf107b [Beta vulgaris subsp. vulgaris] >gi|317905601|emb|CBJ14008.1| hypothetical protein [Beta vulga…	FALSE
contig00536	6	19	83.0772	385.333	6.37638	8.58996	-2.21358	2.81637	0.000389495	contig00536	#gi|77744869:1-9 temperature-induced lipocalin' [Gossypium arboreum]	FALSE
contig00537	13	1	180.001	20.2807	7.49186	4.34203	3.14982	1.76542	0.0116907	contig00537	#gi|359490718:1-9 PREDICTED: thylakoid lumenal 17.4 kDa protein, chloroplastic [Vitis vinifera]	FALSE
contig00538	5	7	69.231	141.965	6.11335	7.14939	-1.03604	0.332794	0.246039	contig00538	#gi|224094983:1-9 predicted protein [Populus trichocarpa] >gi|222853218|gb|EEE90765.1| predicted protein [Populus trichocarpa]	FALSE
contig00539	1	16	13.8462	324.491	3.79142	8.34203	-4.55062	4.84256	5.66601e-06	contig00539	#gi|255542502:1-9 Histidine-containing phosphotransfer protein, putative [Ricinus communis] >gi|223548275|gb|EEF49766.1| Histidine-containing phosphotransfer protein, putative [Ricinus communis]	FALSE
contig00540	20	0	276.924	0	8.11335	0	8.11335	4.52028	3.65784e-05	contig00540	#gi|74273633:1-9 gibberellin 3-hydroxylase 2 [Gossypium hirsutum]	FALSE
contig00541	9	0	124.616	0	6.96134	0	6.96134	2.03413	0.0134696	contig00541	#gi|377824751:1-9 pectin methylesterase [Gossypium hirsutum]	FALSE
contig00542	24	11	332.309	223.088	8.37638	7.80147	0.574914	0.271771	0.305239	contig00542	#gi|224066877:1-9 predicted protein [Populus trichocarpa] >gi|222843984|gb|EEE81531.1| predicted protein [Populus trichocarpa]	FALSE
contig00543	1	24	13.8462	486.736	3.79142	8.927	-5.13558	7.80497	6.04283e-09	contig00543	#gi|225440524:1-9 PREDICTED: uncharacterized protein LOC100252790 isoform 1 [Vitis vinifera] >gi|359481721|ref|XP_003632663.1| PREDICTED: uncharacterized protein LOC100252790 isoform 2 [Vitis vinifera] >gi|297740289|emb|CBI30471.3| unnamed protein product [Vitis vinifera]	FALSE
contig00544	0	16	0	324.491	0	8.34203	-8.34203	6.26826	5.3919e-07	contig00544	nohit	FALSE
contig00545	18	0	249.232	0	7.96134	0	7.96134	4.06825	0.00011702	contig00545	#gi|255558698:1-9 Cell division protein ftsH, putative [Ricinus communis] >gi|223540420|gb|EEF41989.1| Cell division protein ftsH, putative [Ricinus communis]	FALSE
contig00546	0	9	0	182.526	0	7.51196	-7.51196	3.52589	0.000297924	contig00546	#gi|297831018:1-9 cbl-interacting protein kinase 7 [Arabidopsis lyrata subsp. lyrata] >gi|297329231|gb|EFH59650.1| cbl-interacting protein kinase 7 [Arabidopsis lyrata subsp. lyrata]	FALSE
contig00547	4	7	55.3848	141.965	5.79142	7.14939	-1.35797	0.515025	0.134326	contig00547	#gi|255555899:1-9 conserved hypothetical protein [Ricinus communis] >gi|223541972|gb|EEF43518.1| conserved hypothetical protein [Ricinus communis]	FALSE
contig00548	6	10	83.0772	202.807	6.37638	7.66396	-1.28758	0.676733	0.0805515	contig00548	#gi|359806172:1-9 uncharacterized protein LOC100778205 [Glycine max] >gi|255645048|gb|ACU23023.1| unknown [Glycine max]	FALSE
contig00549	27	0	373.847	0	8.54631	0	8.54631	6.10238	1.05403e-06	contig00549	#gi|388500696:1-9 unknown [Lotus japonicus]	FALSE
contig00550	10	2	138.462	40.5614	7.11335	5.34203	1.77131	0.695557	0.139798	contig00550	#gi|334183639:1-9 sigma factor A [Arabidopsis thaliana] >gi|332196178|gb|AEE34299.1| sigma factor A [Arabidopsis thaliana]	FALSE
contig00551	8	10	110.77	202.807	6.79142	7.66396	-0.872545	0.355588	0.232274	contig00551	#gi|224106053:1-9 predicted protein [Populus trichocarpa] >gi|222850435|gb|EEE87982.1| predicted protein [Populus trichocarpa]	FALSE
contig00552	11	2	152.308	40.5614	7.25085	5.34203	1.90881	0.845802	0.0886408	contig00552	#gi|295687231:1-9 triosephosphate isomerase [Gossypium hirsutum]	FALSE
contig00553	2	10	27.6924	202.807	4.79142	7.66396	-2.87254	2.02157	0.00512721	contig00553	#gi|13507547:1-9 unknown protein [Arabidopsis thaliana]	FALSE
contig00554	6	3	83.0772	60.8421	6.37638	5.927	0.449383	0.0434709	0.746933	contig00554	#gi|262090294:1-9 DREB1C [Gossypium hirsutum]	FALSE
contig00555	10	24	138.462	486.736	7.11335	8.927	-1.81365	2.71731	0.000639614	contig00555	#gi|255581734:1-9 40S ribosomal protein S6, putative [Ricinus communis] >gi|223528700|gb|EEF30713.1| 40S ribosomal protein S6, putative [Ricinus communis]	FALSE
contig00556	3	10	41.5386	202.807	5.37638	7.66396	-2.28758	1.5458	0.00992114	contig00556	#gi|73671233:1-9 hydroxycinnamoyl-CoA:quinate hydroxycinnamoyltransferase [Cynara cardunculus]	FALSE
contig00557	3	8	41.5386	162.245	5.37638	7.34203	-1.96565	1.01293	0.0598369	contig00557	#gi|262090294:1-9 DREB1C [Gossypium hirsutum]	FALSE
contig00558	7	5	96.9234	101.403	6.59877	6.66396	-0.0651898	0.00128981	1	contig00558	#gi|255566183:1-9 Phosphatidylglycerol/phosphatidylinositol transfer protein precursor, putative [Ricinus communis] >gi|223536647|gb|EEF38289.1| Phosphatidylglycerol/phosphatidylinositol transfer protein precursor, putative [Ricinus communis]	FALSE
contig00561	20	0	276.924	0	8.11335	0	8.11335	4.52028	3.65784e-05	contig00561	#gi|224130462:1-9 predicted protein [Populus trichocarpa] >gi|222861616|gb|EEE99158.1| predicted protein [Populus trichocarpa]	FALSE
contig00562	3	16	41.5386	324.491	5.37638	8.34203	-2.96565	3.34726	0.000174688	contig00562	#gi|118484236:1-9 unknown [Populus trichocarpa]	FALSE
contig00563	14	11	193.847	223.088	7.59877	7.80147	-0.202693	0.0262349	0.839116	contig00563	#gi|255557935:1-9 60S ribosomal protein L13, putative [Ricinus communis] >gi|223540760|gb|EEF42320.1| 60S ribosomal protein L13, putative [Ricinus communis]	FALSE
contig00564	12	0	166.154	0	7.37638	0	7.37638	2.71217	0.00230977	contig00564	#gi|171259360:1-9 photosystem II 44 kDa protein [Carica papaya]	FALSE
contig00565	8	9	110.77	182.526	6.79142	7.51196	-0.720542	0.229278	0.329395	contig00565	#gi|297745725:1-9 unnamed protein product [Vitis vinifera]	FALSE
contig00566	6	11	83.0772	223.088	6.37638	7.80147	-1.42509	0.872107	0.0497225	contig00566	#gi|224089259:1-9 ein3-binding f-box protein 3 [Populus trichocarpa] >gi|222854641|gb|EEE92188.1| ein3-binding f-box protein 3 [Populus trichocarpa]	FALSE
contig00567	33	15	456.924	304.21	8.83581	8.24893	0.586887	0.387703	0.239357	contig00567	#gi|211906518:1-9 glyceraldehyde-3-phosphate dehydrogenase C subunit [Gossypium hirsutum]	FALSE
contig00569	10	1	138.462	20.2807	7.11335	4.34203	2.77131	1.19659	0.0344088	contig00569	#gi|224109872:1-9 NAC domain protein, IPR003441 [Populus trichocarpa] >gi|222864378|gb|EEF01509.1| NAC domain protein, IPR003441 [Populus trichocarpa]	FALSE
contig00570	7	0	96.9234	0	6.59877	0	6.59877	1.5821	0.0465419	contig00570	#gi|224082634:1-9 predicted protein [Populus trichocarpa] >gi|222856222|gb|EEE93769.1| predicted protein [Populus trichocarpa]	FALSE
contig00571	0	9	0	182.526	0	7.51196	-7.51196	3.52589	0.000297924	contig00571	#gi|255538086:1-9 zinc finger protein, putative [Ricinus communis] >gi|223550809|gb|EEF52295.1| zinc finger protein, putative [Ricinus communis]	FALSE
contig00572	8	2	110.77	40.5614	6.79142	5.34203	1.44938	0.418424	0.217372	contig00572	#gi|255550700:1-9 protein transport protein sec23, putative [Ricinus communis] >gi|223544497|gb|EEF46016.1| protein transport protein sec23, putative [Ricinus communis]	FALSE
contig00573	4	11	55.3848	223.088	5.79142	7.80147	-2.01005	1.43567	0.0151564	contig00573	#gi|255576298:1-9 conserved hypothetical protein [Ricinus communis] >gi|223531522|gb|EEF33353.1| conserved hypothetical protein [Ricinus communis]	FALSE
contig00574	4	6	55.3848	121.684	5.79142	6.927	-1.13558	0.3318	0.334206	contig00574	#gi|255537671:1-9 6-phosphogluconate dehydrogenase, putative [Ricinus communis] >gi|223549801|gb|EEF51289.1| 6-phosphogluconate dehydrogenase, putative [Ricinus communis]	FALSE
contig00575	5	9	69.231	182.526	6.11335	7.51196	-1.39861	0.693205	0.100053	contig00575	#gi|255584904:1-9 Xylem serine proteinase 1 precursor, putative [Ricinus communis] >gi|223527039|gb|EEF29226.1| Xylem serine proteinase 1 precursor, putative [Ricinus communis]	FALSE
contig00576	3	16	41.5386	324.491	5.37638	8.34203	-2.96565	3.34726	0.000174688	contig00576	#gi|357114544:1-9 PREDICTED: LOW QUALITY PROTEIN: 23 kDa jasmonate-induced protein-like [Brachypodium distachyon]	FALSE
contig00577	30	0	415.386	0	8.69831	0	8.69831	6.78042	1.90058e-07	contig00577	nohit	FALSE
contig00578	8	0	110.77	0	6.79142	0	6.79142	1.80811	0.0248942	contig00578	#gi|356575660:1-9 PREDICTED: auxin efflux carrier component 3-like [Glycine max]	FALSE
contig00579	8	20	110.77	405.614	6.79142	8.66396	-1.87254	2.36833	0.0015199	contig00579	#gi|255557943:1-9 conserved hypothetical protein [Ricinus communis] >gi|223540764|gb|EEF42324.1| conserved hypothetical protein [Ricinus communis]	FALSE
contig00580	4	9	55.3848	182.526	5.79142	7.51196	-1.72054	0.94511	0.0467221	contig00580	nohit	FALSE
contig00581	30	19	415.386	385.333	8.69831	8.58996	0.108346	0.0143238	0.884731	contig00581	#gi|359479174:1-9 PREDICTED: calmodulin-related protein isoform 4 [Vitis vinifera]	FALSE
contig00582	11	3	152.308	60.8421	7.25085	5.927	1.32385	0.502343	0.179421	contig00582	#gi|300793604:1-9 TPA: TPA_inf: aquaporin TIP1;5 [Gossypium hirsutum]	FALSE
contig00583	6	5	83.0772	101.403	6.37638	6.66396	-0.287582	0.0233525	0.765927	contig00583	#gi|388516625:1-9 unknown [Lotus japonicus]	FALSE
contig00584	11	5	152.308	101.403	7.25085	6.66396	0.586887	0.129234	0.612362	contig00584	#gi|3334115:1-9 RecName: Full=ADP,ATP carrier protein 1, mitochondrial; AltName: Full=ADP/ATP translocase 1; AltName: Full=Adenine nucleotide translocator 1; Short=ANT 1; Flags: Precursor >gi|2463664|gb|AAB72047.1| adenine nucleotide translocator 1 [Gossypium hirsutum]	FALSE
contig00585	10	5	138.462	101.403	7.11335	6.66396	0.449383	0.0724516	0.793613	contig00585	#gi|255545744:1-9 protein binding protein, putative [Ricinus communis] >gi|223547018|gb|EEF48515.1| protein binding protein, putative [Ricinus communis]	FALSE
contig00586	8	6	110.77	121.684	6.79142	6.927	-0.135579	0.00654346	1	contig00586	#gi|166865124:1-9 cinnamyl alcohol dehydrogenase [Gossypium hirsutum]	FALSE
contig00588	13	1	180.001	20.2807	7.49186	4.34203	3.14982	1.76542	0.0116907	contig00588	#gi|356538549:1-9 PREDICTED: 50S ribosomal protein L12, chloroplastic-like [Glycine max]	FALSE
contig00589	2	7	27.6924	141.965	4.79142	7.14939	-2.35797	1.12395	0.0364793	contig00589	#gi|357510441:1-9 BRI1-KD interacting protein [Medicago truncatula] >gi|355500524|gb|AES81727.1| BRI1-KD interacting protein [Medicago truncatula]	FALSE
contig00590	1	8	13.8462	162.245	3.79142	7.34203	-3.55062	1.99668	0.00422527	contig00590	#gi|294514718:1-9 4-coumarate:CoA ligase 1 [Corchorus capsularis]	FALSE
contig00591	25	24	346.155	486.736	8.43527	8.927	-0.491723	0.306698	0.246263	contig00591	#gi|50429207:1-9 ethylene response factor 1 [Gossypium barbadense]	FALSE
contig00592	33	0	456.924	0	8.83581	0	8.83581	7.45846	5.91743e-08	contig00592	#gi|330318808:1-9 photosystem I reaction center V [Camellia sinensis]	FALSE
contig00594	11	0	152.308	0	7.25085	0	7.25085	2.48615	0.00410393	contig00594	#gi|1814405:1-9 putative phosphate permease [Mesembryanthemum crystallinum]	FALSE
contig00595	4	7	55.3848	141.965	5.79142	7.14939	-1.35797	0.515025	0.134326	contig00595	#gi|55792824:1-9 trehalose 6-phosphate synthase [Gossypium hirsutum]	FALSE
contig00596	5	5	69.231	101.403	6.11335	6.66396	-0.550617	0.0786005	0.539558	contig00596	#gi|75222628:1-9 RecName: Full=Translationally-controlled tumor protein homolog; Short=TCTP >gi|36963062|gb|AAQ87663.1| translationally controlled tumor protein [Elaeis guineensis]	FALSE
contig00597	3	8	41.5386	162.245	5.37638	7.34203	-1.96565	1.01293	0.0598369	contig00597	#gi|359497352:1-9 PREDICTED: uncharacterized protein LOC100854363 isoform 1 [Vitis vinifera] >gi|359497354|ref|XP_003635492.1| PREDICTED: uncharacterized protein LOC100854363 isoform 2 [Vitis vinifera] >gi|296086994|emb|CBI33256.3| unnamed protein product [Vitis vinifera]	FALSE
contig00598	10	6	138.462	121.684	7.11335	6.927	0.186349	0.0137243	1	contig00598	#gi|225439274:1-9 PREDICTED: ubiquitin-conjugating enzyme E2 2 [Vitis vinifera]	FALSE
contig00599	10	8	138.462	162.245	7.11335	7.34203	-0.228689	0.0240836	0.811965	contig00599	#gi|255559184:1-9 selenium-binding protein, putative [Ricinus communis] >gi|223540174|gb|EEF41749.1| selenium-binding protein, putative [Ricinus communis]	FALSE
contig00600	7	6	96.9234	121.684	6.59877	6.927	-0.328224	0.0360248	0.779892	contig00600	#gi|359492553:1-9 PREDICTED: subtilisin-like protease-like [Vitis vinifera]	FALSE
contig00601	5	6	69.231	121.684	6.11335	6.927	-0.813651	0.189105	0.37077	contig00601	#gi|255548578:1-9 conserved hypothetical protein [Ricinus communis] >gi|223545289|gb|EEF46794.1| conserved hypothetical protein [Ricinus communis]	FALSE
contig00602	5	10	69.231	202.807	6.11335	7.66396	-1.55062	0.901212	0.0619894	contig00602	#gi|356544468:1-9 PREDICTED: uncharacterized protein LOC100779929 [Glycine max]	FALSE
contig00603	12	0	166.154	0	7.37638	0	7.37638	2.71217	0.00230977	contig00603	#gi|225456666:1-9 PREDICTED: uncharacterized protein LOC100250168 [Vitis vinifera] >gi|147802714|emb|CAN62049.1| hypothetical protein VITISV_012441 [Vitis vinifera] >gi|297734028|emb|CBI15275.3| unnamed protein product [Vitis vinifera]	FALSE
contig00604	26	15	360.001	304.21	8.49186	8.24893	0.242932	0.0593931	0.637225	contig00604	nohit	FALSE
contig00605	2	7	27.6924	141.965	4.79142	7.14939	-2.35797	1.12395	0.0364793	contig00605	#gi|255571835:1-9 Anthocyanin 5-aromatic acyltransferase, putative [Ricinus communis] >gi|223533759|gb|EEF35491.1| Anthocyanin 5-aromatic acyltransferase, putative [Ricinus communis]	FALSE
contig00606	8	0	110.77	0	6.79142	0	6.79142	1.80811	0.0248942	contig00606	#gi|357454347:1-9 DNA-damage-repair/toleration protein DRT100 [Medicago truncatula] >gi|355486502|gb|AES67705.1| DNA-damage-repair/toleration protein DRT100 [Medicago truncatula]	FALSE
contig00607	15	2	207.693	40.5614	7.69831	5.34203	2.35627	1.49954	0.013862	contig00607	#gi|461999:1-9 RecName: Full=Elongation factor G, chloroplastic; Short=EF-G; Flags: Precursor	FALSE
contig00608	8	5	110.77	101.403	6.79142	6.66396	0.127455	0.00524879	1	contig00608	#gi|192764525:1-9 PAE [Litchi chinensis]	FALSE
contig00609	8	1	110.77	20.2807	6.79142	4.34203	2.44938	0.836415	0.0932814	contig00609	#gi|224105927:1-9 predicted protein [Populus trichocarpa] >gi|222850389|gb|EEE87936.1| predicted protein [Populus trichocarpa]	FALSE
contig00610	2	5	27.6924	101.403	4.79142	6.66396	-1.87254	0.592082	0.12808	contig00610	#gi|255544103:1-9 conserved hypothetical protein [Ricinus communis] >gi|223548125|gb|EEF49617.1| conserved hypothetical protein [Ricinus communis]	FALSE
contig00611	7	4	96.9234	81.1227	6.59877	6.34203	0.256738	0.0177691	1	contig00611	#gi|255568388:1-9 conserved hypothetical protein [Ricinus communis] >gi|223535465|gb|EEF37134.1| conserved hypothetical protein [Ricinus communis]	FALSE
contig00612	6	8	83.0772	162.245	6.37638	7.34203	-0.965654	0.338048	0.276549	contig00612	#gi|357521565:1-9 Guanine nucleotide-binding protein subunit beta-like protein [Medicago truncatula] >gi|355525093|gb|AET05547.1| Guanine nucleotide-binding protein subunit beta-like protein [Medicago truncatula]	FALSE
contig00613	0	27	0	547.578	0	9.09692	-9.09692	10.5777	2.64433e-11	contig00613	#gi|354620271:1-9 MLP [Gossypium barbadense]	FALSE
contig00614	11	0	152.308	0	7.25085	0	7.25085	2.48615	0.00410393	contig00614	#gi|225427213:1-9 PREDICTED: mitochondrial carnitine/acylcarnitine carrier-like protein-like isoform 1 [Vitis vinifera]	FALSE
contig00615	9	27	124.616	547.578	6.96134	9.09692	-2.13558	3.81993	4.81134e-05	contig00615	#gi|224139090:1-9 predicted protein [Populus trichocarpa] >gi|222834087|gb|EEE72564.1| predicted protein [Populus trichocarpa]	FALSE
contig00616	9	2	124.616	40.5614	6.96134	5.34203	1.61931	0.552581	0.218022	contig00616	#gi|224124506:1-9 predicted protein [Populus trichocarpa] >gi|222871465|gb|EEF08596.1| predicted protein [Populus trichocarpa]	FALSE
contig00617	32	1	443.078	20.2807	8.79142	4.34203	4.44938	5.67805	1.03188e-06	contig00617	#gi|313199707:1-9 NADH-plastoquinone oxidoreductase subunit 3 [Theobroma cacao] >gi|309321271|gb|ADO64814.1| NADH-plastoquinone oxidoreductase subunit 3 [Theobroma cacao] >gi|328924788|gb|ADO64895.2| NADH-plastoquinone oxidoreductase subunit 3 [Theobroma cacao] >gi|371925941|gb|AEX57731.1| NADH-plastoquinone oxidoreductase subunit 3 (chloroplast) [Theobroma cacao] >gi|371926023|gb|AEX57812.1| NAD…	FALSE
contig00618	2	8	27.6924	162.245	4.79142	7.34203	-2.55062	1.41294	0.0190546	contig00618	#gi|30678837:1-9 uncharacterized protein [Arabidopsis thaliana] >gi|25083238|gb|AAN72054.1| unknown protein [Arabidopsis thaliana] >gi|330251102|gb|AEC06196.1| uncharacterized protein [Arabidopsis thaliana]	FALSE
contig00619	6	3	83.0772	60.8421	6.37638	5.927	0.449383	0.0434709	0.746933	contig00619	nohit	FALSE
contig00621	7	4	96.9234	81.1227	6.59877	6.34203	0.256738	0.0177691	1	contig00621	#gi|114682:1-9 RecName: Full=ATP synthase subunit O, mitochondrial; AltName: Full=Oligomycin sensitivity conferral protein; Short=OSCP; Flags: Precursor >gi|168270|gb|AAA33388.1| F-1-ATPase delta subunit precursor (EC 3.6.1.3) [Ipomoea batatas]	FALSE
contig00622	5	7	69.231	141.965	6.11335	7.14939	-1.03604	0.332794	0.246039	contig00622	#gi|224143157:1-9 predicted protein [Populus trichocarpa] >gi|222866298|gb|EEF03429.1| predicted protein [Populus trichocarpa]	FALSE
contig00623	12	7	166.154	141.965	7.37638	7.14939	0.226991	0.0240734	0.818809	contig00623	#gi|224106682:1-9 predicted protein [Populus trichocarpa] >gi|118487907|gb|ABK95775.1| unknown [Populus trichocarpa] >gi|222850655|gb|EEE88202.1| predicted protein [Populus trichocarpa]	FALSE
contig00624	3	5	41.5386	101.403	5.37638	6.66396	-1.28758	0.338366	0.283182	contig00624	#gi|225429764:1-9 PREDICTED: uncharacterized protein LOC100245643 [Vitis vinifera]	FALSE
contig00625	6	6	83.0772	121.684	6.37638	6.927	-0.550617	0.0943206	0.563417	contig00625	#gi|229558120:1-9 WRKY transcription factor 70 [Brassica napus]	FALSE
contig00626	5	7	69.231	141.965	6.11335	7.14939	-1.03604	0.332794	0.246039	contig00626	#gi|255564494:1-9 transcription factor, putative [Ricinus communis] >gi|223537539|gb|EEF39164.1| transcription factor, putative [Ricinus communis]	FALSE
contig00627	2	8	27.6924	162.245	4.79142	7.34203	-2.55062	1.41294	0.0190546	contig00627	#gi|356531493:1-9 PREDICTED: cyclin-dependent kinase F-4-like [Glycine max]	FALSE
contig00628	8	7	110.77	141.965	6.79142	7.14939	-0.357972	0.049512	0.612235	contig00628	#gi|74476783:1-9 neutral/alkaline invertase [Manihot esculenta]	FALSE
contig00629	14	0	193.847	0	7.59877	0	7.59877	3.1642	0.00139509	contig00629	#gi|224122776:1-9 predicted protein [Populus trichocarpa] >gi|222871888|gb|EEF09019.1| predicted protein [Populus trichocarpa]	FALSE
contig00630	11	9	152.308	182.526	7.25085	7.51196	-0.26111	0.0349511	0.820539	contig00630	#gi|255548920:1-9 grr1, plant, putative [Ricinus communis] >gi|223545460|gb|EEF46965.1| grr1, plant, putative [Ricinus communis]	FALSE
contig00631	8	4	110.77	81.1227	6.79142	6.34203	0.449383	0.0579612	0.772073	contig00631	#gi|224111534:1-9 predicted protein [Populus trichocarpa] >gi|222864932|gb|EEF02063.1| predicted protein [Populus trichocarpa]	FALSE
contig00632	5	10	69.231	202.807	6.11335	7.66396	-1.55062	0.901212	0.0619894	contig00632	#gi|255547377:1-9 zinc finger protein, putative [Ricinus communis] >gi|223546350|gb|EEF47852.1| zinc finger protein, putative [Ricinus communis]	FALSE
contig00633	13	3	180.001	60.8421	7.49186	5.927	1.56486	0.760188	0.123674	contig00633	#gi|118489548:1-9 unknown [Populus trichocarpa x Populus deltoides]	FALSE
contig00634	3	8	41.5386	162.245	5.37638	7.34203	-1.96565	1.01293	0.0598369	contig00634	#gi|344190178:1-9 DOF domain class transcription factor [Corylus heterophylla]	FALSE
contig00635	17	8	235.385	162.245	7.87888	7.34203	0.536846	0.170218	0.422751	contig00635	#gi|192910730:1-9 light-inducible protein ATLS1 [Elaeis guineensis]	FALSE
contig00636	8	3	110.77	60.8421	6.79142	5.927	0.864421	0.184174	0.542195	contig00636	#gi|357446135:1-9 Nicotiana tabacum ORF [Medicago truncatula] >gi|355482393|gb|AES63596.1| Nicotiana tabacum ORF [Medicago truncatula]	FALSE
contig00637	6	6	83.0772	121.684	6.37638	6.927	-0.550617	0.0943206	0.563417	contig00637	#gi|359472758:1-9 PREDICTED: uncharacterized protein LOC100242423 [Vitis vinifera]	FALSE
contig00638	15	12	207.693	243.368	7.69831	7.927	-0.228689	0.0361253	0.698636	contig00638	#gi|209967443:1-9 60S ribosomal protein L13A [Vernicia fordii]	FALSE
contig00639	10	0	138.462	0	7.11335	0	7.11335	2.26014	0.00738499	contig00639	#gi|224124910:1-9 predicted protein [Populus trichocarpa] >gi|222857830|gb|EEE95377.1| predicted protein [Populus trichocarpa]	FALSE
contig00640	13	0	180.001	0	7.49186	0	7.49186	2.93818	0.00131477	contig00640	#gi|255552059:1-9 acireductone dioxygenase, putative [Ricinus communis] >gi|223543709|gb|EEF45237.1| acireductone dioxygenase, putative [Ricinus communis]	FALSE
contig00642	13	9	180.001	182.526	7.49186	7.51196	-0.0201019	0.000224013	1	contig00642	#gi|156066904:1-9 3-deoxy-arabino heptulosonate 7-phosphate synthase [Gossypium hirsutum]	FALSE
contig00643	13	8	180.001	162.245	7.49186	7.34203	0.149823	0.011689	1	contig00643	#gi|1173209:1-9 RecName: Full=40S ribosomal protein S16 >gi|439654|emb|CAA53567.1| RS16 protein, 40S subunit [Gossypium hirsutum]	FALSE
contig00644	20	35	276.924	709.824	8.11335	9.47132	-1.35797	2.57513	0.000807959	contig00644	#gi|255542772:1-9 conserved hypothetical protein [Ricinus communis] >gi|223548410|gb|EEF49901.1| conserved hypothetical protein [Ricinus communis]	FALSE
contig00646	0	12	0	243.368	0	7.927	-7.927	4.70119	1.98979e-05	contig00646	#gi|297739755:1-9 unnamed protein product [Vitis vinifera]	FALSE
contig00647	4	11	55.3848	223.088	5.79142	7.80147	-2.01005	1.43567	0.0151564	contig00647	#gi|224130304:1-9 predicted protein [Populus trichocarpa] >gi|222861577|gb|EEE99119.1| predicted protein [Populus trichocarpa]	FALSE
contig00648	15	1	207.693	20.2807	7.69831	4.34203	3.35627	2.15743	0.00398608	contig00648	#gi|211906460:1-9 triosephosphate isomerase [Gossypium hirsutum]	FALSE
contig00649	2	8	27.6924	162.245	4.79142	7.34203	-2.55062	1.41294	0.0190546	contig00649	#gi|297737925:1-9 unnamed protein product [Vitis vinifera]	FALSE
contig00650	11	10	152.308	202.807	7.25085	7.66396	-0.413113	0.0925293	0.513632	contig00650	#gi|164668308:1-9 PIP2 protein [Gossypium hirsutum]	FALSE
contig00652	4	3	55.3848	60.8421	5.79142	5.927	-0.135579	0.00327173	1	contig00652	#gi|224142711:1-9 predicted protein [Populus trichocarpa] >gi|222866132|gb|EEF03263.1| predicted protein [Populus trichocarpa]	FALSE
contig00653	8	4	110.77	81.1227	6.79142	6.34203	0.449383	0.0579612	0.772073	contig00653	#gi|224069724:1-9 predicted protein [Populus trichocarpa] >gi|222844752|gb|EEE82299.1| predicted protein [Populus trichocarpa]	FALSE
contig00655	21	0	290.77	0	8.18374	0	8.18374	4.74629	2.07942e-05	contig00655	#gi|388494516:1-9 unknown [Lotus japonicus]	FALSE
contig00656	0	9	0	182.526	0	7.51196	-7.51196	3.52589	0.000297924	contig00656	nohit	FALSE
contig00657	13	1	180.001	20.2807	7.49186	4.34203	3.14982	1.76542	0.0116907	contig00657	#gi|134285028:1-9 betaine-aldehyde dehydrogenase [Jatropha curcas] >gi|134290688|gb|ABO70350.1| betaine-aldehyde dehydrogenase [Jatropha curcas]	FALSE
contig00658	14	23	193.847	466.456	7.59877	8.8656	-1.26682	1.51689	0.0110011	contig00658	nohit	FALSE
contig00659	5	8	69.231	162.245	6.11335	7.34203	-1.22869	0.502505	0.158686	contig00659	#gi|224130228:1-9 predicted protein [Populus trichocarpa] >gi|222861557|gb|EEE99099.1| predicted protein [Populus trichocarpa]	FALSE
contig00660	6	7	83.0772	141.965	6.37638	7.14939	-0.773009	0.201777	0.400418	contig00660	#gi|225451571:1-9 PREDICTED: protein AUXIN SIGNALING F-BOX 3 [Vitis vinifera]	FALSE
contig00661	4	10	55.3848	202.807	5.79142	7.66396	-1.87254	1.18416	0.0267817	contig00661	#gi|225463556:1-9 PREDICTED: protein TOPLESS [Vitis vinifera] >gi|297743564|emb|CBI36431.3| unnamed protein product [Vitis vinifera]	FALSE
contig00662	9	0	124.616	0	6.96134	0	6.96134	2.03413	0.0134696	contig00662	#gi|187711143:1-9 limonoid UDP-glucosyltransferase [Citrus x paradisi]	FALSE
contig00663	48	5	664.617	101.403	9.37638	6.66396	2.71242	5.61531	7.84854e-07	contig00663	nohit	FALSE
contig00664	34	0	470.771	0	8.87888	0	8.87888	7.68448	3.18541e-08	contig00664	#gi|383932364:1-9 GASA-like protein [Gossypium hirsutum]	FALSE
contig00665	9	1	124.616	20.2807	6.96134	4.34203	2.61931	1.01407	0.0565612	contig00665	#gi|224125112:1-9 predicted protein [Populus trichocarpa] >gi|222871133|gb|EEF08264.1| predicted protein [Populus trichocarpa]	FALSE
contig00666	7	5	96.9234	101.403	6.59877	6.66396	-0.0651898	0.00128981	1	contig00666	#gi|224038262:1-9 GDP-D-mannose pyrophosphorylase [Actinidia latifolia]	FALSE
contig00667	4	13	55.3848	263.649	5.79142	8.04247	-2.25106	1.96889	0.00474618	contig00667	#gi|297721793:1-9 Os03g0141000 [Oryza sativa Japonica Group] >gi|108706108|gb|ABF93903.1| 60S ribosomal protein L21, putative, expressed [Oryza sativa Japonica Group] >gi|125542345|gb|EAY88484.1| hypothetical protein OsI_09955 [Oryza sativa Indica Group] >gi|125584866|gb|EAZ25530.1| hypothetical protein OsJ_09354 [Oryza sativa Japonica Group] >gi|255674192|dbj|BAH91988.1| Os03g0141000 [Oryza sati…	FALSE
contig00668	1	10	13.8462	202.807	3.79142	7.66396	-3.87254	2.68836	0.000839207	contig00668	#gi|255569778:1-9 UDP-glucuronosyltransferase, putative [Ricinus communis] >gi|223534858|gb|EEF36547.1| UDP-glucuronosyltransferase, putative [Ricinus communis]	FALSE
contig00669	30	3	415.386	60.8421	8.69831	5.927	2.77131	3.58976	0.000113285	contig00669	#gi|224080971:1-9 predicted protein [Populus trichocarpa] >gi|118486634|gb|ABK95154.1| unknown [Populus trichocarpa] >gi|222855698|gb|EEE93245.1| predicted protein [Populus trichocarpa]	FALSE
contig00670	7	1	96.9234	20.2807	6.59877	4.34203	2.25674	0.66483	0.153966	contig00670	#gi|157273656:1-9 fasciclin-like arabinogalactan protein 11 [Gossypium hirsutum]	FALSE
contig00671	6	7	83.0772	141.965	6.37638	7.14939	-0.773009	0.201777	0.400418	contig00671	#gi|224072821:1-9 predicted protein [Populus trichocarpa] >gi|222841330|gb|EEE78877.1| predicted protein [Populus trichocarpa]	FALSE
contig00672	11	1	152.308	20.2807	7.25085	4.34203	2.90881	1.38306	0.034778	contig00672	#gi|224130512:1-9 predicted protein [Populus trichocarpa] >gi|222861628|gb|EEE99170.1| predicted protein [Populus trichocarpa]	FALSE
contig00673	2	15	27.6924	304.21	4.79142	8.24893	-3.45751	3.65432	6.94952e-05	contig00673	#gi|255587860:1-9 metal ion binding protein, putative [Ricinus communis] >gi|223525324|gb|EEF27963.1| metal ion binding protein, putative [Ricinus communis]	FALSE
contig00675	2	7	27.6924	141.965	4.79142	7.14939	-2.35797	1.12395	0.0364793	contig00675	#gi|224123888:1-9 cationic amino acid transporter [Populus trichocarpa] >gi|222857565|gb|EEE95112.1| cationic amino acid transporter [Populus trichocarpa]	FALSE
contig00676	10	24	138.462	486.736	7.11335	8.927	-1.81365	2.71731	0.000639614	contig00676	#gi|359486364:1-9 PREDICTED: uncharacterized protein LOC100248433 [Vitis vinifera]	FALSE
contig00677	16	4	221.539	81.1227	7.79142	6.34203	1.44938	0.836848	0.0697185	contig00677	#gi|224111880:1-9 cytochrome P450 [Populus trichocarpa] >gi|222865050|gb|EEF02181.1| cytochrome P450 [Populus trichocarpa]	FALSE
contig00678	16	4	221.539	81.1227	7.79142	6.34203	1.44938	0.836848	0.0697185	contig00678	#gi|148250189:1-9 SecY protein [Arachis diogoi]	FALSE
contig00679	6	0	83.0772	0	6.37638	0	6.37638	1.35608	0.0877095	contig00679	#gi|296082487:1-9 unnamed protein product [Vitis vinifera]	FALSE
contig00680	8	23	110.77	466.456	6.79142	8.8656	-2.07418	3.13098	0.000176687	contig00680	#gi|224138992:1-9 predicted protein [Populus trichocarpa] >gi|222834063|gb|EEE72540.1| predicted protein [Populus trichocarpa]	FALSE
contig00681	13	17	180.001	344.772	7.49186	8.4295	-0.93764	0.683463	0.0930532	contig00681	#gi|255577936:1-9 60S ribosomal protein L14, putative [Ricinus communis] >gi|223530668|gb|EEF32541.1| 60S ribosomal protein L14, putative [Ricinus communis]	FALSE
contig00682	21	3	290.77	60.8421	8.18374	5.927	2.25674	1.99449	0.00561787	contig00682	#gi|255570057:1-9 diphosphoinositol polyphosphate phosphohydrolase, putative [Ricinus communis] >gi|223534723|gb|EEF36415.1| diphosphoinositol polyphosphate phosphohydrolase, putative [Ricinus communis]	FALSE
contig00683	8	6	110.77	121.684	6.79142	6.927	-0.135579	0.00654346	1	contig00683	#gi|297804704:1-9 hypothetical protein ARALYDRAFT_493344 [Arabidopsis lyrata subsp. lyrata] >gi|297316072|gb|EFH46495.1| hypothetical protein ARALYDRAFT_493344 [Arabidopsis lyrata subsp. lyrata]	FALSE
contig00684	17	5	235.385	101.403	7.87888	6.66396	1.21492	0.680251	0.126756	contig00684	#gi|146432261:1-9 monodehydroascorbate reductase [Vitis vinifera]	FALSE
contig00685	9	0	124.616	0	6.96134	0	6.96134	2.03413	0.0134696	contig00685	#gi|222875436:1-9 gibberellin 20-oxidase [Gossypium hirsutum]	FALSE
contig00686	4	6	55.3848	121.684	5.79142	6.927	-1.13558	0.3318	0.334206	contig00686	#gi|224070929:1-9 predicted protein [Populus trichocarpa] >gi|222840729|gb|EEE78276.1| predicted protein [Populus trichocarpa]	FALSE
contig00687	12	3	166.154	60.8421	7.37638	5.927	1.44938	0.627636	0.120948	contig00687	#gi|21745357:1-9 maturase [Gossypium davidsonii]	FALSE
contig00688	18	14	249.232	283.93	7.96134	8.14939	-0.188047	0.0288756	0.721987	contig00688	#gi|357474767:1-9 Multidrug resistance protein ABC transporter family [Medicago truncatula] >gi|355508724|gb|AES89866.1| Multidrug resistance protein ABC transporter family [Medicago truncatula]	FALSE
contig00689	1	6	13.8462	121.684	3.79142	6.927	-3.13558	1.32983	0.020366	contig00689	nohit	FALSE
contig00690	14	1	193.847	20.2807	7.59877	4.34203	3.25674	1.96039	0.00680711	contig00690	#gi|225433924:1-9 PREDICTED: salt tolerance-like protein [Vitis vinifera] >gi|297743809|emb|CBI36692.3| unnamed protein product [Vitis vinifera]	FALSE
contig00691	2	6	27.6924	121.684	4.79142	6.927	-2.13558	0.848872	0.0690038	contig00691	#gi|224074667:1-9 predicted protein [Populus trichocarpa] >gi|222841847|gb|EEE79394.1| predicted protein [Populus trichocarpa]	FALSE
contig00692	15	0	207.693	0	7.69831	0	7.69831	3.39021	0.000737076	contig00692	#gi|21068893:1-9 NADPH:protochlorophyllide oxidoreductase [Nicotiana tabacum]	FALSE
contig00693	2	9	27.6924	182.526	4.79142	7.51196	-2.72054	1.71285	0.00989075	contig00693	#gi|224146222:1-9 predicted protein [Populus trichocarpa] >gi|222862802|gb|EEF00309.1| predicted protein [Populus trichocarpa]	FALSE
contig00694	0	18	0	365.052	0	8.51196	-8.51196	7.05179	8.87585e-08	contig00694	#gi|224054286:1-9 predicted protein [Populus trichocarpa] >gi|222845442|gb|EEE82989.1| predicted protein [Populus trichocarpa]	FALSE
contig00695	17	1	235.385	20.2807	7.87888	4.34203	3.53685	2.55673	0.0013948	contig00695	#gi|147860809:1-9 hypothetical protein VITISV_000728 [Vitis vinifera]	FALSE
contig00696	7	8	96.9234	162.245	6.59877	7.34203	-0.743262	0.215264	0.43107	contig00696	#gi|49798480:1-9 benzoyl coenzyme A: benzyl alcohol benzoyl transferase [Petunia x hybrida] >gi|51556912|gb|AAU06226.1| benzoyl-CoA:benzyl alcohol/phenylethanol benzoyltransferase [Petunia x hybrida]	FALSE
contig00697	1	12	13.8462	243.368	3.79142	7.927	-4.13558	3.39612	0.000161795	contig00697	#gi|225424270:1-9 PREDICTED: MLP-like protein 28 [Vitis vinifera]	FALSE
contig00698	3	10	41.5386	202.807	5.37638	7.66396	-2.28758	1.5458	0.00992114	contig00698	#gi|29836473:1-9 putative SAH7 protein [Gossypioides kirkii]	FALSE
contig00699	13	2	180.001	40.5614	7.49186	5.34203	2.14982	1.16367	0.0350849	contig00699	#gi|326497085:1-9 predicted protein [Hordeum vulgare subsp. vulgare]	FALSE
contig00700	7	5	96.9234	101.403	6.59877	6.66396	-0.0651898	0.00128981	1	contig00700	#gi|224103431:1-9 predicted protein [Populus trichocarpa] >gi|118485510|gb|ABK94609.1| unknown [Populus trichocarpa] >gi|222849461|gb|EEE87008.1| predicted protein [Populus trichocarpa]	FALSE
contig00701	7	8	96.9234	162.245	6.59877	7.34203	-0.743262	0.215264	0.43107	contig00701	#gi|68300884:1-9 beta-amylase 1 [Nicotiana langsdorffii x Nicotiana sanderae]	FALSE
contig00702	11	8	152.308	162.245	7.25085	7.34203	-0.091185	0.00400376	1	contig00702	#gi|224077760:1-9 predicted protein [Populus trichocarpa] >gi|222848361|gb|EEE85908.1| predicted protein [Populus trichocarpa]	FALSE
contig00703	2	14	27.6924	283.93	4.79142	8.14939	-3.35797	3.31869	0.000151988	contig00703	#gi|357511879:1-9 Drm3 [Medicago truncatula] >gi|355501243|gb|AES82446.1| Drm3 [Medicago truncatula]	FALSE
contig00704	8	0	110.77	0	6.79142	0	6.79142	1.80811	0.0248942	contig00704	#gi|297821278:1-9 hypothetical protein ARALYDRAFT_907941 [Arabidopsis lyrata subsp. lyrata] >gi|297324360|gb|EFH54781.1| hypothetical protein ARALYDRAFT_907941 [Arabidopsis lyrata subsp. lyrata]	FALSE
contig00705	6	4	83.0772	81.1227	6.37638	6.34203	0.0343459	0.000295832	1	contig00705	#gi|255569359:1-9 cyclophilin, putative [Ricinus communis] >gi|223535083|gb|EEF36765.1| cyclophilin, putative [Ricinus communis]	FALSE
contig00706	10	4	138.462	81.1227	7.11335	6.34203	0.771311	0.189652	0.425564	contig00706	#gi|255542418:1-9 conserved hypothetical protein [Ricinus communis] >gi|223548233|gb|EEF49724.1| conserved hypothetical protein [Ricinus communis]	FALSE
contig00708	4	4	55.3848	81.1227	5.79142	6.34203	-0.550617	0.0628804	0.722783	contig00708	#gi|296084058:1-9 unnamed protein product [Vitis vinifera]	FALSE
contig00709	1	9	13.8462	182.526	3.79142	7.51196	-3.72054	2.34009	0.00189136	contig00709	#gi|356527099:1-9 PREDICTED: syntaxin-51-like [Glycine max]	FALSE
contig00710	6	4	83.0772	81.1227	6.37638	6.34203	0.0343459	0.000295832	1	contig00710	#gi|359474299:1-9 PREDICTED: uncharacterized protein LOC100267262 [Vitis vinifera]	FALSE
contig00711	5	15	69.231	304.21	6.11335	8.24893	-2.13558	2.12218	0.00235399	contig00711	#gi|1632831:1-9 orf [Ricinus communis]	FALSE
contig00712	13	0	180.001	0	7.49186	0	7.49186	2.93818	0.00131477	contig00712	#gi|255574416:1-9 structural molecule, putative [Ricinus communis] >gi|223532460|gb|EEF34251.1| structural molecule, putative [Ricinus communis]	FALSE
contig00713	2	6	27.6924	121.684	4.79142	6.927	-2.13558	0.848872	0.0690038	contig00713	#gi|255539352:1-9 U2 snrnp auxiliary factor, small subunit, putative [Ricinus communis] >gi|223551442|gb|EEF52928.1| U2 snrnp auxiliary factor, small subunit, putative [Ricinus communis]	FALSE
contig00714	8	0	110.77	0	6.79142	0	6.79142	1.80811	0.0248942	contig00714	#gi|255541888:1-9 conserved hypothetical protein [Ricinus communis] >gi|223549188|gb|EEF50677.1| conserved hypothetical protein [Ricinus communis]	FALSE
contig00715	4	12	55.3848	243.368	5.79142	7.927	-2.13558	1.69774	0.00850279	contig00715	#gi|34016877:1-9 chitinase-like protein [Gossypium hirsutum]	FALSE
contig00716	9	4	124.616	81.1227	6.96134	6.34203	0.619308	0.116349	0.579526	contig00716	#gi|224126941:1-9 predicted protein [Populus trichocarpa] >gi|222858342|gb|EEE95889.1| predicted protein [Populus trichocarpa]	FALSE
contig00717	9	9	124.616	182.526	6.96134	7.51196	-0.550617	0.141481	0.474788	contig00717	#gi|218200673:1-9 hypothetical protein OsI_28249 [Oryza sativa Indica Group]	FALSE
contig00718	1	21	13.8462	425.894	3.79142	8.73435	-4.94293	6.68641	7.99085e-08	contig00718	#gi|4185819:1-9 metallothionein-like type 1 protein [Ipomoea batatas] >gi|62554131|dbj|BAD95580.1| metallothionein-like type 1 protein [Ipomoea batatas]	FALSE
contig00719	1	7	13.8462	141.965	3.79142	7.14939	-3.35797	1.65934	0.00933855	contig00719	#gi|255540259:1-9 AMP-activated protein kinase, gamma regulatory subunit, putative [Ricinus communis] >gi|223550309|gb|EEF51796.1| AMP-activated protein kinase, gamma regulatory subunit, putative [Ricinus communis]	FALSE
contig00720	5	6	69.231	121.684	6.11335	6.927	-0.813651	0.189105	0.37077	contig00720	#gi|255544189:1-9 pyruvate kinase, putative [Ricinus communis] >gi|223548168|gb|EEF49660.1| pyruvate kinase, putative [Ricinus communis]	FALSE
contig00721	45	3	623.079	60.8421	9.28327	5.927	3.35627	6.47228	1.42111e-07	contig00721	#gi|91208930:1-9 photosystem II protein H [Gossypium hirsutum] >gi|119368528|ref|YP_913216.1| PSII 10kD phosphoprotein [Gossypium barbadense] >gi|325210959|ref|YP_004286033.1| photosystem II phosphoprotein [Gossypium thurberi] >gi|372290958|ref|YP_005087722.1| psbH gene product (chloroplast) [Gossypium raimondii] >gi|372291060|ref|YP_005087818.1| psbH gene product (chloroplast) [Gossypium darwini…	FALSE
contig00722	9	0	124.616	0	6.96134	0	6.96134	2.03413	0.0134696	contig00722	#gi|255540887:1-9 H(\+)-transporting atpase plant/fungi plasma membrane type, putative [Ricinus communis] >gi|223550623|gb|EEF52110.1| H(\+)-transporting atpase plant/fungi plasma membrane type, putative [Ricinus communis]	FALSE
contig00723	2	6	27.6924	121.684	4.79142	6.927	-2.13558	0.848872	0.0690038	contig00723	#gi|18410088:1-9 protein TIFY 11B [Arabidopsis thaliana] >gi|75169694|sp|Q9C9E3.1|TI11B_ARATH RecName: Full=Protein TIFY 11B; AltName: Full=Jasmonate ZIM domain-containing protein 6 >gi|12325268|gb|AAG52575.1|AC016529_6 unknown protein; 37093-38893 [Arabidopsis thaliana] >gi|13877769|gb|AAK43962.1|AF370147_1 unknown protein [Arabidopsis thaliana] >gi|16323402|gb|AAL15195.1| unknown protein [Arabi…	FALSE
contig00724	2	8	27.6924	162.245	4.79142	7.34203	-2.55062	1.41294	0.0190546	contig00724	#gi|1632831:1-9 orf [Ricinus communis]	FALSE
contig00725	3	7	41.5386	141.965	5.37638	7.14939	-1.77301	0.767455	0.102141	contig00725	#gi|255575588:1-9 Vacuolar sorting receptor 1 precursor, putative [Ricinus communis] >gi|223531866|gb|EEF33683.1| Vacuolar sorting receptor 1 precursor, putative [Ricinus communis]	FALSE
contig00726	0	10	0	202.807	0	7.66396	-7.66396	3.91766	0.000120876	contig00726	#gi|224074697:1-9 predicted protein [Populus trichocarpa] >gi|222841861|gb|EEE79408.1| predicted protein [Populus trichocarpa]	FALSE
contig00727	3	11	41.5386	223.088	5.37638	7.80147	-2.42509	1.82836	0.00514165	contig00727	#gi|255538108:1-9 Xylem serine proteinase 1 precursor, putative [Ricinus communis] >gi|223550820|gb|EEF52306.1| Xylem serine proteinase 1 precursor, putative [Ricinus communis]	FALSE
contig00728	7	13	96.9234	263.649	6.59877	8.04247	-1.4437	1.05141	0.0379494	contig00728	#gi|951427:1-9 stearoyl-acyl-carrier protein desaturase, partial [Ricinus communis]	FALSE
contig00729	14	1	193.847	20.2807	7.59877	4.34203	3.25674	1.96039	0.00680711	contig00729	#gi|118487593:1-9 unknown [Populus trichocarpa]	FALSE
contig00730	9	7	124.616	141.965	6.96134	7.14939	-0.188047	0.0144378	0.80376	contig00730	nohit	FALSE
contig00732	0	10	0	202.807	0	7.66396	-7.66396	3.91766	0.000120876	contig00732	#gi|225426170:1-9 PREDICTED: uncharacterized protein LOC100250191 [Vitis vinifera] >gi|297742229|emb|CBI34378.3| unnamed protein product [Vitis vinifera]	FALSE
contig00733	18	22	249.232	446.175	7.96134	8.80147	-0.840123	0.732911	0.0759306	contig00733	#gi|87201358:1-9 ethylene-responsive element binding protein ERF2 [Gossypium hirsutum]	FALSE
contig00734	10	2	138.462	40.5614	7.11335	5.34203	1.77131	0.695557	0.139798	contig00734	#gi|255540651:1-9 nitrogen fixation protein nifu, putative [Ricinus communis] >gi|223550505|gb|EEF51992.1| nitrogen fixation protein nifu, putative [Ricinus communis]	FALSE
contig00735	1	11	13.8462	223.088	3.79142	7.80147	-4.01005	3.04059	0.000369634	contig00735	#gi|268374460:1-9 bHLH1 transcription factor [Hevea brasiliensis]	FALSE
contig00736	4	8	55.3848	162.245	5.79142	7.34203	-1.55062	0.72097	0.0801117	contig00736	#gi|356512782:1-9 PREDICTED: 26S proteasome non-ATPase regulatory subunit 12-like [Glycine max]	FALSE
contig00737	8	7	110.77	141.965	6.79142	7.14939	-0.357972	0.049512	0.612235	contig00737	#gi|255545432:1-9 conserved hypothetical protein [Ricinus communis] >gi|223546862|gb|EEF48359.1| conserved hypothetical protein [Ricinus communis]	FALSE
contig00738	7	3	96.9234	60.8421	6.59877	5.927	0.671776	0.104446	0.749348	contig00738	#gi|297742924:1-9 unnamed protein product [Vitis vinifera]	FALSE
contig00739	9	0	124.616	0	6.96134	0	6.96134	2.03413	0.0134696	contig00739	#gi|224112635:1-9 cc-nbs-lrr resistance protein [Populus trichocarpa] >gi|222833055|gb|EEE71532.1| cc-nbs-lrr resistance protein [Populus trichocarpa]	FALSE
contig00740	7	6	96.9234	121.684	6.59877	6.927	-0.328224	0.0360248	0.779892	contig00740	#gi|148807144:1-9 putative S-adenosylmethionine decarboxylase [Prunus dulcis]	FALSE
contig00741	7	2	96.9234	40.5614	6.59877	5.34203	1.25674	0.295194	0.327043	contig00741	#gi|297790979:1-9 hypothetical protein ARALYDRAFT_494276 [Arabidopsis lyrata subsp. lyrata] >gi|297309209|gb|EFH39633.1| hypothetical protein ARALYDRAFT_494276 [Arabidopsis lyrata subsp. lyrata]	FALSE
contig00743	0	11	0	223.088	0	7.80147	-7.80147	4.30943	4.90425e-05	contig00743	#gi|302142715:1-9 unnamed protein product [Vitis vinifera]	FALSE
contig00744	7	3	96.9234	60.8421	6.59877	5.927	0.671776	0.104446	0.749348	contig00744	#gi|15451020:1-9 Unknown protein [Arabidopsis thaliana]	FALSE
contig00745	9	0	124.616	0	6.96134	0	6.96134	2.03413	0.0134696	contig00745	#gi|157169069:1-9 starch synthase isoform II [Manihot esculenta]	FALSE
contig00746	12	0	166.154	0	7.37638	0	7.37638	2.71217	0.00230977	contig00746	#gi|356501896:1-9 PREDICTED: carbonic anhydrase, chloroplastic-like [Glycine max]	FALSE
contig00747	7	3	96.9234	60.8421	6.59877	5.927	0.671776	0.104446	0.749348	contig00747	#gi|224073138:1-9 predicted protein [Populus trichocarpa] >gi|222841422|gb|EEE78969.1| predicted protein [Populus trichocarpa]	FALSE
contig00748	7	2	96.9234	40.5614	6.59877	5.34203	1.25674	0.295194	0.327043	contig00748	#gi|255576369:1-9 conserved hypothetical protein [Ricinus communis] >gi|223531489|gb|EEF33321.1| conserved hypothetical protein [Ricinus communis]	FALSE
contig00749	4	4	55.3848	81.1227	5.79142	6.34203	-0.550617	0.0628804	0.722783	contig00749	#gi|255579150:1-9 serine/threonine protein kinase, putative [Ricinus communis] >gi|223530030|gb|EEF31953.1| serine/threonine protein kinase, putative [Ricinus communis]	FALSE
contig00750	12	3	166.154	60.8421	7.37638	5.927	1.44938	0.627636	0.120948	contig00750	#gi|356553713:1-9 PREDICTED: glucan endo-1,3-beta-glucosidase 3-like [Glycine max]	FALSE
contig00751	15	30	207.693	608.421	7.69831	9.24893	-1.55062	2.70364	0.000645254	contig00751	#gi|225457158:1-9 PREDICTED: uncharacterized protein LOC100263922 [Vitis vinifera]	FALSE
contig00752	10	0	138.462	0	7.11335	0	7.11335	2.26014	0.00738499	contig00752	#gi|255574925:1-9 conserved hypothetical protein [Ricinus communis] >gi|223532237|gb|EEF34041.1| conserved hypothetical protein [Ricinus communis]	FALSE
contig00753	10	1	138.462	20.2807	7.11335	4.34203	2.77131	1.19659	0.0344088	contig00753	#gi|109156608:1-9 cytochrome b6/f complex subunit V [Oryza sativa Indica Group] >gi|42795500|gb|AAS46067.1| cytochrome b6/f complex subunit V [Oryza sativa Indica Group] >gi|42795567|gb|AAS46133.1| cytochrome b6/f complex subunit V [Oryza sativa Japonica Group] >gi|42795631|gb|AAS46196.1| cytochrome b6/f complex subunit V [Oryza sativa Japonica Group]	FALSE
contig00754	3	10	41.5386	202.807	5.37638	7.66396	-2.28758	1.5458	0.00992114	contig00754	#gi|255548688:1-9 steroid binding protein, putative [Ricinus communis] >gi|223545344|gb|EEF46849.1| steroid binding protein, putative [Ricinus communis]	FALSE
contig00755	4	4	55.3848	81.1227	5.79142	6.34203	-0.550617	0.0628804	0.722783	contig00755	#gi|224071395:1-9 predicted protein [Populus trichocarpa] >gi|222840871|gb|EEE78418.1| predicted protein [Populus trichocarpa]	FALSE
contig00756	12	0	166.154	0	7.37638	0	7.37638	2.71217	0.00230977	contig00756	#gi|224084342:1-9 predicted protein [Populus trichocarpa] >gi|222856714|gb|EEE94261.1| predicted protein [Populus trichocarpa]	FALSE
contig00757	10	13	138.462	263.649	7.11335	8.04247	-0.929128	0.514623	0.138543	contig00757	#gi|225458808:1-9 PREDICTED: uncharacterized protein LOC100260909 [Vitis vinifera] >gi|302142215|emb|CBI19418.3| unnamed protein product [Vitis vinifera]	FALSE
contig00758	1	11	13.8462	223.088	3.79142	7.80147	-4.01005	3.04059	0.000369634	contig00758	#gi|356548684:1-9 PREDICTED: polyubiquitin 10-like [Glycine max]	FALSE
contig00759	4	21	55.3848	425.894	5.79142	8.73435	-2.94293	4.35749	1.28602e-05	contig00759	#gi|255543349:1-9 Chaperone protein dnaJ 8, chloroplast precursor, putative [Ricinus communis] >gi|223547748|gb|EEF49240.1| Chaperone protein dnaJ 8, chloroplast precursor, putative [Ricinus communis]	FALSE
contig00760	8	6	110.77	121.684	6.79142	6.927	-0.135579	0.00654346	1	contig00760	#gi|257219554:1-9 copper chaperone [Jatropha curcas]	FALSE
contig00761	2	8	27.6924	162.245	4.79142	7.34203	-2.55062	1.41294	0.0190546	contig00761	#gi|224121260:1-9 predicted protein [Populus trichocarpa] >gi|222872585|gb|EEF09716.1| predicted protein [Populus trichocarpa]	FALSE
contig00762	14	0	193.847	0	7.59877	0	7.59877	3.1642	0.00139509	contig00762	#gi|224137576:1-9 predicted protein [Populus trichocarpa] >gi|222867222|gb|EEF04353.1| predicted protein [Populus trichocarpa]	FALSE
contig00763	2	9	27.6924	182.526	4.79142	7.51196	-2.72054	1.71285	0.00989075	contig00763	#gi|209419744:1-9 Cu/Zn superoxide dismutase [Gossypium arboreum]	FALSE
contig00764	3	8	41.5386	162.245	5.37638	7.34203	-1.96565	1.01293	0.0598369	contig00764	#gi|255536899:1-9 B2 protein, putative [Ricinus communis] >gi|223549415|gb|EEF50903.1| B2 protein, putative [Ricinus communis]	FALSE
contig00765	11	1	152.308	20.2807	7.25085	4.34203	2.90881	1.38306	0.034778	contig00765	#gi|255547107:1-9 Flavonol 3-sulfotransferase, putative [Ricinus communis] >gi|223546215|gb|EEF47717.1| Flavonol 3-sulfotransferase, putative [Ricinus communis]	FALSE
contig00766	0	9	0	182.526	0	7.51196	-7.51196	3.52589	0.000297924	contig00766	#gi|30841452:1-9 putative major latex-like protein [Gossypium barbadense]	FALSE
contig00767	3	5	41.5386	101.403	5.37638	6.66396	-1.28758	0.338366	0.283182	contig00767	#gi|224100331:1-9 predicted protein [Populus trichocarpa] >gi|222851654|gb|EEE89201.1| predicted protein [Populus trichocarpa]	FALSE
contig00768	0	7	0	141.965	0	7.14939	-7.14939	2.74236	0.00180983	contig00768	#gi|242055375:1-9 hypothetical protein SORBIDRAFT_03g043750 [Sorghum bicolor] >gi|241928808|gb|EES01953.1| hypothetical protein SORBIDRAFT_03g043750 [Sorghum bicolor]	FALSE
contig00769	20	0	276.924	0	8.11335	0	8.11335	4.52028	3.65784e-05	contig00769	#gi|356511994:1-9 PREDICTED: ribulose-phosphate 3-epimerase, chloroplastic-like [Glycine max]	FALSE
contig00770	7	0	96.9234	0	6.59877	0	6.59877	1.5821	0.0465419	contig00770	#gi|297842243:1-9 hypothetical protein ARALYDRAFT_476636 [Arabidopsis lyrata subsp. lyrata] >gi|297334844|gb|EFH65262.1| hypothetical protein ARALYDRAFT_476636 [Arabidopsis lyrata subsp. lyrata]	FALSE
contig00771	11	93	152.308	1886.1	7.25085	10.8812	-3.63034	23.6732	2.90958e-25	contig00771	#gi|211906474:1-9 glycine-rich RNA-binding protein [Gossypium hirsutum]	FALSE
contig00772	7	8	96.9234	162.245	6.59877	7.34203	-0.743262	0.215264	0.43107	contig00772	#gi|211906518:1-9 glyceraldehyde-3-phosphate dehydrogenase C subunit [Gossypium hirsutum]	FALSE
contig00773	10	1	138.462	20.2807	7.11335	4.34203	2.77131	1.19659	0.0344088	contig00773	#gi|297831548:1-9 ferredoxin thioredoxin reductase catalytic beta chain family protein [Arabidopsis lyrata subsp. lyrata] >gi|297329496|gb|EFH59915.1| ferredoxin thioredoxin reductase catalytic beta chain family protein [Arabidopsis lyrata subsp. lyrata]	FALSE
contig00774	1	9	13.8462	182.526	3.79142	7.51196	-3.72054	2.34009	0.00189136	contig00774	#gi|224122636:1-9 predicted protein [Populus trichocarpa] >gi|222859560|gb|EEE97107.1| predicted protein [Populus trichocarpa]	FALSE
contig00775	16	0	221.539	0	7.79142	0	7.79142	3.61622	0.000393966	contig00775	#gi|224133954:1-9 predicted protein [Populus trichocarpa] >gi|222836805|gb|EEE75198.1| predicted protein [Populus trichocarpa]	FALSE
contig00776	4	5	55.3848	101.403	5.79142	6.66396	-0.872545	0.177794	0.499819	contig00776	#gi|296088995:1-9 unnamed protein product [Vitis vinifera]	FALSE
contig00777	2	7	27.6924	141.965	4.79142	7.14939	-2.35797	1.12395	0.0364793	contig00777	#gi|47934119:1-9 transcription factor DRE-binding factor 2 [Gossypium hirsutum] >gi|71800653|gb|AAZ41376.1| dehydration responsive element-binding protein 2 [Gossypium hirsutum]	FALSE
contig00778	62	27	858.464	547.578	9.74561	9.09692	0.648692	0.869948	0.0521057	contig00778	#gi|351727755:1-9 uncharacterized protein LOC100306223 [Glycine max] >gi|255627917|gb|ACU14303.1| unknown [Glycine max]	FALSE
contig00779	8	15	110.77	304.21	6.79142	8.24893	-1.45751	1.23095	0.0192586	contig00779	#gi|29836465:1-9 putative SAH7 protein [Gossypium herbaceum]	FALSE
contig00780	3	6	41.5386	121.684	5.37638	6.927	-1.55062	0.540727	0.171921	contig00780	#gi|224076798:1-9 predicted protein [Populus trichocarpa] >gi|222847962|gb|EEE85509.1| predicted protein [Populus trichocarpa]	FALSE
contig00782	7	2	96.9234	40.5614	6.59877	5.34203	1.25674	0.295194	0.327043	contig00782	#gi|351723033:1-9 uncharacterized protein LOC100306467 [Glycine max] >gi|255628635|gb|ACU14662.1| unknown [Glycine max]	FALSE
contig00783	2	7	27.6924	141.965	4.79142	7.14939	-2.35797	1.12395	0.0364793	contig00783	#gi|359482910:1-9 PREDICTED: auxin-responsive protein IAA27-like isoform 2 [Vitis vinifera]	FALSE
contig00785	1	7	13.8462	141.965	3.79142	7.14939	-3.35797	1.65934	0.00933855	contig00785	#gi|255556001:1-9 conserved hypothetical protein [Ricinus communis] >gi|223541698|gb|EEF43246.1| conserved hypothetical protein [Ricinus communis]	FALSE
contig00786	3	4	41.5386	81.1227	5.37638	6.34203	-0.965654	0.169024	0.452227	contig00786	#gi|297800724:1-9 hypothetical protein ARALYDRAFT_493410 [Arabidopsis lyrata subsp. lyrata] >gi|297314082|gb|EFH44505.1| hypothetical protein ARALYDRAFT_493410 [Arabidopsis lyrata subsp. lyrata]	FALSE
contig00787	3	12	41.5386	243.368	5.37638	7.927	-2.55062	2.11941	0.00263717	contig00787	#gi|255563711:1-9 translation factor sui1, putative [Ricinus communis] >gi|223537941|gb|EEF39555.1| translation factor sui1, putative [Ricinus communis]	FALSE
contig00788	23	21	318.463	425.894	8.31498	8.73435	-0.419372	0.199838	0.358838	contig00788	#gi|356547585:1-9 PREDICTED: uncharacterized protein LOC100803853 [Glycine max] >gi|356547587|ref|XP_003542192.1| PREDICTED: uncharacterized protein LOC100804382 [Glycine max] >gi|356547589|ref|XP_003542193.1| PREDICTED: uncharacterized protein LOC100804912 [Glycine max] >gi|356547591|ref|XP_003542194.1| PREDICTED: uncharacterized protein LOC100805453 [Glycine max] >gi|356547593|ref|XP_003542195.…	FALSE
contig00789	12	1	166.154	20.2807	7.37638	4.34203	3.03435	1.57285	0.0201543	contig00789	#gi|255585503:1-9 Tetrapyrrole-binding protein, chloroplast precursor, putative [Ricinus communis] >gi|223526705|gb|EEF28939.1| Tetrapyrrole-binding protein, chloroplast precursor, putative [Ricinus communis]	FALSE
contig00790	3	5	41.5386	101.403	5.37638	6.66396	-1.28758	0.338366	0.283182	contig00790	#gi|255545206:1-9 DELLA protein GAI, putative [Ricinus communis] >gi|223547572|gb|EEF49067.1| DELLA protein GAI, putative [Ricinus communis]	FALSE
contig00791	9	6	124.616	121.684	6.96134	6.927	0.0343459	0.000443748	1	contig00791	#gi|224125504:1-9 predicted protein [Populus trichocarpa] >gi|222857979|gb|EEE95526.1| predicted protein [Populus trichocarpa]	FALSE
contig00792	22	14	304.616	283.93	8.25085	8.14939	0.10146	0.00923471	0.867289	contig00792	#gi|211905341:1-9 S-adenosyl-L-homocystein hydrolase [Gossypium hirsutum]	FALSE
contig00793	9	4	124.616	81.1227	6.96134	6.34203	0.619308	0.116349	0.579526	contig00793	#gi|18447763:1-9 putative serine carboxypeptidase precursor [Gossypium hirsutum]	FALSE
contig00794	9	0	124.616	0	6.96134	0	6.96134	2.03413	0.0134696	contig00794	#gi|255544262:1-9 ribonucleoprotein, chloroplast, putative [Ricinus communis] >gi|223547691|gb|EEF49184.1| ribonucleoprotein, chloroplast, putative [Ricinus communis]	FALSE
contig00795	2	8	27.6924	162.245	4.79142	7.34203	-2.55062	1.41294	0.0190546	contig00795	#gi|224139328:1-9 predicted protein [Populus trichocarpa] >gi|222867688|gb|EEF04819.1| predicted protein [Populus trichocarpa]	FALSE
contig00796	6	10	83.0772	202.807	6.37638	7.66396	-1.28758	0.676733	0.0805515	contig00796	#gi|166343835:1-9 beta-tubulin 14 [Gossypium hirsutum]	FALSE
contig00797	0	67	0	1358.81	0	10.4081	-10.4081	26.2483	5.64509e-27	contig00797	nohit	FALSE
contig00798	8	15	110.77	304.21	6.79142	8.24893	-1.45751	1.23095	0.0192586	contig00798	#gi|356498266:1-9 PREDICTED: 60S ribosomal protein L34-like [Glycine max] >gi|356499803|ref|XP_003518726.1| PREDICTED: 60S ribosomal protein L34-like [Glycine max]	FALSE
contig00799	12	0	166.154	0	7.37638	0	7.37638	2.71217	0.00230977	contig00799	#gi|357467939:1-9 hypothetical protein MTR_4g007140 [Medicago truncatula] >gi|355505309|gb|AES86451.1| hypothetical protein MTR_4g007140 [Medicago truncatula]	FALSE
contig00800	5	2	69.231	40.5614	6.11335	5.34203	0.771311	0.0948259	0.70845	contig00800	#gi|255548920:1-9 grr1, plant, putative [Ricinus communis] >gi|223545460|gb|EEF46965.1| grr1, plant, putative [Ricinus communis]	FALSE
contig00801	3	5	41.5386	101.403	5.37638	6.66396	-1.28758	0.338366	0.283182	contig00801	#gi|225440936:1-9 PREDICTED: monodehydroascorbate reductase [Vitis vinifera] >gi|297740090|emb|CBI30272.3| unnamed protein product [Vitis vinifera]	FALSE
contig00802	1	6	13.8462	121.684	3.79142	6.927	-3.13558	1.32983	0.020366	contig00802	nohit	FALSE
contig00803	1	33	13.8462	669.263	3.79142	9.38643	-5.59501	11.195	2.43118e-12	contig00803	nohit	FALSE
contig00804	7	2	96.9234	40.5614	6.59877	5.34203	1.25674	0.295194	0.327043	contig00804	#gi|147845818:1-9 hypothetical protein VITISV_040344 [Vitis vinifera]	FALSE
contig00805	5	4	69.231	81.1227	6.11335	6.34203	-0.228689	0.0120418	1	contig00805	#gi|338760831:1-9 S-adenosylmethionine decarboxylase [Gossypium hirsutum]	FALSE
contig00806	1	8	13.8462	162.245	3.79142	7.34203	-3.55062	1.99668	0.00422527	contig00806	#gi|225448323:1-9 PREDICTED: actin-101 [Vitis vinifera]	FALSE
contig00807	3	7	41.5386	141.965	5.37638	7.14939	-1.77301	0.767455	0.102141	contig00807	#gi|224095302:1-9 predicted protein [Populus trichocarpa] >gi|222853276|gb|EEE90823.1| predicted protein [Populus trichocarpa]	FALSE
contig00808	18	0	249.232	0	7.96134	0	7.96134	4.06825	0.00011702	contig00808	#gi|74273629:1-9 gibberellin 20-oxidase 1 [Gossypium hirsutum]	FALSE
contig00809	12	12	166.154	243.368	7.37638	7.927	-0.550617	0.188641	0.407129	contig00809	#gi|117607067:1-9 ubiquitin extension protein [Capsicum annuum]	FALSE
contig00810	16	18	221.539	365.052	7.79142	8.51196	-0.720542	0.458555	0.162978	contig00810	nohit	FALSE
contig00811	16	4	221.539	81.1227	7.79142	6.34203	1.44938	0.836848	0.0697185	contig00811	#gi|224138380:1-9 predicted protein [Populus trichocarpa] >gi|222833910|gb|EEE72387.1| predicted protein [Populus trichocarpa]	FALSE
contig00812	4	9	55.3848	182.526	5.79142	7.51196	-1.72054	0.94511	0.0467221	contig00812	#gi|356512351:1-9 PREDICTED: cyclin-dependent kinase G-2-like [Glycine max]	FALSE
contig00813	7	8	96.9234	162.245	6.59877	7.34203	-0.743262	0.215264	0.43107	contig00813	#gi|255584513:1-9 conserved hypothetical protein [Ricinus communis] >gi|223527230|gb|EEF29392.1| conserved hypothetical protein [Ricinus communis]	FALSE
contig00814	15	20	207.693	405.614	7.69831	8.66396	-0.965654	0.845119	0.0573232	contig00814	#gi|118481453:1-9 unknown [Populus trichocarpa]	FALSE
contig00815	13	3	180.001	60.8421	7.49186	5.927	1.56486	0.760188	0.123674	contig00815	#gi|255538970:1-9 endoplasmin, putative [Ricinus communis] >gi|223551251|gb|EEF52737.1| endoplasmin, putative [Ricinus communis]	FALSE
contig00816	6	1	83.0772	20.2807	6.37638	4.34203	2.03435	0.501071	0.253177	contig00816	#gi|225438922:1-9 PREDICTED: sigma factor sigB regulation protein rsbQ [Vitis vinifera] >gi|147783136|emb|CAN70905.1| hypothetical protein VITISV_044176 [Vitis vinifera] >gi|147795384|emb|CAN74235.1| hypothetical protein VITISV_040226 [Vitis vinifera]	FALSE
contig00817	10	7	138.462	141.965	7.11335	7.14939	-0.0360435	0.000557261	1	contig00817	#gi|255567646:1-9 60S ribosomal protein L6, putative [Ricinus communis] >gi|223535986|gb|EEF37645.1| 60S ribosomal protein L6, putative [Ricinus communis]	FALSE
contig00819	5	4	69.231	81.1227	6.11335	6.34203	-0.228689	0.0120418	1	contig00819	#gi|37725009:1-9 cryptochrome 2A [Pisum sativum]	FALSE
contig00820	4	5	55.3848	101.403	5.79142	6.66396	-0.872545	0.177794	0.499819	contig00820	#gi|255585695:1-9 nonsense-mediated mRNA decay protein, putative [Ricinus communis] >gi|223526598|gb|EEF28848.1| nonsense-mediated mRNA decay protein, putative [Ricinus communis]	FALSE
contig00821	12	5	166.154	101.403	7.37638	6.66396	0.712418	0.198392	0.461389	contig00821	#gi|224069527:1-9 predicted protein [Populus trichocarpa] >gi|222833558|gb|EEE72035.1| predicted protein [Populus trichocarpa]	FALSE
contig00822	14	9	193.847	182.526	7.59877	7.51196	0.0868133	0.00432567	1	contig00822	#gi|307948774:1-9 S-adenosylmethionine synthetase [Gossypium hirsutum]	FALSE
contig00823	5	4	69.231	81.1227	6.11335	6.34203	-0.228689	0.0120418	1	contig00823	#gi|62857006:1-9 Ser/Thr protein kinase [Lotus japonicus]	FALSE
contig00824	12	7	166.154	141.965	7.37638	7.14939	0.226991	0.0240734	0.818809	contig00824	#gi|307136061:1-9 40S ribosomal protein s24 [Cucumis melo subsp. melo]	FALSE
contig00825	3	6	41.5386	121.684	5.37638	6.927	-1.55062	0.540727	0.171921	contig00825	#gi|254681442:1-9 zinc finger protein [Gossypium arboreum]	FALSE
contig00826	3	7	41.5386	141.965	5.37638	7.14939	-1.77301	0.767455	0.102141	contig00826	#gi|255539022:1-9 skp1, putative [Ricinus communis] >gi|223551277|gb|EEF52763.1| skp1, putative [Ricinus communis]	FALSE
contig00827	9	11	124.616	223.088	6.96134	7.80147	-0.840123	0.366455	0.254263	contig00827	#gi|301602405:1-9 putative eukaryotic translation initiation factor SUI1 [Catharanthus roseus]	FALSE
contig00828	6	3	83.0772	60.8421	6.37638	5.927	0.449383	0.0434709	0.746933	contig00828	#gi|350538545:1-9 sorbitol related enzyme [Solanum lycopersicum] >gi|78183416|dbj|BAE47038.1| sorbitol related enzyme [Solanum lycopersicum]	FALSE
contig00829	0	66	0	1338.53	0	10.3864	-10.3864	25.8566	1.39135e-26	contig00829	#gi|224140319:1-9 predicted protein [Populus trichocarpa] >gi|222868160|gb|EEF05291.1| predicted protein [Populus trichocarpa]	FALSE
contig00830	2	11	27.6924	223.088	4.79142	7.80147	-3.01005	2.33757	0.00266572	contig00830	#gi|383932370:1-9 nodulin-like protein [Gossypium hirsutum]	FALSE
contig00831	12	2	166.154	40.5614	7.37638	5.34203	2.03435	1.00214	0.0558447	contig00831	#gi|224053989:1-9 predicted protein [Populus trichocarpa] >gi|222845331|gb|EEE82878.1| predicted protein [Populus trichocarpa]	FALSE
contig00832	12	7	166.154	141.965	7.37638	7.14939	0.226991	0.0240734	0.818809	contig00832	#gi|356504833:1-9 PREDICTED: 40S ribosomal protein S20-1-like [Glycine max]	FALSE
contig00833	15	0	207.693	0	7.69831	0	7.69831	3.39021	0.000737076	contig00833	#gi|224072580:1-9 light-harvesting complex I protein Lhca2 [Populus trichocarpa] >gi|222841223|gb|EEE78770.1| light-harvesting complex I protein Lhca2 [Populus trichocarpa]	FALSE
contig00834	2	5	27.6924	101.403	4.79142	6.66396	-1.87254	0.592082	0.12808	contig00834	#gi|57282617:1-9 putative papain-like cysteine proteinase [Gossypium hirsutum]	FALSE
contig00835	6	4	83.0772	81.1227	6.37638	6.34203	0.0343459	0.000295832	1	contig00835	#gi|154269254:1-9 acidic ribosomal protein P3 [Corchorus olitorius]	FALSE
contig00836	5	3	69.231	60.8421	6.11335	5.927	0.186349	0.00686216	1	contig00836	#gi|255558988:1-9 copper ion binding protein, putative [Ricinus communis] >gi|223540359|gb|EEF41930.1| copper ion binding protein, putative [Ricinus communis]	FALSE
contig00837	6	50	83.0772	1014.03	6.37638	9.98589	-3.60951	12.6633	4.0073e-14	contig00837	#gi|147782603:1-9 hypothetical protein VITISV_010455 [Vitis vinifera]	FALSE
contig00838	3	8	41.5386	162.245	5.37638	7.34203	-1.96565	1.01293	0.0598369	contig00838	#gi|226425257:1-9 bHLH domain protein [Gossypium hirsutum]	FALSE
contig00839	9	1	124.616	20.2807	6.96134	4.34203	2.61931	1.01407	0.0565612	contig00839	#gi|225446693:1-9 PREDICTED: ATP-dependent zinc metalloprotease FTSH 2, chloroplastic-like [Vitis vinifera]	FALSE
contig00840	3	6	41.5386	121.684	5.37638	6.927	-1.55062	0.540727	0.171921	contig00840	nohit	FALSE
contig00842	9	7	124.616	141.965	6.96134	7.14939	-0.188047	0.0144378	0.80376	contig00842	#gi|358248820:1-9 uncharacterized protein LOC100809066 [Glycine max] >gi|255644546|gb|ACU22776.1| unknown [Glycine max]	FALSE
contig00843	6	4	83.0772	81.1227	6.37638	6.34203	0.0343459	0.000295832	1	contig00843	#gi|89258512:1-9 protein phosphatase 2C [Gossypium hirsutum]	FALSE
contig00844	9	51	124.616	1034.31	6.96134	10.0145	-3.05312	10.9994	2.77247e-12	contig00844	#gi|56121699:1-9 metallothionein-like protein [Gossypium hirsutum]	FALSE
contig00845	4	7	55.3848	141.965	5.79142	7.14939	-1.35797	0.515025	0.134326	contig00845	#gi|224095250:1-9 methylenetetrahydrofolate reductase [Populus trichocarpa] >gi|222853269|gb|EEE90816.1| methylenetetrahydrofolate reductase [Populus trichocarpa]	FALSE
contig00846	6	4	83.0772	81.1227	6.37638	6.34203	0.0343459	0.000295832	1	contig00846	#gi|255563128:1-9 ketol-acid reductoisomerase, chloroplast precursor, putative [Ricinus communis] >gi|223538259|gb|EEF39868.1| ketol-acid reductoisomerase, chloroplast precursor, putative [Ricinus communis]	FALSE
contig00847	2	14	27.6924	283.93	4.79142	8.14939	-3.35797	3.31869	0.000151988	contig00847	#gi|225463408:1-9 PREDICTED: programmed cell death protein 5-like [Vitis vinifera]	FALSE
contig00848	6	1	83.0772	20.2807	6.37638	4.34203	2.03435	0.501071	0.253177	contig00848	#gi|255552940:1-9 Beta-amylase, putative [Ricinus communis] >gi|223543524|gb|EEF45055.1| Beta-amylase, putative [Ricinus communis]	FALSE
contig00849	7	7	96.9234	141.965	6.59877	7.14939	-0.550617	0.110041	0.588151	contig00849	#gi|224125756:1-9 predicted protein [Populus trichocarpa] >gi|222870618|gb|EEF07749.1| predicted protein [Populus trichocarpa]	FALSE
contig00850	0	33	0	669.263	0	9.38643	-9.38643	12.9283	1.17956e-13	contig00850	nohit	FALSE
contig00851	9	3	124.616	60.8421	6.96134	5.927	1.03435	0.278796	0.38187	contig00851	#gi|356562389:1-9 PREDICTED: 3-isopropylmalate dehydratase-like [Glycine max]	FALSE
contig00852	12	0	166.154	0	7.37638	0	7.37638	2.71217	0.00230977	contig00852	#gi|255574251:1-9 oxidoreductase, putative [Ricinus communis] >gi|223532570|gb|EEF34358.1| oxidoreductase, putative [Ricinus communis]	FALSE
contig00853	13	0	180.001	0	7.49186	0	7.49186	2.93818	0.00131477	contig00853	#gi|224088838:1-9 precursor of carboxylase p-protein 1, glycine decarboxylase complex [Populus trichocarpa] >gi|222854538|gb|EEE92085.1| precursor of carboxylase p-protein 1, glycine decarboxylase complex [Populus trichocarpa]	FALSE
contig00854	0	7	0	141.965	0	7.14939	-7.14939	2.74236	0.00180983	contig00854	#gi|148645874:1-9 MYB10 [Gossypium hirsutum]	FALSE
contig00855	14	13	193.847	263.649	7.59877	8.04247	-0.443701	0.13739	0.438466	contig00855	#gi|211906518:1-9 glyceraldehyde-3-phosphate dehydrogenase C subunit [Gossypium hirsutum]	FALSE
contig00856	9	0	124.616	0	6.96134	0	6.96134	2.03413	0.0134696	contig00856	#gi|255552303:1-9 glucose-1-phosphate adenylyltransferase, putative [Ricinus communis] >gi|223543831|gb|EEF45359.1| glucose-1-phosphate adenylyltransferase, putative [Ricinus communis]	FALSE
contig00857	15	47	207.693	953.192	7.69831	9.89662	-2.19831	6.9049	2.91208e-08	contig00857	#gi|388494112:1-9 unknown [Lotus japonicus]	FALSE
contig00858	10	4	138.462	81.1227	7.11335	6.34203	0.771311	0.189652	0.425564	contig00858	#gi|76160984:1-9 ARF-like small GTPase-like protein [Solanum tuberosum] >gi|83283999|gb|ABC01907.1| ARF-like small GTPase-like protein [Solanum tuberosum]	FALSE
contig00859	3	6	41.5386	121.684	5.37638	6.927	-1.55062	0.540727	0.171921	contig00859	#gi|89276299:1-9 actin depolymerizing factor 4 [Gossypium hirsutum]	FALSE
contig00860	6	6	83.0772	121.684	6.37638	6.927	-0.550617	0.0943206	0.563417	contig00860	#gi|386784579:1-9 pyruvate kinase [Lonicera japonica]	FALSE
contig00861	14	0	193.847	0	7.59877	0	7.59877	3.1642	0.00139509	contig00861	#gi|388494516:1-9 unknown [Lotus japonicus]	FALSE
contig00862	6	14	83.0772	283.93	6.37638	8.14939	-1.77301	1.53491	0.0106189	contig00862	#gi|224071395:1-9 predicted protein [Populus trichocarpa] >gi|222840871|gb|EEE78418.1| predicted protein [Populus trichocarpa]	FALSE
contig00863	5	2	69.231	40.5614	6.11335	5.34203	0.771311	0.0948259	0.70845	contig00863	#gi|353681904:1-9 PAL [Gossypium hirsutum]	FALSE
contig00864	1	7	13.8462	141.965	3.79142	7.14939	-3.35797	1.65934	0.00933855	contig00864	#gi|326489079:1-9 predicted protein [Hordeum vulgare subsp. vulgare]	FALSE
contig00865	7	3	96.9234	60.8421	6.59877	5.927	0.671776	0.104446	0.749348	contig00865	#gi|297739779:1-9 unnamed protein product [Vitis vinifera]	FALSE
contig00866	9	3	124.616	60.8421	6.96134	5.927	1.03435	0.278796	0.38187	contig00866	#gi|118488086:1-9 unknown [Populus trichocarpa]	FALSE
contig00867	8	2	110.77	40.5614	6.79142	5.34203	1.44938	0.418424	0.217372	contig00867	#gi|255552287:1-9 peroxiredoxin, putative [Ricinus communis] >gi|223543823|gb|EEF45351.1| peroxiredoxin, putative [Ricinus communis]	FALSE
contig00868	4	6	55.3848	121.684	5.79142	6.927	-1.13558	0.3318	0.334206	contig00868	#gi|224133440:1-9 predicted protein [Populus trichocarpa] >gi|222868564|gb|EEF05695.1| predicted protein [Populus trichocarpa]	FALSE
contig00869	2	9	27.6924	182.526	4.79142	7.51196	-2.72054	1.71285	0.00989075	contig00869	#gi|110816007:1-9 HyPRP1 [Gossypium hirsutum]	FALSE
contig00870	12	0	166.154	0	7.37638	0	7.37638	2.71217	0.00230977	contig00870	#gi|1019946:1-9 ascorbate peroxidase [Gossypium hirsutum] >gi|254036194|gb|ACT56519.1| glyoxysomal ascorbate peroxidase [Gossypium hirsutum]	FALSE
contig00871	10	7	138.462	141.965	7.11335	7.14939	-0.0360435	0.000557261	1	contig00871	#gi|297743261:1-9 unnamed protein product [Vitis vinifera]	FALSE
contig00872	4	11	55.3848	223.088	5.79142	7.80147	-2.01005	1.43567	0.0151564	contig00872	#gi|225439002:1-9 PREDICTED: 60S ribosomal protein L26-1 isoform 1 [Vitis vinifera] >gi|359480547|ref|XP_003632488.1| PREDICTED: 60S ribosomal protein L26-1-like [Vitis vinifera] >gi|359480553|ref|XP_003632490.1| PREDICTED: 60S ribosomal protein L26-1 isoform 2 [Vitis vinifera] >gi|359480556|ref|XP_003632491.1| PREDICTED: 60S ribosomal protein L26-1 isoform 3 [Vitis vinifera] >gi|147772865|emb|CA…	FALSE
contig00873	8	2	110.77	40.5614	6.79142	5.34203	1.44938	0.418424	0.217372	contig00873	#gi|74273631:1-9 gibberellin 3-hydroxylase 1 [Gossypium hirsutum] >gi|121755807|gb|ABM64801.1| anthocyanidin synthase [Gossypium hirsutum]	FALSE
contig00874	4	3	55.3848	60.8421	5.79142	5.927	-0.135579	0.00327173	1	contig00874	#gi|307135855:1-9 LRR-family protein [Cucumis melo subsp. melo]	FALSE
contig00875	10	0	138.462	0	7.11335	0	7.11335	2.26014	0.00738499	contig00875	#gi|255537051:1-9 cytochrome P450, putative [Ricinus communis] >gi|223549491|gb|EEF50979.1| cytochrome P450, putative [Ricinus communis]	FALSE
contig00876	1	7	13.8462	141.965	3.79142	7.14939	-3.35797	1.65934	0.00933855	contig00876	#gi|3334245:1-9 RecName: Full=Lactoylglutathione lyase; AltName: Full=Aldoketomutase; AltName: Full=Glyoxalase I; Short=Glx I; AltName: Full=Ketone-aldehyde mutase; AltName: Full=Methylglyoxalase; AltName: Full=S-D-lactoylglutathione methylglyoxal lyase >gi|2909424|emb|CAA12028.1| Glyoxalase I [Cicer arietinum]	FALSE
contig00877	7	1	96.9234	20.2807	6.59877	4.34203	2.25674	0.66483	0.153966	contig00877	#gi|255543315:1-9 conserved hypothetical protein [Ricinus communis] >gi|223547731|gb|EEF49223.1| conserved hypothetical protein [Ricinus communis]	FALSE
contig00878	9	2	124.616	40.5614	6.96134	5.34203	1.61931	0.552581	0.218022	contig00878	#gi|255570639:1-9 eukaryotic translation initiation factor 2c, putative [Ricinus communis] >gi|223534406|gb|EEF36112.1| eukaryotic translation initiation factor 2c, putative [Ricinus communis]	FALSE
contig00879	0	8	0	162.245	0	7.34203	-7.34203	3.13413	0.000734296	contig00879	#gi|255546077:1-9 conserved hypothetical protein [Ricinus communis] >gi|223546554|gb|EEF48052.1| conserved hypothetical protein [Ricinus communis]	FALSE
contig00880	1	11	13.8462	223.088	3.79142	7.80147	-4.01005	3.04059	0.000369634	contig00880	#gi|357456993:1-9 hypothetical protein MTR_3g020820 [Medicago truncatula] >gi|355487825|gb|AES69028.1| hypothetical protein MTR_3g020820 [Medicago truncatula]	FALSE
contig00881	5	3	69.231	60.8421	6.11335	5.927	0.186349	0.00686216	1	contig00881	#gi|217072722:1-9 unknown [Medicago truncatula] >gi|388499986|gb|AFK38059.1| unknown [Medicago truncatula]	FALSE
contig00882	5	1	69.231	20.2807	6.11335	4.34203	1.77131	0.347779	0.411691	contig00882	#gi|255560570:1-9 hypothetical protein RCOM_0756330 [Ricinus communis] >gi|223539484|gb|EEF41073.1| hypothetical protein RCOM_0756330 [Ricinus communis]	FALSE
contig00883	5	6	69.231	121.684	6.11335	6.927	-0.813651	0.189105	0.37077	contig00883	#gi|255568900:1-9 conserved hypothetical protein [Ricinus communis] >gi|223535233|gb|EEF36910.1| conserved hypothetical protein [Ricinus communis]	FALSE
contig00884	0	8	0	162.245	0	7.34203	-7.34203	3.13413	0.000734296	contig00884	#gi|388507262:1-9 unknown [Medicago truncatula]	FALSE
contig00885	1	48	13.8462	973.473	3.79142	9.927	-6.13558	16.9108	4.62826e-18	contig00885	nohit	FALSE
contig00886	7	5	96.9234	101.403	6.59877	6.66396	-0.0651898	0.00128981	1	contig00886	#gi|147841853:1-9 hypothetical protein VITISV_034030 [Vitis vinifera]	FALSE
contig00887	2	7	27.6924	141.965	4.79142	7.14939	-2.35797	1.12395	0.0364793	contig00887	#gi|118485334:1-9 unknown [Populus trichocarpa]	FALSE
contig00888	5	12	69.231	243.368	6.11335	7.927	-1.81365	1.35866	0.0229882	contig00888	#gi|356548684:1-9 PREDICTED: polyubiquitin 10-like [Glycine max]	FALSE
contig00889	3	8	41.5386	162.245	5.37638	7.34203	-1.96565	1.01293	0.0598369	contig00889	#gi|224144897:1-9 predicted protein [Populus trichocarpa] >gi|222862329|gb|EEE99835.1| predicted protein [Populus trichocarpa]	FALSE
contig00890	7	3	96.9234	60.8421	6.59877	5.927	0.671776	0.104446	0.749348	contig00890	#gi|224137642:1-9 predicted protein [Populus trichocarpa] >gi|222867238|gb|EEF04369.1| predicted protein [Populus trichocarpa]	FALSE
contig00891	0	35	0	709.824	0	9.47132	-9.47132	13.7118	1.94172e-14	contig00891	#gi|53748431:1-9 hypothetical protein [Plantago major]	FALSE
contig00892	1	7	13.8462	141.965	3.79142	7.14939	-3.35797	1.65934	0.00933855	contig00892	#gi|302143997:1-9 unnamed protein product [Vitis vinifera]	FALSE
contig00893	3	6	41.5386	121.684	5.37638	6.927	-1.55062	0.540727	0.171921	contig00893	nohit	FALSE
contig00894	21	0	290.77	0	8.18374	0	8.18374	4.74629	2.07942e-05	contig00894	#gi|356526942:1-9 PREDICTED: oxygen-evolving enhancer protein 2, chloroplastic-like [Glycine max]	FALSE
contig00895	8	3	110.77	60.8421	6.79142	5.927	0.864421	0.184174	0.542195	contig00895	#gi|225424380:1-9 PREDICTED: microtubule-associated protein 70-2 [Vitis vinifera] >gi|297737627|emb|CBI26828.3| unnamed protein product [Vitis vinifera]	FALSE
contig00896	2	5	27.6924	101.403	4.79142	6.66396	-1.87254	0.592082	0.12808	contig00896	#gi|255565745:1-9 ccr4-associated factor, putative [Ricinus communis] >gi|223536950|gb|EEF38588.1| ccr4-associated factor, putative [Ricinus communis]	FALSE
contig00897	6	10	83.0772	202.807	6.37638	7.66396	-1.28758	0.676733	0.0805515	contig00897	#gi|359494813:1-9 PREDICTED: protein FRIGIDA-like [Vitis vinifera] >gi|147856913|emb|CAN80762.1| hypothetical protein VITISV_014605 [Vitis vinifera]	FALSE
contig00898	1	7	13.8462	141.965	3.79142	7.14939	-3.35797	1.65934	0.00933855	contig00898	#gi|351720874:1-9 phosphatidylinositol-specific phospholipase C [Glycine max] >gi|945039|gb|AAA74441.1| phosphatidylinositol-specific phospholipase C [Glycine max]	FALSE
contig00899	2	14	27.6924	283.93	4.79142	8.14939	-3.35797	3.31869	0.000151988	contig00899	#gi|224119674:1-9 predicted protein [Populus trichocarpa] >gi|222873339|gb|EEF10470.1| predicted protein [Populus trichocarpa]	FALSE
contig00900	4	6	55.3848	121.684	5.79142	6.927	-1.13558	0.3318	0.334206	contig00900	#gi|17863981:1-9 unknown [Davidia involucrata]	FALSE
contig00901	9	1	124.616	20.2807	6.96134	4.34203	2.61931	1.01407	0.0565612	contig00901	#gi|328835776:1-9 late elongated hypocotyl homolog [Ipomoea nil]	FALSE
contig00902	8	0	110.77	0	6.79142	0	6.79142	1.80811	0.0248942	contig00902	#gi|224064013:1-9 predicted protein [Populus trichocarpa] >gi|222843074|gb|EEE80621.1| predicted protein [Populus trichocarpa]	FALSE
contig00903	6	12	83.0772	243.368	6.37638	7.927	-1.55062	1.08145	0.0301364	contig00903	#gi|297736448:1-9 unnamed protein product [Vitis vinifera]	FALSE
contig00904	7	1	96.9234	20.2807	6.59877	4.34203	2.25674	0.66483	0.153966	contig00904	#gi|225439386:1-9 PREDICTED: chlorophyll synthase, chloroplastic [Vitis vinifera] >gi|296083177|emb|CBI22813.3| unnamed protein product [Vitis vinifera]	FALSE
contig00905	1	8	13.8462	162.245	3.79142	7.34203	-3.55062	1.99668	0.00422527	contig00905	#gi|29419473:1-9 glutathione S-transferase F1 [Malva pusilla]	FALSE
contig00906	13	0	180.001	0	7.49186	0	7.49186	2.93818	0.00131477	contig00906	#gi|255569149:1-9 conserved hypothetical protein [Ricinus communis] >gi|223535122|gb|EEF36802.1| conserved hypothetical protein [Ricinus communis]	FALSE
contig00907	6	2	83.0772	40.5614	6.37638	5.34203	1.03435	0.185864	0.486203	contig00907	#gi|225424683:1-9 PREDICTED: equilibrative nucleoside transporter 4-like [Vitis vinifera]	FALSE
contig00908	13	0	180.001	0	7.49186	0	7.49186	2.93818	0.00131477	contig00908	#gi|224103683:1-9 predicted protein [Populus trichocarpa] >gi|222849560|gb|EEE87107.1| predicted protein [Populus trichocarpa]	FALSE
contig00909	7	1	96.9234	20.2807	6.59877	4.34203	2.25674	0.66483	0.153966	contig00909	#gi|15221030:1-9 putative calcium-binding protein CML27 [Arabidopsis thaliana] >gi|30685754|ref|NP_849686.1| putative calcium-binding protein CML27 [Arabidopsis thaliana] >gi|75334873|sp|Q9LE22.1|CML27_ARATH RecName: Full=Probable calcium-binding protein CML27; AltName: Full=Calmodulin-like protein 27 >gi|8671778|gb|AAF78384.1|AC069551_17 T10O22.19 [Arabidopsis thaliana] >gi|9719735|gb|AAF97837.1…	FALSE
contig00910	30	0	415.386	0	8.69831	0	8.69831	6.78042	1.90058e-07	contig00910	nohit	FALSE
contig00911	2	5	27.6924	101.403	4.79142	6.66396	-1.87254	0.592082	0.12808	contig00911	#gi|224136836:1-9 predicted protein [Populus trichocarpa] >gi|222835272|gb|EEE73707.1| predicted protein [Populus trichocarpa]	FALSE
contig00912	2	13	27.6924	263.649	4.79142	8.04247	-3.25106	2.98694	0.000329892	contig00912	#gi|255572957:1-9 beta-galactosidase, putative [Ricinus communis] >gi|223533219|gb|EEF34975.1| beta-galactosidase, putative [Ricinus communis]	FALSE
contig00913	11	5	152.308	101.403	7.25085	6.66396	0.586887	0.129234	0.612362	contig00913	#gi|357966933:1-9 elongation factor [Ziziphus jujuba]	FALSE
contig00914	0	12	0	243.368	0	7.927	-7.927	4.70119	1.98979e-05	contig00914	nohit	FALSE
contig00915	0	37	0	750.385	0	9.55149	-9.55149	14.4953	3.19635e-15	contig00915	#gi|118482538:1-9 unknown [Populus trichocarpa]	FALSE
contig00916	4	2	55.3848	40.5614	5.79142	5.34203	0.449383	0.0289806	1	contig00916	#gi|224106475:1-9 predicted protein [Populus trichocarpa] >gi|222850586|gb|EEE88133.1| predicted protein [Populus trichocarpa]	FALSE
contig00917	15	0	207.693	0	7.69831	0	7.69831	3.39021	0.000737076	contig00917	#gi|217073818:1-9 unknown [Medicago truncatula]	FALSE
contig00918	3	5	41.5386	101.403	5.37638	6.66396	-1.28758	0.338366	0.283182	contig00918	#gi|255544626:1-9 proteasome subunit alpha type, putative [Ricinus communis] >gi|223547282|gb|EEF48777.1| proteasome subunit alpha type, putative [Ricinus communis]	FALSE
contig00919	11	9	152.308	182.526	7.25085	7.51196	-0.26111	0.0349511	0.820539	contig00919	#gi|75308025:1-9 RecName: Full=S-adenosylmethionine synthase 2; Short=AdoMet synthase 2; AltName: Full=Methionine adenosyltransferase 2; Short=MAT 2 >gi|13540318|gb|AAK29410.1|AF346306_1 S-adenosyl-L-methionine synthetase [Elaeagnus umbellata]	FALSE
contig00920	15	0	207.693	0	7.69831	0	7.69831	3.39021	0.000737076	contig00920	#gi|255559414:1-9 Photosystem I reaction center subunit II, chloroplast precursor, putative [Ricinus communis] >gi|223540112|gb|EEF41689.1| Photosystem I reaction center subunit II, chloroplast precursor, putative [Ricinus communis]	FALSE
contig00921	13	33	180.001	669.263	7.49186	9.38643	-1.89457	3.97183	2.83081e-05	contig00921	#gi|3094012:1-9 cold-regulated LTCOR12 [Lavatera thuringiaca]	FALSE
contig00922	3	10	41.5386	202.807	5.37638	7.66396	-2.28758	1.5458	0.00992114	contig00922	#gi|356557465:1-9 PREDICTED: histone H4-like [Glycine max]	FALSE
contig00923	20	12	276.924	243.368	8.11335	7.927	0.186349	0.0274486	0.85758	contig00923	#gi|255548295:1-9 s-adenosylmethionine synthetase, putative [Ricinus communis] >gi|223545684|gb|EEF47188.1| s-adenosylmethionine synthetase, putative [Ricinus communis]	FALSE
contig00924	5	9	69.231	182.526	6.11335	7.51196	-1.39861	0.693205	0.100053	contig00924	#gi|297738942:1-9 unnamed protein product [Vitis vinifera]	FALSE
contig00925	5	4	69.231	81.1227	6.11335	6.34203	-0.228689	0.0120418	1	contig00925	#gi|224062053:1-9 predicted protein [Populus trichocarpa] >gi|222842457|gb|EEE80004.1| predicted protein [Populus trichocarpa]	FALSE
contig00926	3	6	41.5386	121.684	5.37638	6.927	-1.55062	0.540727	0.171921	contig00926	#gi|356508884:1-9 PREDICTED: calnexin homolog [Glycine max]	FALSE
contig00927	10	0	138.462	0	7.11335	0	7.11335	2.26014	0.00738499	contig00927	#gi|255546656:1-9 serine/threonine protein kinase, putative [Ricinus communis] >gi|223546484|gb|EEF47983.1| serine/threonine protein kinase, putative [Ricinus communis]	FALSE
contig00928	4	10	55.3848	202.807	5.79142	7.66396	-1.87254	1.18416	0.0267817	contig00928	#gi|255578852:1-9 Aquaporin PIP2.1, putative [Ricinus communis] >gi|223530178|gb|EEF32087.1| Aquaporin PIP2.1, putative [Ricinus communis]	FALSE
contig00929	4	4	55.3848	81.1227	5.79142	6.34203	-0.550617	0.0628804	0.722783	contig00929	#gi|168480803:1-9 gamma reponse I-like protein [Cucumis sativus]	FALSE
contig00930	0	7	0	141.965	0	7.14939	-7.14939	2.74236	0.00180983	contig00930	#gi|255556043:1-9 rnf5, putative [Ricinus communis] >gi|223541719|gb|EEF43267.1| rnf5, putative [Ricinus communis]	FALSE
contig00931	6	8	83.0772	162.245	6.37638	7.34203	-0.965654	0.338048	0.276549	contig00931	#gi|297741915:1-9 unnamed protein product [Vitis vinifera]	FALSE
contig00933	17	2	235.385	40.5614	7.87888	5.34203	2.53685	1.84914	0.00834676	contig00933	#gi|255578691:1-9 glutathione-s-transferase theta, gst, putative [Ricinus communis] >gi|223530281|gb|EEF32179.1| glutathione-s-transferase theta, gst, putative [Ricinus communis]	FALSE
contig00934	10	5	138.462	101.403	7.11335	6.66396	0.449383	0.0724516	0.793613	contig00934	#gi|3169287:1-9 vacuolar H+-ATPase catalytic subunit [Gossypium hirsutum]	FALSE
contig00935	7	8	96.9234	162.245	6.59877	7.34203	-0.743262	0.215264	0.43107	contig00935	#gi|302761312:1-9 hypothetical protein SELMODRAFT_405729 [Selaginella moellendorffii] >gi|302787344|ref|XP_002975442.1| hypothetical protein SELMODRAFT_232506 [Selaginella moellendorffii] >gi|300157016|gb|EFJ23643.1| hypothetical protein SELMODRAFT_232506 [Selaginella moellendorffii] >gi|300167807|gb|EFJ34411.1| hypothetical protein SELMODRAFT_405729 [Selaginella moellendorffii]	FALSE
contig00936	7	3	96.9234	60.8421	6.59877	5.927	0.671776	0.104446	0.749348	contig00936	#gi|211906446:1-9 adenosine kinase [Gossypium hirsutum]	FALSE
contig00937	8	9	110.77	182.526	6.79142	7.51196	-0.720542	0.229278	0.329395	contig00937	#gi|12323333:1-9 putative U2 snRNP auxiliary factor; 19096-22891 [Arabidopsis thaliana]	FALSE
contig00938	5	6	69.231	121.684	6.11335	6.927	-0.813651	0.189105	0.37077	contig00938	#gi|224108293:1-9 predicted protein [Populus trichocarpa] >gi|222863831|gb|EEF00962.1| predicted protein [Populus trichocarpa]	FALSE
contig00939	0	8	0	162.245	0	7.34203	-7.34203	3.13413	0.000734296	contig00939	#gi|30841338:1-9 arabinogalactan protein [Gossypium hirsutum]	FALSE
contig00940	6	4	83.0772	81.1227	6.37638	6.34203	0.0343459	0.000295832	1	contig00940	#gi|206584339:1-9 NAC domain protein NAC2 [Gossypium hirsutum] >gi|206584351|gb|ACI15348.1| NAC domain protein NAC2 [Gossypium hirsutum]	FALSE
contig00941	7	2	96.9234	40.5614	6.59877	5.34203	1.25674	0.295194	0.327043	contig00941	#gi|356569113:1-9 PREDICTED: uncharacterized protein LOC100819969 [Glycine max]	FALSE
contig00942	26	2	360.001	40.5614	8.49186	5.34203	3.14982	3.53084	0.000140312	contig00942	#gi|255548455:1-9 conserved hypothetical protein [Ricinus communis] >gi|223545764|gb|EEF47268.1| conserved hypothetical protein [Ricinus communis]	FALSE
contig00943	7	2	96.9234	40.5614	6.59877	5.34203	1.25674	0.295194	0.327043	contig00943	#gi|225446693:1-9 PREDICTED: ATP-dependent zinc metalloprotease FTSH 2, chloroplastic-like [Vitis vinifera]	FALSE
contig00944	15	6	207.693	121.684	7.69831	6.927	0.771311	0.284478	0.374441	contig00944	#gi|80973462:1-9 GDP-D-mannose-3',5'-epimerase [Malpighia glabra]	FALSE
contig00946	2	8	27.6924	162.245	4.79142	7.34203	-2.55062	1.41294	0.0190546	contig00946	#gi|321438027:1-9 ACX [Gossypium hirsutum]	FALSE
contig00947	3	7	41.5386	141.965	5.37638	7.14939	-1.77301	0.767455	0.102141	contig00947	#gi|255547049:1-9 inositol or phosphatidylinositol kinase, putative [Ricinus communis] >gi|223546186|gb|EEF47688.1| inositol or phosphatidylinositol kinase, putative [Ricinus communis]	FALSE
contig00948	6	5	83.0772	101.403	6.37638	6.66396	-0.287582	0.0233525	0.765927	contig00948	#gi|255561496:1-9 TMV resistance protein N, putative [Ricinus communis] >gi|223538971|gb|EEF40568.1| TMV resistance protein N, putative [Ricinus communis]	FALSE
contig00949	1	12	13.8462	243.368	3.79142	7.927	-4.13558	3.39612	0.000161795	contig00949	#gi|359485811:1-9 PREDICTED: uncharacterized protein LOC100853006 [Vitis vinifera]	FALSE
contig00950	8	1	110.77	20.2807	6.79142	4.34203	2.44938	0.836415	0.0932814	contig00950	#gi|356576819:1-9 PREDICTED: topless-related protein 3-like [Glycine max]	FALSE
contig00951	5	5	69.231	101.403	6.11335	6.66396	-0.550617	0.0786005	0.539558	contig00951	#gi|118481898:1-9 unknown [Populus trichocarpa]	FALSE
contig00952	4	2	55.3848	40.5614	5.79142	5.34203	0.449383	0.0289806	1	contig00952	nohit	FALSE
contig00953	5	3	69.231	60.8421	6.11335	5.927	0.186349	0.00686216	1	contig00953	#gi|296081505:1-9 unnamed protein product [Vitis vinifera]	FALSE
contig00954	2	6	27.6924	121.684	4.79142	6.927	-2.13558	0.848872	0.0690038	contig00954	#gi|38016527:1-9 fiber protein Fb37 [Gossypium barbadense] >gi|66271037|gb|AAY43796.1| Fb37 [Gossypium hirsutum]	FALSE
contig00955	10	3	138.462	60.8421	7.11335	5.927	1.18635	0.385538	0.263623	contig00955	#gi|297604806:1-9 Os05g0533700 [Oryza sativa Japonica Group] >gi|255676519|dbj|BAF18057.2| Os05g0533700 [Oryza sativa Japonica Group]	FALSE
contig00956	1	6	13.8462	121.684	3.79142	6.927	-3.13558	1.32983	0.020366	contig00956	#gi|224054410:1-9 predicted protein [Populus trichocarpa] >gi|222845504|gb|EEE83051.1| predicted protein [Populus trichocarpa]	FALSE
contig00957	6	2	83.0772	40.5614	6.37638	5.34203	1.03435	0.185864	0.486203	contig00957	#gi|224095202:1-9 predicted protein [Populus trichocarpa] >gi|222853263|gb|EEE90810.1| predicted protein [Populus trichocarpa]	FALSE
contig00958	4	4	55.3848	81.1227	5.79142	6.34203	-0.550617	0.0628804	0.722783	contig00958	#gi|317106698:1-9 JHL03K20.8 [Jatropha curcas]	FALSE
contig00959	4	6	55.3848	121.684	5.79142	6.927	-1.13558	0.3318	0.334206	contig00959	#gi|302144158:1-9 unnamed protein product [Vitis vinifera]	FALSE
contig00960	11	1	152.308	20.2807	7.25085	4.34203	2.90881	1.38306	0.034778	contig00960	#gi|147768434:1-9 hypothetical protein VITISV_004031 [Vitis vinifera]	FALSE
contig00961	16	18	221.539	365.052	7.79142	8.51196	-0.720542	0.458555	0.162978	contig00961	#gi|359492991:1-9 PREDICTED: lariat debranching enzyme [Vitis vinifera]	FALSE
contig00962	0	10	0	202.807	0	7.66396	-7.66396	3.91766	0.000120876	contig00962	#gi|255546417:1-9 transcription factor, putative [Ricinus communis] >gi|223546724|gb|EEF48222.1| transcription factor, putative [Ricinus communis]	FALSE
contig00963	8	3	110.77	60.8421	6.79142	5.927	0.864421	0.184174	0.542195	contig00963	#gi|297795877:1-9 nodulin MtN3 family protein [Arabidopsis lyrata subsp. lyrata] >gi|297311658|gb|EFH42082.1| nodulin MtN3 family protein [Arabidopsis lyrata subsp. lyrata]	FALSE
contig00964	6	2	83.0772	40.5614	6.37638	5.34203	1.03435	0.185864	0.486203	contig00964	#gi|188509919:1-9 putative protein disulfide [Gossypioides kirkii]	FALSE
contig00965	14	1	193.847	20.2807	7.59877	4.34203	3.25674	1.96039	0.00680711	contig00965	#gi|225432062:1-9 PREDICTED: 30S ribosomal protein S1, chloroplastic [Vitis vinifera] >gi|296083203|emb|CBI22839.3| unnamed protein product [Vitis vinifera]	FALSE
contig00966	3	5	41.5386	101.403	5.37638	6.66396	-1.28758	0.338366	0.283182	contig00966	#gi|22795064:1-9 phospholipase D delta isoform 1a [Gossypium hirsutum]	FALSE
contig00967	12	0	166.154	0	7.37638	0	7.37638	2.71217	0.00230977	contig00967	#gi|19849581:1-9 Meloidogyne-induced protein MIC-3 [Gossypium hirsutum] >gi|19849583|gb|AAL68392.1| Meloidogyne-induced protein MIC-3 [Gossypium hirsutum] >gi|154243394|gb|ABS71870.1| meloidogyne-induced cotton 2 [Gossypium hirsutum] >gi|154243402|gb|ABS71874.1| meloidogyne-induced cotton 7 [Gossypium hirsutum] >gi|293633695|gb|ADE60233.1| MIC-3 [Gossypium barbadense] >gi|293633697|gb|ADE60234.1|…	FALSE
contig00968	0	9	0	182.526	0	7.51196	-7.51196	3.52589	0.000297924	contig00968	#gi|298204851:1-9 unnamed protein product [Vitis vinifera]	FALSE
contig00969	59	12	816.926	243.368	9.67406	7.927	1.74706	4.02712	2.79494e-05	contig00969	#gi|56121699:1-9 metallothionein-like protein [Gossypium hirsutum]	FALSE
contig00970	2	5	27.6924	101.403	4.79142	6.66396	-1.87254	0.592082	0.12808	contig00970	#gi|255571002:1-9 yth domain-containing protein, putative [Ricinus communis] >gi|223534232|gb|EEF35947.1| yth domain-containing protein, putative [Ricinus communis]	FALSE
contig00971	7	2	96.9234	40.5614	6.59877	5.34203	1.25674	0.295194	0.327043	contig00971	#gi|224106475:1-9 predicted protein [Populus trichocarpa] >gi|222850586|gb|EEE88133.1| predicted protein [Populus trichocarpa]	FALSE
contig00972	3	6	41.5386	121.684	5.37638	6.927	-1.55062	0.540727	0.171921	contig00972	#gi|297840681:1-9 hypothetical protein ARALYDRAFT_475412 [Arabidopsis lyrata subsp. lyrata] >gi|297334063|gb|EFH64481.1| hypothetical protein ARALYDRAFT_475412 [Arabidopsis lyrata subsp. lyrata]	FALSE
contig00973	10	0	138.462	0	7.11335	0	7.11335	2.26014	0.00738499	contig00973	#gi|224131336:1-9 predicted protein [Populus trichocarpa] >gi|222861832|gb|EEE99374.1| predicted protein [Populus trichocarpa]	FALSE
contig00974	11	7	152.308	141.965	7.25085	7.14939	0.10146	0.00461736	1	contig00974	#gi|359496940:1-9 PREDICTED: acyl-[acyl-carrier-protein] desaturase, chloroplastic-like [Vitis vinifera]	FALSE
contig00975	5	3	69.231	60.8421	6.11335	5.927	0.186349	0.00686216	1	contig00975	#gi|35187468:1-9 fiber protein Fb33 [Gossypium barbadense]	FALSE
contig00976	3	3	41.5386	60.8421	5.37638	5.927	-0.550617	0.0471603	0.692034	contig00976	#gi|224088098:1-9 predicted protein [Populus trichocarpa] >gi|222854299|gb|EEE91846.1| predicted protein [Populus trichocarpa]	FALSE
contig00977	5	10	69.231	202.807	6.11335	7.66396	-1.55062	0.901212	0.0619894	contig00977	#gi|224123424:1-9 predicted protein [Populus trichocarpa] >gi|222857451|gb|EEE94998.1| predicted protein [Populus trichocarpa]	FALSE
contig00978	12	13	166.154	263.649	7.37638	8.04247	-0.666094	0.288066	0.308545	contig00978	#gi|247421936:1-9 unknown protein [Jatropha curcas] >gi|300078541|gb|ADJ67178.1| hypothetical protein [Jatropha curcas] >gi|300078545|gb|ADJ67180.1| F9L1.21 protein [Jatropha curcas]	FALSE
contig00979	3	10	41.5386	202.807	5.37638	7.66396	-2.28758	1.5458	0.00992114	contig00979	#gi|300432706:1-9 conserved hypothetical protein 13 [Hevea brasiliensis]	FALSE
contig00980	8	2	110.77	40.5614	6.79142	5.34203	1.44938	0.418424	0.217372	contig00980	#gi|224066593:1-9 predicted protein [Populus trichocarpa] >gi|224082516|ref|XP_002306725.1| predicted protein [Populus trichocarpa] >gi|118485172|gb|ABK94447.1| unknown [Populus trichocarpa] >gi|222843879|gb|EEE81426.1| predicted protein [Populus trichocarpa] >gi|222856174|gb|EEE93721.1| predicted protein [Populus trichocarpa]	FALSE
contig00981	2	9	27.6924	182.526	4.79142	7.51196	-2.72054	1.71285	0.00989075	contig00981	#gi|356512782:1-9 PREDICTED: 26S proteasome non-ATPase regulatory subunit 12-like [Glycine max]	FALSE
contig00982	5	5	69.231	101.403	6.11335	6.66396	-0.550617	0.0786005	0.539558	contig00982	#gi|242090765:1-9 hypothetical protein SORBIDRAFT_09g022450 [Sorghum bicolor] >gi|241946500|gb|EES19645.1| hypothetical protein SORBIDRAFT_09g022450 [Sorghum bicolor]	FALSE
contig00983	3	8	41.5386	162.245	5.37638	7.34203	-1.96565	1.01293	0.0598369	contig00983	#gi|296088013:1-9 unnamed protein product [Vitis vinifera]	FALSE
contig00984	6	3	83.0772	60.8421	6.37638	5.927	0.449383	0.0434709	0.746933	contig00984	nohit	FALSE
contig00985	5	3	69.231	60.8421	6.11335	5.927	0.186349	0.00686216	1	contig00985	#gi|225437537:1-9 PREDICTED: GTP-binding protein SAR1A [Vitis vinifera] >gi|297743967|emb|CBI36937.3| unnamed protein product [Vitis vinifera]	FALSE
contig00986	9	3	124.616	60.8421	6.96134	5.927	1.03435	0.278796	0.38187	contig00986	#gi|356537467:1-9 PREDICTED: 60S ribosomal protein L4-1-like isoform 1 [Glycine max]	FALSE
contig00987	9	14	124.616	283.93	6.96134	8.14939	-1.18805	0.833086	0.0561886	contig00987	#gi|89212812:1-9 actin depolymerizing factor 2 [Gossypium hirsutum]	FALSE
contig00988	1	58	13.8462	1176.28	3.79142	10.2	-6.4086	20.747	6.72048e-22	contig00988	#gi|297819010:1-9 hypothetical protein ARALYDRAFT_905664 [Arabidopsis lyrata subsp. lyrata] >gi|297323226|gb|EFH53647.1| hypothetical protein ARALYDRAFT_905664 [Arabidopsis lyrata subsp. lyrata]	FALSE
contig00989	4	8	55.3848	162.245	5.79142	7.34203	-1.55062	0.72097	0.0801117	contig00989	#gi|225453078:1-9 PREDICTED: uncharacterized protein LOC100241624 [Vitis vinifera] >gi|296087204|emb|CBI33578.3| unnamed protein product [Vitis vinifera]	FALSE
contig00990	1	6	13.8462	121.684	3.79142	6.927	-3.13558	1.32983	0.020366	contig00990	#gi|224082458:1-9 predicted protein [Populus trichocarpa] >gi|222856148|gb|EEE93695.1| predicted protein [Populus trichocarpa]	FALSE
contig00991	5	3	69.231	60.8421	6.11335	5.927	0.186349	0.00686216	1	contig00991	#gi|225430502:1-9 PREDICTED: probable protein phosphatase 2C 60 [Vitis vinifera] >gi|296082144|emb|CBI21149.3| unnamed protein product [Vitis vinifera]	FALSE
contig00992	9	1	124.616	20.2807	6.96134	4.34203	2.61931	1.01407	0.0565612	contig00992	#gi|211906456:1-9 quinone oxidoreductase [Gossypium hirsutum]	FALSE
contig00993	9	16	124.616	324.491	6.96134	8.34203	-1.38069	1.20799	0.0234681	contig00993	#gi|118483373:1-9 unknown [Populus trichocarpa]	FALSE
contig00994	2	5	27.6924	101.403	4.79142	6.66396	-1.87254	0.592082	0.12808	contig00994	#gi|224114718:1-9 predicted protein [Populus trichocarpa] >gi|222832306|gb|EEE70783.1| predicted protein [Populus trichocarpa]	FALSE
contig00995	4	4	55.3848	81.1227	5.79142	6.34203	-0.550617	0.0628804	0.722783	contig00995	#gi|255581663:1-9 alpha-glucosidase, putative [Ricinus communis] >gi|223528753|gb|EEF30763.1| alpha-glucosidase, putative [Ricinus communis]	FALSE
contig00996	4	4	55.3848	81.1227	5.79142	6.34203	-0.550617	0.0628804	0.722783	contig00996	#gi|2501850:1-9 GDP dissociation inhibitor [Nicotiana tabacum]	FALSE
contig00997	11	4	152.308	81.1227	7.25085	6.34203	0.908815	0.275409	0.307384	contig00997	#gi|255540797:1-9 betaine-aldehyde dehydrogenase, putative [Ricinus communis] >gi|223550578|gb|EEF52065.1| betaine-aldehyde dehydrogenase, putative [Ricinus communis]	FALSE
contig00998	5	2	69.231	40.5614	6.11335	5.34203	0.771311	0.0948259	0.70845	contig00998	#gi|225458489:1-9 PREDICTED: probable thylakoidal processing peptidase 2, chloroplastic [Vitis vinifera] >gi|147810057|emb|CAN78280.1| hypothetical protein VITISV_021649 [Vitis vinifera]	FALSE
contig00999	4	3	55.3848	60.8421	5.79142	5.927	-0.135579	0.00327173	1	contig00999	#gi|359472585:1-9 PREDICTED: alpha,alpha-trehalose-phosphate synthase [UDP-forming] 6 [Vitis vinifera]	FALSE
contig01000	9	6	124.616	121.684	6.96134	6.927	0.0343459	0.000443748	1	contig01000	#gi|42795445:1-9 methionine sulfoxide reductase A [Populus trichocarpa x Populus deltoides]	FALSE
contig01001	6	2	83.0772	40.5614	6.37638	5.34203	1.03435	0.185864	0.486203	contig01001	#gi|18398135:1-9 uncharacterized protein [Arabidopsis thaliana] >gi|6648215|gb|AAF21213.1|AC013483_37 unknown protein [Arabidopsis thaliana] >gi|18252185|gb|AAL61925.1| unknown protein [Arabidopsis thaliana] >gi|21555252|gb|AAM63815.1| unknown [Arabidopsis thaliana] >gi|23397197|gb|AAN31881.1| unknown protein [Arabidopsis thaliana] >gi|27311877|gb|AAO00904.1| unknown protein [Arabidopsis thaliana…	FALSE
contig01002	3	7	41.5386	141.965	5.37638	7.14939	-1.77301	0.767455	0.102141	contig01002	#gi|224551850:1-9 NADPH:cytochrome P450 reductase [Gossypium hirsutum]	FALSE
contig01003	5	4	69.231	81.1227	6.11335	6.34203	-0.228689	0.0120418	1	contig01003	#gi|225462031:1-9 PREDICTED: ubiquitin-conjugating enzyme E2-17 kDa isoform 2 [Vitis vinifera] >gi|225462033|ref|XP_002274335.1| PREDICTED: ubiquitin-conjugating enzyme E2-17 kDa isoform 1 [Vitis vinifera] >gi|359494225|ref|XP_003634740.1| PREDICTED: ubiquitin-conjugating enzyme E2-17 kDa [Vitis vinifera] >gi|147771931|emb|CAN77946.1| hypothetical protein VITISV_029275 [Vitis vinifera] >gi|296089…	FALSE
contig01004	4	14	55.3848	283.93	5.79142	8.14939	-2.35797	2.24791	0.00264489	contig01004	#gi|356498613:1-9 PREDICTED: 40S ribosomal protein S27-2-like [Glycine max] >gi|356559502|ref|XP_003548038.1| PREDICTED: 40S ribosomal protein S27-2-like [Glycine max] >gi|356571649|ref|XP_003553988.1| PREDICTED: 40S ribosomal protein S27-2-like [Glycine max] >gi|357446939|ref|XP_003593745.1| Ribosomal protein S27 [Medicago truncatula] >gi|217071544|gb|ACJ84132.1| unknown [Medicago truncatula] >g…	FALSE
contig01005	1	5	13.8462	101.403	3.79142	6.66396	-2.87254	1.01079	0.0436626	contig01005	#gi|224131746:1-9 ethylene-insensitive 3b [Populus trichocarpa] >gi|222837613|gb|EEE75978.1| ethylene-insensitive 3b [Populus trichocarpa]	FALSE
contig01006	7	6	96.9234	121.684	6.59877	6.927	-0.328224	0.0360248	0.779892	contig01006	#gi|224074171:1-9 predicted protein [Populus trichocarpa] >gi|224138624|ref|XP_002326649.1| predicted protein [Populus trichocarpa] >gi|118484142|gb|ABK93954.1| unknown [Populus trichocarpa] >gi|222833971|gb|EEE72448.1| predicted protein [Populus trichocarpa] >gi|222841717|gb|EEE79264.1| predicted protein [Populus trichocarpa]	FALSE
contig01007	15	0	207.693	0	7.69831	0	7.69831	3.39021	0.000737076	contig01007	#gi|45356861:1-9 ultraviolet-B-repressible protein [Gossypium hirsutum]	FALSE
contig01008	12	2	166.154	40.5614	7.37638	5.34203	2.03435	1.00214	0.0558447	contig01008	#gi|211906496:1-9 heat shock protein 70 [Gossypium hirsutum]	FALSE
contig01009	22	12	304.616	243.368	8.25085	7.927	0.323852	0.0866918	0.602772	contig01009	#gi|164652940:1-9 14-3-3d protein [Gossypium hirsutum]	FALSE
contig01010	6	3	83.0772	60.8421	6.37638	5.927	0.449383	0.0434709	0.746933	contig01010	#gi|224101561:1-9 predicted protein [Populus trichocarpa] >gi|222852151|gb|EEE89698.1| predicted protein [Populus trichocarpa]	FALSE
contig01011	9	1	124.616	20.2807	6.96134	4.34203	2.61931	1.01407	0.0565612	contig01011	#gi|118487416:1-9 unknown [Populus trichocarpa]	FALSE
contig01012	6	9	83.0772	182.526	6.37638	7.51196	-1.13558	0.4977	0.186627	contig01012	#gi|218131:1-9 ribosomal protein S15 [Oryza sativa]	FALSE
contig01013	6	4	83.0772	81.1227	6.37638	6.34203	0.0343459	0.000295832	1	contig01013	#gi|356563778:1-9 PREDICTED: ATPase 5, plasma membrane-type-like isoform 1 [Glycine max]	FALSE
contig01014	6	5	83.0772	101.403	6.37638	6.66396	-0.287582	0.0233525	0.765927	contig01014	#gi|10241603:1-9 protein kinase (PK) [Fagus sylvatica]	FALSE
contig01015	3	6	41.5386	121.684	5.37638	6.927	-1.55062	0.540727	0.171921	contig01015	#gi|383932346:1-9 RAV [Gossypium hirsutum]	FALSE
contig01016	5	3	69.231	60.8421	6.11335	5.927	0.186349	0.00686216	1	contig01016	#gi|225463165:1-9 PREDICTED: chloride channel protein CLC-c [Vitis vinifera] >gi|301318132|gb|ADK66981.1| chloride channel ClC3 [Vitis vinifera]	FALSE
contig01017	6	0	83.0772	0	6.37638	0	6.37638	1.35608	0.0877095	contig01017	#gi|359475261:1-9 PREDICTED: protein TIC 62, chloroplastic isoform 2 [Vitis vinifera]	FALSE
contig01018	9	1	124.616	20.2807	6.96134	4.34203	2.61931	1.01407	0.0565612	contig01018	#gi|225438091:1-9 PREDICTED: uncharacterized protein At1g03900 isoform 1 [Vitis vinifera] >gi|147765951|emb|CAN67814.1| hypothetical protein VITISV_002501 [Vitis vinifera] >gi|297744166|emb|CBI37136.3| unnamed protein product [Vitis vinifera]	FALSE
contig01019	8	3	110.77	60.8421	6.79142	5.927	0.864421	0.184174	0.542195	contig01019	#gi|255552912:1-9 60S ribosomal protein L30, putative [Ricinus communis] >gi|223543510|gb|EEF45041.1| 60S ribosomal protein L30, putative [Ricinus communis]	FALSE
contig01020	2	13	27.6924	263.649	4.79142	8.04247	-3.25106	2.98694	0.000329892	contig01020	#gi|25992549:1-9 fiber protein Fb10 [Gossypium barbadense]	FALSE
contig01021	9	0	124.616	0	6.96134	0	6.96134	2.03413	0.0134696	contig01021	#gi|356501636:1-9 PREDICTED: calcium-activated outward-rectifying potassium channel 1-like [Glycine max]	FALSE
contig01022	10	2	138.462	40.5614	7.11335	5.34203	1.77131	0.695557	0.139798	contig01022	#gi|224133194:1-9 predicted protein [Populus trichocarpa] >gi|222837392|gb|EEE75771.1| predicted protein [Populus trichocarpa]	FALSE
contig01023	9	0	124.616	0	6.96134	0	6.96134	2.03413	0.0134696	contig01023	#gi|20386366:1-9 geranylgeranyl pyrophosphate synthase [Cistus creticus]	FALSE
contig01024	3	8	41.5386	162.245	5.37638	7.34203	-1.96565	1.01293	0.0598369	contig01024	nohit	FALSE
contig01025	10	5	138.462	101.403	7.11335	6.66396	0.449383	0.0724516	0.793613	contig01025	#gi|29419702:1-9 glutathione S-transferase U1 [Malva pusilla]	FALSE
contig01026	9	1	124.616	20.2807	6.96134	4.34203	2.61931	1.01407	0.0565612	contig01026	#gi|224129424:1-9 predicted protein [Populus trichocarpa] >gi|222839011|gb|EEE77362.1| predicted protein [Populus trichocarpa]	FALSE
contig01027	7	1	96.9234	20.2807	6.59877	4.34203	2.25674	0.66483	0.153966	contig01027	nohit	FALSE
contig01028	7	14	96.9234	283.93	6.59877	8.14939	-1.55062	1.2617	0.023772	contig01028	#gi|1173256:1-9 RecName: Full=40S ribosomal protein S4 >gi|488739|emb|CAA55882.1| ribosomal protein, small subunit 4e (RS4e) [Gossypium hirsutum]	FALSE
contig01029	5	3	69.231	60.8421	6.11335	5.927	0.186349	0.00686216	1	contig01029	#gi|255547049:1-9 inositol or phosphatidylinositol kinase, putative [Ricinus communis] >gi|223546186|gb|EEF47688.1| inositol or phosphatidylinositol kinase, putative [Ricinus communis]	FALSE
contig01030	4	2	55.3848	40.5614	5.79142	5.34203	0.449383	0.0289806	1	contig01030	#gi|9965897:1-9 cinnamate-4-hydroxylase [Gossypium arboreum]	FALSE
contig01031	5	4	69.231	81.1227	6.11335	6.34203	-0.228689	0.0120418	1	contig01031	#gi|291621329:1-9 auxin influx carrier protein [Dianthus caryophyllus]	FALSE
contig01032	7	7	96.9234	141.965	6.59877	7.14939	-0.550617	0.110041	0.588151	contig01032	#gi|116787013:1-9 unknown [Picea sitchensis] >gi|116791120|gb|ABK25864.1| unknown [Picea sitchensis] >gi|224287055|gb|ACN41228.1| unknown [Picea sitchensis]	FALSE
contig01033	3	6	41.5386	121.684	5.37638	6.927	-1.55062	0.540727	0.171921	contig01033	#gi|255548654:1-9 protein phosphatase 2c, putative [Ricinus communis] >gi|223545327|gb|EEF46832.1| protein phosphatase 2c, putative [Ricinus communis]	FALSE
contig01034	6	4	83.0772	81.1227	6.37638	6.34203	0.0343459	0.000295832	1	contig01034	#gi|21901929:1-9 carboxypeptidase type III [Theobroma cacao]	FALSE
contig01035	4	7	55.3848	141.965	5.79142	7.14939	-1.35797	0.515025	0.134326	contig01035	#gi|225445023:1-9 PREDICTED: zinc finger CCCH domain-containing protein 49-like [Vitis vinifera]	FALSE
contig01036	8	0	110.77	0	6.79142	0	6.79142	1.80811	0.0248942	contig01036	#gi|297828626:1-9 hypothetical protein ARALYDRAFT_477411 [Arabidopsis lyrata subsp. lyrata] >gi|297328035|gb|EFH58454.1| hypothetical protein ARALYDRAFT_477411 [Arabidopsis lyrata subsp. lyrata]	FALSE
contig01037	4	4	55.3848	81.1227	5.79142	6.34203	-0.550617	0.0628804	0.722783	contig01037	#gi|268376309:1-9 argonaute 4-like protein [Pelargonium x hortorum]	FALSE
contig01038	15	1	207.693	20.2807	7.69831	4.34203	3.35627	2.15743	0.00398608	contig01038	#gi|1019946:1-9 ascorbate peroxidase [Gossypium hirsutum] >gi|254036194|gb|ACT56519.1| glyoxysomal ascorbate peroxidase [Gossypium hirsutum]	FALSE
contig01039	16	362	221.539	7341.61	7.79142	12.8419	-5.05046	116.662	2.27583e-118	contig01039	#gi|133902306:1-9 alcohol dehydrogenase A [Gossypium arboreum]	FALSE
contig01040	4	7	55.3848	141.965	5.79142	7.14939	-1.35797	0.515025	0.134326	contig01040	#gi|224086367:1-9 predicted protein [Populus trichocarpa] >gi|118484506|gb|ABK94128.1| unknown [Populus trichocarpa] >gi|222853843|gb|EEE91390.1| predicted protein [Populus trichocarpa]	FALSE
contig01041	53	61	733.848	1237.12	9.51934	10.2728	-0.753434	1.68106	0.00557355	contig01041	#gi|4545262:1-9 metallothionein-like protein [Gossypium hirsutum]	FALSE
contig01042	4	3	55.3848	60.8421	5.79142	5.927	-0.135579	0.00327173	1	contig01042	#gi|302141886:1-9 unnamed protein product [Vitis vinifera]	FALSE
contig01043	7	0	96.9234	0	6.59877	0	6.59877	1.5821	0.0465419	contig01043	nohit	FALSE
contig01044	22	8	304.616	162.245	8.25085	7.34203	0.908815	0.550818	0.138861	contig01044	#gi|80973462:1-9 GDP-D-mannose-3',5'-epimerase [Malpighia glabra]	FALSE
contig01045	3	5	41.5386	101.403	5.37638	6.66396	-1.28758	0.338366	0.283182	contig01045	#gi|255577001:1-9 Cyclic nucleotide-gated ion channel, putative [Ricinus communis] >gi|223531133|gb|EEF32981.1| Cyclic nucleotide-gated ion channel, putative [Ricinus communis]	FALSE
contig01046	5	3	69.231	60.8421	6.11335	5.927	0.186349	0.00686216	1	contig01046	#gi|157812633:1-9 phosphoenolpyruvate carboxylase [Gossypium hirsutum]	FALSE
contig01047	7	0	96.9234	0	6.59877	0	6.59877	1.5821	0.0465419	contig01047	#gi|237825148:1-9 steroid 23-alpha-hydroxylase [Gossypium hirsutum]	FALSE
contig01048	0	11	0	223.088	0	7.80147	-7.80147	4.30943	4.90425e-05	contig01048	#gi|10505374:1-9 PR protein class 10 [Gossypium hirsutum]	FALSE
contig01049	3	5	41.5386	101.403	5.37638	6.66396	-1.28758	0.338366	0.283182	contig01049	#gi|255548664:1-9 Aspartic proteinase nepenthesin-2 precursor, putative [Ricinus communis] >gi|223545332|gb|EEF46837.1| Aspartic proteinase nepenthesin-2 precursor, putative [Ricinus communis]	FALSE
contig01050	6	3	83.0772	60.8421	6.37638	5.927	0.449383	0.0434709	0.746933	contig01050	#gi|359386136:1-9 auxin-response factor [Citrus sinensis]	FALSE
contig01051	8	3	110.77	60.8421	6.79142	5.927	0.864421	0.184174	0.542195	contig01051	#gi|224552010:1-9 hybrid proline-rich protein [Gossypium hirsutum]	FALSE
contig01052	6	1	83.0772	20.2807	6.37638	4.34203	2.03435	0.501071	0.253177	contig01052	#gi|225458649:1-9 PREDICTED: subtilisin-like protease [Vitis vinifera]	FALSE
contig01053	8	3	110.77	60.8421	6.79142	5.927	0.864421	0.184174	0.542195	contig01053	#gi|255552111:1-9 proteasome subunit beta type, putative [Ricinus communis] >gi|223543735|gb|EEF45263.1| proteasome subunit beta type, putative [Ricinus communis]	FALSE
contig01054	1	9	13.8462	182.526	3.79142	7.51196	-3.72054	2.34009	0.00189136	contig01054	nohit	FALSE
contig01055	5	2	69.231	40.5614	6.11335	5.34203	0.771311	0.0948259	0.70845	contig01055	#gi|224100399:1-9 predicted protein [Populus trichocarpa] >gi|222851681|gb|EEE89228.1| predicted protein [Populus trichocarpa]	FALSE
contig01056	7	5	96.9234	101.403	6.59877	6.66396	-0.0651898	0.00128981	1	contig01056	#gi|225450259:1-9 PREDICTED: uncharacterized protein LOC100247715 [Vitis vinifera] >gi|296080944|emb|CBI18666.3| unnamed protein product [Vitis vinifera]	FALSE
contig01057	5	3	69.231	60.8421	6.11335	5.927	0.186349	0.00686216	1	contig01057	#gi|255580696:1-9 carbon catabolite repressor protein, putative [Ricinus communis] >gi|223529240|gb|EEF31213.1| carbon catabolite repressor protein, putative [Ricinus communis]	FALSE
contig01058	3	4	41.5386	81.1227	5.37638	6.34203	-0.965654	0.169024	0.452227	contig01058	#gi|225438373:1-9 PREDICTED: probable E3 ubiquitin-protein ligase HERC1 [Vitis vinifera] >gi|296082603|emb|CBI21608.3| unnamed protein product [Vitis vinifera]	FALSE
contig01059	6	2	83.0772	40.5614	6.37638	5.34203	1.03435	0.185864	0.486203	contig01059	#gi|217070858:1-9 unknown [Medicago truncatula]	FALSE
contig01060	14	10	193.847	202.807	7.59877	7.66396	-0.0651898	0.00257962	1	contig01060	nohit	FALSE
contig01061	2	4	27.6924	81.1227	4.79142	6.34203	-1.55062	0.360485	0.231258	contig01061	#gi|224055571:1-9 predicted protein [Populus trichocarpa] >gi|222845803|gb|EEE83350.1| predicted protein [Populus trichocarpa]	FALSE
contig01062	7	4	96.9234	81.1227	6.59877	6.34203	0.256738	0.0177691	1	contig01062	#gi|51988178:1-9 beta tubulin [Setaria viridis]	FALSE
contig01063	15	0	207.693	0	7.69831	0	7.69831	3.39021	0.000737076	contig01063	nohit	FALSE
contig01064	3	7	41.5386	141.965	5.37638	7.14939	-1.77301	0.767455	0.102141	contig01064	#gi|255583494:1-9 40S ribosomal protein S11, putative [Ricinus communis] >gi|223527780|gb|EEF29881.1| 40S ribosomal protein S11, putative [Ricinus communis]	FALSE
contig01065	5	10	69.231	202.807	6.11335	7.66396	-1.55062	0.901212	0.0619894	contig01065	#gi|356498613:1-9 PREDICTED: 40S ribosomal protein S27-2-like [Glycine max] >gi|356559502|ref|XP_003548038.1| PREDICTED: 40S ribosomal protein S27-2-like [Glycine max] >gi|356571649|ref|XP_003553988.1| PREDICTED: 40S ribosomal protein S27-2-like [Glycine max] >gi|357446939|ref|XP_003593745.1| Ribosomal protein S27 [Medicago truncatula] >gi|217071544|gb|ACJ84132.1| unknown [Medicago truncatula] >g…	FALSE
contig01066	8	1	110.77	20.2807	6.79142	4.34203	2.44938	0.836415	0.0932814	contig01066	#gi|225432018:1-9 PREDICTED: putative invertase inhibitor [Vitis vinifera]	FALSE
contig01067	0	13	0	263.649	0	8.04247	-8.04247	5.09296	8.0731e-06	contig01067	#gi|255572957:1-9 beta-galactosidase, putative [Ricinus communis] >gi|223533219|gb|EEF34975.1| beta-galactosidase, putative [Ricinus communis]	FALSE
contig01068	1	8	13.8462	162.245	3.79142	7.34203	-3.55062	1.99668	0.00422527	contig01068	#gi|255555393:1-9 polyadenylate-binding protein, putative [Ricinus communis] >gi|223542114|gb|EEF43658.1| polyadenylate-binding protein, putative [Ricinus communis]	FALSE
contig01069	2	7	27.6924	141.965	4.79142	7.14939	-2.35797	1.12395	0.0364793	contig01069	#gi|255566466:1-9 Speckle-type POZ protein, putative [Ricinus communis] >gi|223536495|gb|EEF38142.1| Speckle-type POZ protein, putative [Ricinus communis]	FALSE
contig01070	2	6	27.6924	121.684	4.79142	6.927	-2.13558	0.848872	0.0690038	contig01070	#gi|356529168:1-9 PREDICTED: ubiquitin-conjugating enzyme E2 32-like [Glycine max]	FALSE
contig01072	4	12	55.3848	243.368	5.79142	7.927	-2.13558	1.69774	0.00850279	contig01072	#gi|224077508:1-9 predicted protein [Populus trichocarpa] >gi|222848242|gb|EEE85789.1| predicted protein [Populus trichocarpa]	FALSE
contig01073	6	1	83.0772	20.2807	6.37638	4.34203	2.03435	0.501071	0.253177	contig01073	nohit	FALSE
contig01074	12	3	166.154	60.8421	7.37638	5.927	1.44938	0.627636	0.120948	contig01074	#gi|77745483:1-9 unknown [Solanum tuberosum]	FALSE
contig01075	4	3	55.3848	60.8421	5.79142	5.927	-0.135579	0.00327173	1	contig01075	#gi|296081618:1-9 unnamed protein product [Vitis vinifera]	FALSE
contig01076	6	2	83.0772	40.5614	6.37638	5.34203	1.03435	0.185864	0.486203	contig01076	#gi|3169287:1-9 vacuolar H+-ATPase catalytic subunit [Gossypium hirsutum]	FALSE
contig01077	4	7	55.3848	141.965	5.79142	7.14939	-1.35797	0.515025	0.134326	contig01077	#gi|224073736:1-9 predicted protein [Populus trichocarpa] >gi|222841580|gb|EEE79127.1| predicted protein [Populus trichocarpa]	FALSE
contig01078	7	0	96.9234	0	6.59877	0	6.59877	1.5821	0.0465419	contig01078	#gi|356545313:1-9 PREDICTED: uncharacterized protein LOC100779056 [Glycine max]	FALSE
contig01079	6	2	83.0772	40.5614	6.37638	5.34203	1.03435	0.185864	0.486203	contig01079	#gi|297816894:1-9 hypothetical protein ARALYDRAFT_486008 [Arabidopsis lyrata subsp. lyrata] >gi|297322168|gb|EFH52589.1| hypothetical protein ARALYDRAFT_486008 [Arabidopsis lyrata subsp. lyrata]	FALSE
contig01080	1	8	13.8462	162.245	3.79142	7.34203	-3.55062	1.99668	0.00422527	contig01080	#gi|167324:1-9 5' start site is putative; putative [Gossypium hirsutum]	FALSE
contig01081	5	1	69.231	20.2807	6.11335	4.34203	1.77131	0.347779	0.411691	contig01081	#gi|255566502:1-9 folylpolyglutamate synthase, putative [Ricinus communis] >gi|223536513|gb|EEF38160.1| folylpolyglutamate synthase, putative [Ricinus communis]	FALSE
contig01082	2	4	27.6924	81.1227	4.79142	6.34203	-1.55062	0.360485	0.231258	contig01082	#gi|12580855:1-9 40S ribosomal protein S2 [Picea abies]	FALSE
contig01083	7	1	96.9234	20.2807	6.59877	4.34203	2.25674	0.66483	0.153966	contig01083	nohit	FALSE
contig01084	4	4	55.3848	81.1227	5.79142	6.34203	-0.550617	0.0628804	0.722783	contig01084	#gi|356496334:1-9 PREDICTED: FACT complex subunit SSRP1-like [Glycine max]	FALSE
contig01085	6	2	83.0772	40.5614	6.37638	5.34203	1.03435	0.185864	0.486203	contig01085	#gi|224052861:1-9 predicted protein [Populus trichocarpa] >gi|118486341|gb|ABK95011.1| unknown [Populus trichocarpa] >gi|222844875|gb|EEE82422.1| predicted protein [Populus trichocarpa]	FALSE
contig01086	2	6	27.6924	121.684	4.79142	6.927	-2.13558	0.848872	0.0690038	contig01086	#gi|87201358:1-9 ethylene-responsive element binding protein ERF2 [Gossypium hirsutum]	FALSE
contig01087	2	5	27.6924	101.403	4.79142	6.66396	-1.87254	0.592082	0.12808	contig01087	#gi|255539439:1-9 tubulin beta chain, putative [Ricinus communis] >gi|223549899|gb|EEF51386.1| tubulin beta chain, putative [Ricinus communis]	FALSE
contig01088	4	6	55.3848	121.684	5.79142	6.927	-1.13558	0.3318	0.334206	contig01088	#gi|226425257:1-9 bHLH domain protein [Gossypium hirsutum]	FALSE
contig01089	3	4	41.5386	81.1227	5.37638	6.34203	-0.965654	0.169024	0.452227	contig01089	#gi|255580696:1-9 carbon catabolite repressor protein, putative [Ricinus communis] >gi|223529240|gb|EEF31213.1| carbon catabolite repressor protein, putative [Ricinus communis]	FALSE
contig01090	6	8	83.0772	162.245	6.37638	7.34203	-0.965654	0.338048	0.276549	contig01090	#gi|224105517:1-9 predicted protein [Populus trichocarpa] >gi|222850248|gb|EEE87795.1| predicted protein [Populus trichocarpa]	FALSE
contig01091	6	6	83.0772	121.684	6.37638	6.927	-0.550617	0.0943206	0.563417	contig01091	#gi|357511493:1-9 S-adenosylmethionine synthetase [Medicago truncatula] >gi|223635320|sp|A4PU48.1|METK_MEDTR RecName: Full=S-adenosylmethionine synthase; Short=AdoMet synthase; AltName: Full=Methionine adenosyltransferase; Short=MAT >gi|140055593|gb|ABO80948.1| S-adenosylmethionine synthetase [Medicago truncatula] >gi|355501050|gb|AES82253.1| S-adenosylmethionine synthetase [Medicago truncatula]	FALSE
contig01092	25	0	346.155	0	8.43527	0	8.43527	5.65035	3.50735e-06	contig01092	#gi|255563526:1-9 conserved hypothetical protein [Ricinus communis] >gi|223538003|gb|EEF39616.1| conserved hypothetical protein [Ricinus communis]	FALSE
contig01093	1	7	13.8462	141.965	3.79142	7.14939	-3.35797	1.65934	0.00933855	contig01093	nohit	FALSE
contig01094	1	5	13.8462	101.403	3.79142	6.66396	-2.87254	1.01079	0.0436626	contig01094	#gi|255585095:1-9 Chromosome-associated kinesin KLP1, putative [Ricinus communis] >gi|223526909|gb|EEF29115.1| Chromosome-associated kinesin KLP1, putative [Ricinus communis]	FALSE
contig01095	12	6	166.154	121.684	7.37638	6.927	0.449383	0.0869419	0.635447	contig01095	nohit	FALSE
contig01096	2	15	27.6924	304.21	4.79142	8.24893	-3.45751	3.65432	6.94952e-05	contig01096	#gi|297738467:1-9 unnamed protein product [Vitis vinifera]	FALSE
contig01097	2	5	27.6924	101.403	4.79142	6.66396	-1.87254	0.592082	0.12808	contig01097	#gi|334145755:1-9 mitogen-activated protein kinase [Gossypium hirsutum]	FALSE
contig01098	3	7	41.5386	141.965	5.37638	7.14939	-1.77301	0.767455	0.102141	contig01098	#gi|50313460:1-9 cyclopropane fatty acid synthase [Gossypium hirsutum]	FALSE
contig01099	2	7	27.6924	141.965	4.79142	7.14939	-2.35797	1.12395	0.0364793	contig01099	#gi|224062371:1-9 homocysteine s-methyltransferase [Populus trichocarpa] >gi|222842550|gb|EEE80097.1| homocysteine s-methyltransferase [Populus trichocarpa]	FALSE
contig01100	4	3	55.3848	60.8421	5.79142	5.927	-0.135579	0.00327173	1	contig01100	#gi|296085121:1-9 unnamed protein product [Vitis vinifera]	FALSE
contig01101	5	5	69.231	101.403	6.11335	6.66396	-0.550617	0.0786005	0.539558	contig01101	#gi|345104159:1-9 expansin [Gossypium barbadense var. brasiliense]	FALSE
contig01102	21	40	290.77	811.227	8.18374	9.66396	-1.48023	3.36082	0.000114834	contig01102	#gi|295687227:1-9 eukaryotic translation initiation factor 5A [Gossypium hirsutum]	FALSE
contig01103	7	0	96.9234	0	6.59877	0	6.59877	1.5821	0.0465419	contig01103	#gi|357490289:1-9 hypothetical protein MTR_5g067940 [Medicago truncatula] >gi|355516767|gb|AES98390.1| hypothetical protein MTR_5g067940 [Medicago truncatula]	FALSE
contig01104	0	8	0	162.245	0	7.34203	-7.34203	3.13413	0.000734296	contig01104	#gi|356525319:1-9 PREDICTED: uncharacterized protein LOC100819200 isoform 1 [Glycine max]	FALSE
contig01105	7	0	96.9234	0	6.59877	0	6.59877	1.5821	0.0465419	contig01105	#gi|255543218:1-9 glycyl-tRNA synthetase, putative [Ricinus communis] >gi|223548633|gb|EEF50124.1| glycyl-tRNA synthetase, putative [Ricinus communis]	FALSE
contig01106	4	3	55.3848	60.8421	5.79142	5.927	-0.135579	0.00327173	1	contig01106	#gi|359483875:1-9 PREDICTED: cullin-4 [Vitis vinifera]	FALSE
contig01107	19	1	263.078	20.2807	8.03935	4.34203	3.69731	2.96175	0.000826837	contig01107	nohit	FALSE
contig01108	12	0	166.154	0	7.37638	0	7.37638	2.71217	0.00230977	contig01108	#gi|225455924:1-9 PREDICTED: zinc finger protein CONSTANS-LIKE 16 [Vitis vinifera]	FALSE
contig01109	5	3	69.231	60.8421	6.11335	5.927	0.186349	0.00686216	1	contig01109	nohit	FALSE
contig01110	3	3	41.5386	60.8421	5.37638	5.927	-0.550617	0.0471603	0.692034	contig01110	#gi|225450405:1-9 PREDICTED: phytochrome A1 [Vitis vinifera] >gi|147838424|emb|CAN76586.1| hypothetical protein VITISV_020287 [Vitis vinifera] >gi|183239014|gb|ACC60965.1| phytochrome A [Vitis vinifera] >gi|296089871|emb|CBI39690.3| unnamed protein product [Vitis vinifera]	FALSE
contig01111	3	3	41.5386	60.8421	5.37638	5.927	-0.550617	0.0471603	0.692034	contig01111	#gi|147811263:1-9 hypothetical protein VITISV_003680 [Vitis vinifera]	FALSE
contig01112	3	46	41.5386	932.911	5.37638	9.8656	-4.48922	13.7979	3.84724e-15	contig01112	nohit	FALSE
contig01113	4	7	55.3848	141.965	5.79142	7.14939	-1.35797	0.515025	0.134326	contig01113	#gi|224089368:1-9 predicted protein [Populus trichocarpa] >gi|118485813|gb|ABK94754.1| unknown [Populus trichocarpa] >gi|222854683|gb|EEE92230.1| predicted protein [Populus trichocarpa]	FALSE
contig01114	7	2	96.9234	40.5614	6.59877	5.34203	1.25674	0.295194	0.327043	contig01114	#gi|118488480:1-9 unknown [Populus trichocarpa]	FALSE
contig01115	10	4	138.462	81.1227	7.11335	6.34203	0.771311	0.189652	0.425564	contig01115	#gi|388521223:1-9 unknown [Lotus japonicus] >gi|388521665|gb|AFK48894.1| unknown [Lotus japonicus]	FALSE
contig01116	4	9	55.3848	182.526	5.79142	7.51196	-1.72054	0.94511	0.0467221	contig01116	#gi|297742051:1-9 unnamed protein product [Vitis vinifera]	FALSE
contig01117	3	8	41.5386	162.245	5.37638	7.34203	-1.96565	1.01293	0.0598369	contig01117	#gi|255568818:1-9 conserved hypothetical protein [Ricinus communis] >gi|223535343|gb|EEF37018.1| conserved hypothetical protein [Ricinus communis]	FALSE
contig01118	7	2	96.9234	40.5614	6.59877	5.34203	1.25674	0.295194	0.327043	contig01118	#gi|356538512:1-9 PREDICTED: uncharacterized aminotransferase y4uB-like [Glycine max]	FALSE
contig01119	2	6	27.6924	121.684	4.79142	6.927	-2.13558	0.848872	0.0690038	contig01119	#gi|73919361:1-9 RecName: Full=Peptidyl-prolyl cis-trans isomerase FKBP12; Short=PPIase FKBP12; AltName: Full=12 kDa FK506-binding protein; Short=12 kDa FKBP; AltName: Full=FK506-binding protein 12; Short=VfFKBP12; AltName: Full=FKBP-12; AltName: Full=Immunophilin FKBP12; AltName: Full=Rotamase >gi|2104959|gb|AAB57848.1| immunophilin [Vicia faba]	FALSE
contig01120	2	5	27.6924	101.403	4.79142	6.66396	-1.87254	0.592082	0.12808	contig01120	#gi|224110568:1-9 predicted protein [Populus trichocarpa] >gi|222864601|gb|EEF01732.1| predicted protein [Populus trichocarpa]	FALSE
contig01121	5	1	69.231	20.2807	6.11335	4.34203	1.77131	0.347779	0.411691	contig01121	#gi|255538260:1-9 Cucumisin precursor, putative [Ricinus communis] >gi|223550896|gb|EEF52382.1| Cucumisin precursor, putative [Ricinus communis]	FALSE
contig01122	2	5	27.6924	101.403	4.79142	6.66396	-1.87254	0.592082	0.12808	contig01122	#gi|255562568:1-9 zinc finger protein, putative [Ricinus communis] >gi|223538543|gb|EEF40148.1| zinc finger protein, putative [Ricinus communis]	FALSE
contig01123	5	10	69.231	202.807	6.11335	7.66396	-1.55062	0.901212	0.0619894	contig01123	#gi|359494813:1-9 PREDICTED: protein FRIGIDA-like [Vitis vinifera] >gi|147856913|emb|CAN80762.1| hypothetical protein VITISV_014605 [Vitis vinifera]	FALSE
contig01124	1	5	13.8462	101.403	3.79142	6.66396	-2.87254	1.01079	0.0436626	contig01124	#gi|255576310:1-9 WRKY transcription factor, putative [Ricinus communis] >gi|223531528|gb|EEF33359.1| WRKY transcription factor, putative [Ricinus communis]	FALSE
contig01125	1	6	13.8462	121.684	3.79142	6.927	-3.13558	1.32983	0.020366	contig01125	#gi|224117856:1-9 predicted protein [Populus trichocarpa] >gi|222860750|gb|EEE98297.1| predicted protein [Populus trichocarpa]	FALSE
contig01126	7	2	96.9234	40.5614	6.59877	5.34203	1.25674	0.295194	0.327043	contig01126	#gi|225439649:1-9 PREDICTED: CBL-interacting serine/threonine-protein kinase 14 isoform 1 [Vitis vinifera]	FALSE
contig01127	2	6	27.6924	121.684	4.79142	6.927	-2.13558	0.848872	0.0690038	contig01127	#gi|356530631:1-9 PREDICTED: uncharacterized protein LOC100805698 [Glycine max]	FALSE
contig01128	8	0	110.77	0	6.79142	0	6.79142	1.80811	0.0248942	contig01128	#gi|255569589:1-9 Cyclic nucleotide-gated ion channel, putative [Ricinus communis] >gi|223534910|gb|EEF36596.1| Cyclic nucleotide-gated ion channel, putative [Ricinus communis]	FALSE
contig01129	3	3	41.5386	60.8421	5.37638	5.927	-0.550617	0.0471603	0.692034	contig01129	#gi|374256049:1-9 putative nucleotide-binding subunit of vacuolar, partial [Elaeis guineensis]	FALSE
contig01130	5	5	69.231	101.403	6.11335	6.66396	-0.550617	0.0786005	0.539558	contig01130	nohit	FALSE
contig01131	7	0	96.9234	0	6.59877	0	6.59877	1.5821	0.0465419	contig01131	#gi|2501572:1-9 RecName: Full=Embryogenesis-associated protein EMB8 >gi|1350545|gb|AAB01571.1| EMB8 [Picea glauca]	FALSE
contig01132	15	0	207.693	0	7.69831	0	7.69831	3.39021	0.000737076	contig01132	#gi|25992539:1-9 fiber protein Fb9 [Gossypium barbadense]	FALSE
contig01133	6	3	83.0772	60.8421	6.37638	5.927	0.449383	0.0434709	0.746933	contig01133	#gi|224067822:1-9 glycosyltransferase [Populus trichocarpa] >gi|222844276|gb|EEE81823.1| glycosyltransferase [Populus trichocarpa]	FALSE
contig01134	9	5	124.616	101.403	6.96134	6.66396	0.29738	0.0301965	0.791624	contig01134	#gi|359497545:1-9 PREDICTED: leucine-rich repeat receptor-like serine/threonine-protein kinase BAM1-like [Vitis vinifera]	FALSE
contig01135	1	11	13.8462	223.088	3.79142	7.80147	-4.01005	3.04059	0.000369634	contig01135	nohit	FALSE
contig01136	12	13	166.154	263.649	7.37638	8.04247	-0.666094	0.288066	0.308545	contig01136	#gi|388498364:1-9 unknown [Lotus japonicus]	FALSE
contig01137	2	5	27.6924	101.403	4.79142	6.66396	-1.87254	0.592082	0.12808	contig01137	#gi|224083811:1-9 predicted protein [Populus trichocarpa] >gi|224096326|ref|XP_002310604.1| predicted protein [Populus trichocarpa] >gi|222853507|gb|EEE91054.1| predicted protein [Populus trichocarpa] >gi|222856581|gb|EEE94128.1| predicted protein [Populus trichocarpa]	FALSE
contig01138	3	6	41.5386	121.684	5.37638	6.927	-1.55062	0.540727	0.171921	contig01138	#gi|224138060:1-9 predicted protein [Populus trichocarpa] >gi|118485279|gb|ABK94499.1| unknown [Populus trichocarpa] >gi|222833830|gb|EEE72307.1| predicted protein [Populus trichocarpa]	FALSE
contig01139	3	4	41.5386	81.1227	5.37638	6.34203	-0.965654	0.169024	0.452227	contig01139	#gi|255573159:1-9 zinc finger protein, putative [Ricinus communis] >gi|223533149|gb|EEF34907.1| zinc finger protein, putative [Ricinus communis]	FALSE
contig01140	5	1	69.231	20.2807	6.11335	4.34203	1.77131	0.347779	0.411691	contig01140	#gi|297842881:1-9 oxidoreductase family protein [Arabidopsis lyrata subsp. lyrata] >gi|297335163|gb|EFH65581.1| oxidoreductase family protein [Arabidopsis lyrata subsp. lyrata]	FALSE
contig01141	9	1	124.616	20.2807	6.96134	4.34203	2.61931	1.01407	0.0565612	contig01141	#gi|211906466:1-9 serine hydroxymethyltransferase [Gossypium hirsutum]	FALSE
contig01142	2	4	27.6924	81.1227	4.79142	6.34203	-1.55062	0.360485	0.231258	contig01142	#gi|147817646:1-9 hypothetical protein VITISV_021504 [Vitis vinifera]	FALSE
contig01143	0	7	0	141.965	0	7.14939	-7.14939	2.74236	0.00180983	contig01143	#gi|255554170:1-9 Vesicle-associated membrane protein, putative [Ricinus communis] >gi|223542721|gb|EEF44258.1| Vesicle-associated membrane protein, putative [Ricinus communis]	FALSE
contig01144	5	3	69.231	60.8421	6.11335	5.927	0.186349	0.00686216	1	contig01144	#gi|118488611:1-9 unknown [Populus trichocarpa]	FALSE
contig01145	3	8	41.5386	162.245	5.37638	7.34203	-1.96565	1.01293	0.0598369	contig01145	#gi|356539338:1-9 PREDICTED: long chain acyl-CoA synthetase 4-like [Glycine max]	FALSE
contig01146	5	3	69.231	60.8421	6.11335	5.927	0.186349	0.00686216	1	contig01146	#gi|211906464:1-9 dimethylmenaquinone methyltransferase [Gossypium hirsutum]	FALSE
contig01147	3	5	41.5386	101.403	5.37638	6.66396	-1.28758	0.338366	0.283182	contig01147	#gi|255553315:1-9 F-box/LRR-repeat protein, putative [Ricinus communis] >gi|223543332|gb|EEF44864.1| F-box/LRR-repeat protein, putative [Ricinus communis]	FALSE
contig01148	0	6	0	121.684	0	6.927	-6.927	2.3506	0.0044607	contig01148	nohit	FALSE
contig01149	7	0	96.9234	0	6.59877	0	6.59877	1.5821	0.0465419	contig01149	#gi|225433023:1-9 PREDICTED: 1-aminocyclopropane-1-carboxylate oxidase homolog 1 [Vitis vinifera]	FALSE
contig01150	2	4	27.6924	81.1227	4.79142	6.34203	-1.55062	0.360485	0.231258	contig01150	#gi|297738210:1-9 unnamed protein product [Vitis vinifera]	FALSE
contig01151	2	12	27.6924	243.368	4.79142	7.927	-3.13558	2.65966	0.000709912	contig01151	#gi|225437412:1-9 PREDICTED: indole-3-acetic acid-induced protein ARG2 isoform 1 [Vitis vinifera] >gi|297743907|emb|CBI36877.3| unnamed protein product [Vitis vinifera]	FALSE
contig01152	5	6	69.231	121.684	6.11335	6.927	-0.813651	0.189105	0.37077	contig01152	#gi|224131476:1-9 predicted protein [Populus trichocarpa] >gi|222861867|gb|EEE99409.1| predicted protein [Populus trichocarpa]	FALSE
contig01153	1	8	13.8462	162.245	3.79142	7.34203	-3.55062	1.99668	0.00422527	contig01153	#gi|255560189:1-9 Vesicle-associated membrane protein, putative [Ricinus communis] >gi|223539681|gb|EEF41263.1| Vesicle-associated membrane protein, putative [Ricinus communis]	FALSE
contig01154	0	8	0	162.245	0	7.34203	-7.34203	3.13413	0.000734296	contig01154	#gi|224073168:1-9 f-box family protein [Populus trichocarpa] >gi|222841437|gb|EEE78984.1| f-box family protein [Populus trichocarpa]	FALSE
contig01155	3	5	41.5386	101.403	5.37638	6.66396	-1.28758	0.338366	0.283182	contig01155	#gi|359481157:1-9 PREDICTED: acyl-coenzyme A oxidase 4, peroxisomal-like isoform 2 [Vitis vinifera]	FALSE
contig01156	9	3	124.616	60.8421	6.96134	5.927	1.03435	0.278796	0.38187	contig01156	#gi|255579112:1-9 amino acid transporter, putative [Ricinus communis] >gi|223530053|gb|EEF31974.1| amino acid transporter, putative [Ricinus communis]	FALSE
contig01157	12	0	166.154	0	7.37638	0	7.37638	2.71217	0.00230977	contig01157	#gi|211906510:1-9 major latex-like protein [Gossypium hirsutum]	FALSE
contig01158	8	3	110.77	60.8421	6.79142	5.927	0.864421	0.184174	0.542195	contig01158	#gi|224143939:1-9 predicted protein [Populus trichocarpa] >gi|222866563|gb|EEF03694.1| predicted protein [Populus trichocarpa]	FALSE
contig01159	4	2	55.3848	40.5614	5.79142	5.34203	0.449383	0.0289806	1	contig01159	#gi|158512763:1-9 RecName: Full=Chalcone--flavonone isomerase; Short=Chalcone isomerase >gi|121755801|gb|ABM64798.1| chalcone isomerase [Gossypium hirsutum]	FALSE
contig01160	3	4	41.5386	81.1227	5.37638	6.34203	-0.965654	0.169024	0.452227	contig01160	#gi|225457658:1-9 PREDICTED: bifunctional dihydroflavonol 4-reductase/flavanone 4-reductase [Vitis vinifera] >gi|297745607|emb|CBI40772.3| unnamed protein product [Vitis vinifera]	FALSE
contig01161	3	3	41.5386	60.8421	5.37638	5.927	-0.550617	0.0471603	0.692034	contig01161	#gi|224138788:1-9 predicted protein [Populus trichocarpa] >gi|222834012|gb|EEE72489.1| predicted protein [Populus trichocarpa]	FALSE
contig01162	8	3	110.77	60.8421	6.79142	5.927	0.864421	0.184174	0.542195	contig01162	#gi|297745852:1-9 unnamed protein product [Vitis vinifera]	FALSE
contig01163	2	4	27.6924	81.1227	4.79142	6.34203	-1.55062	0.360485	0.231258	contig01163	#gi|225458041:1-9 PREDICTED: uncharacterized protein LOC100248967 [Vitis vinifera] >gi|302142625|emb|CBI19828.3| unnamed protein product [Vitis vinifera]	FALSE
contig01164	16	0	221.539	0	7.79142	0	7.79142	3.61622	0.000393966	contig01164	#gi|225458990:1-9 PREDICTED: glutamyl-tRNA reductase 1, chloroplastic [Vitis vinifera] >gi|147816412|emb|CAN77439.1| hypothetical protein VITISV_007402 [Vitis vinifera]	FALSE
contig01165	2	5	27.6924	101.403	4.79142	6.66396	-1.87254	0.592082	0.12808	contig01165	#gi|147845689:1-9 hypothetical protein VITISV_028234 [Vitis vinifera]	FALSE
contig01166	6	5	83.0772	101.403	6.37638	6.66396	-0.287582	0.0233525	0.765927	contig01166	#gi|388493714:1-9 unknown [Lotus japonicus]	FALSE
contig01167	4	3	55.3848	60.8421	5.79142	5.927	-0.135579	0.00327173	1	contig01167	#gi|255549080:1-9 Gibberellin 3-beta-dioxygenase, putative [Ricinus communis] >gi|223545540|gb|EEF47045.1| Gibberellin 3-beta-dioxygenase, putative [Ricinus communis]	FALSE
contig01168	4	2	55.3848	40.5614	5.79142	5.34203	0.449383	0.0289806	1	contig01168	#gi|255573838:1-9 helicase, putative [Ricinus communis] >gi|223532762|gb|EEF34541.1| helicase, putative [Ricinus communis]	FALSE
contig01169	2	6	27.6924	121.684	4.79142	6.927	-2.13558	0.848872	0.0690038	contig01169	#gi|255543607:1-9 TRANSPORT INHIBITOR RESPONSE 1 protein, putative [Ricinus communis] >gi|223547877|gb|EEF49369.1| TRANSPORT INHIBITOR RESPONSE 1 protein, putative [Ricinus communis]	FALSE
contig01170	4	3	55.3848	60.8421	5.79142	5.927	-0.135579	0.00327173	1	contig01170	#gi|224069581:1-9 predicted protein [Populus trichocarpa] >gi|222844730|gb|EEE82277.1| predicted protein [Populus trichocarpa]	FALSE
contig01171	0	8	0	162.245	0	7.34203	-7.34203	3.13413	0.000734296	contig01171	#gi|224099449:1-9 predicted protein [Populus trichocarpa] >gi|222851308|gb|EEE88855.1| predicted protein [Populus trichocarpa]	FALSE
contig01172	5	5	69.231	101.403	6.11335	6.66396	-0.550617	0.0786005	0.539558	contig01172	#gi|81176251:1-9 photosystem I assembly protein Ycf3 [Lactuca sativa] >gi|297840977|ref|XP_002888370.1| photosystem I assembly protein Ycf3 [Arabidopsis lyrata subsp. lyrata] >gi|78675169|dbj|BAE47595.1| photosystem I assembly protein ycf3 [Lactuca sativa] >gi|255631288|gb|ACU16011.1| unknown [Glycine max] >gi|297334211|gb|EFH64629.1| photosystem I assembly protein Ycf3 [Arabidopsis lyrata subsp.…	FALSE
contig01173	5	2	69.231	40.5614	6.11335	5.34203	0.771311	0.0948259	0.70845	contig01173	nohit	FALSE
contig01174	4	2	55.3848	40.5614	5.79142	5.34203	0.449383	0.0289806	1	contig01174	#gi|356559971:1-9 PREDICTED: eukaryotic translation initiation factor 6-2-like isoform 1 [Glycine max] >gi|356559973|ref|XP_003548270.1| PREDICTED: eukaryotic translation initiation factor 6-2-like isoform 2 [Glycine max]	FALSE
contig01175	0	8	0	162.245	0	7.34203	-7.34203	3.13413	0.000734296	contig01175	#gi|223635291:1-9 RecName: Full=S-adenosylmethionine synthase; Short=AdoMet synthase; AltName: Full=Methionine adenosyltransferase; Short=MAT >gi|153805700|gb|ABS52575.1| S-adenosylmethionine synthetase [Gossypium hirsutum]	FALSE
contig01176	1	7	13.8462	141.965	3.79142	7.14939	-3.35797	1.65934	0.00933855	contig01176	#gi|255581099:1-9 Zeamatin precursor, putative [Ricinus communis] >gi|223529024|gb|EEF31012.1| Zeamatin precursor, putative [Ricinus communis]	FALSE
contig01178	7	15	96.9234	304.21	6.59877	8.24893	-1.65015	1.48235	0.0147674	contig01178	#gi|224102883:1-9 ethylene-insensitive 3a [Populus trichocarpa] >gi|222849249|gb|EEE86796.1| ethylene-insensitive 3a [Populus trichocarpa]	FALSE
contig01179	4	4	55.3848	81.1227	5.79142	6.34203	-0.550617	0.0628804	0.722783	contig01179	nohit	FALSE
contig01180	1	7	13.8462	141.965	3.79142	7.14939	-3.35797	1.65934	0.00933855	contig01180	#gi|24461849:1-9 CTV.2 [Citrus trifoliata]	FALSE
contig01181	2	6	27.6924	121.684	4.79142	6.927	-2.13558	0.848872	0.0690038	contig01181	#gi|357463399:1-9 hypothetical protein MTR_3g087510 [Medicago truncatula] >gi|355491029|gb|AES72232.1| hypothetical protein MTR_3g087510 [Medicago truncatula]	FALSE
contig01182	2	4	27.6924	81.1227	4.79142	6.34203	-1.55062	0.360485	0.231258	contig01182	#gi|224061031:1-9 global transcription factor group [Populus trichocarpa] >gi|222847582|gb|EEE85129.1| global transcription factor group [Populus trichocarpa]	FALSE
contig01183	27	6	373.847	121.684	8.54631	6.927	1.61931	1.65774	0.0077077	contig01183	#gi|57231728:1-9 metallothionein-like [Gossypium hirsutum]	FALSE
contig01184	7	8	96.9234	162.245	6.59877	7.34203	-0.743262	0.215264	0.43107	contig01184	#gi|225454520:1-9 PREDICTED: UPF0667 protein C1orf55 homolog [Vitis vinifera]	FALSE
contig01185	8	1	110.77	20.2807	6.79142	4.34203	2.44938	0.836415	0.0932814	contig01185	#gi|359474588:1-9 PREDICTED: probable methyltransferase PMT14-like [Vitis vinifera]	FALSE
contig01186	4	8	55.3848	162.245	5.79142	7.34203	-1.55062	0.72097	0.0801117	contig01186	#gi|351727607:1-9 uncharacterized protein LOC100499979 [Glycine max] >gi|255628257|gb|ACU14473.1| unknown [Glycine max]	FALSE
contig01187	3	5	41.5386	101.403	5.37638	6.66396	-1.28758	0.338366	0.283182	contig01187	nohit	FALSE
contig01188	0	8	0	162.245	0	7.34203	-7.34203	3.13413	0.000734296	contig01188	#gi|110816009:1-9 HyPRP2 [Gossypium hirsutum]	FALSE
contig01189	1	5	13.8462	101.403	3.79142	6.66396	-2.87254	1.01079	0.0436626	contig01189	#gi|359486310:1-9 PREDICTED: uncharacterized protein LOC100251921 [Vitis vinifera]	FALSE
contig01190	2	4	27.6924	81.1227	4.79142	6.34203	-1.55062	0.360485	0.231258	contig01190	#gi|255570639:1-9 eukaryotic translation initiation factor 2c, putative [Ricinus communis] >gi|223534406|gb|EEF36112.1| eukaryotic translation initiation factor 2c, putative [Ricinus communis]	FALSE
contig01191	1	6	13.8462	121.684	3.79142	6.927	-3.13558	1.32983	0.020366	contig01191	#gi|224118274:1-9 predicted protein [Populus trichocarpa] >gi|222858450|gb|EEE95997.1| predicted protein [Populus trichocarpa]	FALSE
contig01192	12	1	166.154	20.2807	7.37638	4.34203	3.03435	1.57285	0.0201543	contig01192	#gi|321440548:1-9 dehydroascorbate reductase [Theobroma cacao]	FALSE
contig01193	1	7	13.8462	141.965	3.79142	7.14939	-3.35797	1.65934	0.00933855	contig01193	#gi|224112579:1-9 laccase 3 [Populus trichocarpa] >gi|222865273|gb|EEF02404.1| laccase 3 [Populus trichocarpa]	FALSE
contig01194	6	2	83.0772	40.5614	6.37638	5.34203	1.03435	0.185864	0.486203	contig01194	#gi|255542263:1-9 calcium ion binding protein, putative [Ricinus communis] >gi|223548739|gb|EEF50229.1| calcium ion binding protein, putative [Ricinus communis]	FALSE
contig01195	1	9	13.8462	182.526	3.79142	7.51196	-3.72054	2.34009	0.00189136	contig01195	#gi|213950353:1-9 UDP-glucuronic acid decarboxylase 2 [Gossypium hirsutum]	FALSE
contig01196	83	15	1149.23	304.21	10.1665	8.24893	1.91753	6.42035	8.19015e-08	contig01196	#gi|57231728:1-9 metallothionein-like [Gossypium hirsutum]	FALSE
contig01197	4	2	55.3848	40.5614	5.79142	5.34203	0.449383	0.0289806	1	contig01197	#gi|225444938:1-9 PREDICTED: ectonucleotide pyrophosphatase/phosphodiesterase family member 3 [Vitis vinifera]	FALSE
contig01198	14	0	193.847	0	7.59877	0	7.59877	3.1642	0.00139509	contig01198	#gi|297737876:1-9 unnamed protein product [Vitis vinifera]	FALSE
contig01199	8	1	110.77	20.2807	6.79142	4.34203	2.44938	0.836415	0.0932814	contig01199	nohit	FALSE
contig01200	8	0	110.77	0	6.79142	0	6.79142	1.80811	0.0248942	contig01200	nohit	FALSE
contig01201	7	1	96.9234	20.2807	6.59877	4.34203	2.25674	0.66483	0.153966	contig01201	#gi|359372874:1-9 beta carbonic anhydrase 2 [Mesembryanthemum nodiflorum]	FALSE
contig01202	6	3	83.0772	60.8421	6.37638	5.927	0.449383	0.0434709	0.746933	contig01202	#gi|161958666:1-9 similar to putative aldehyde dehydrogenase [Ipomoea nil]	FALSE
contig01203	17	0	235.385	0	7.87888	0	7.87888	3.84224	0.000213296	contig01203	#gi|225447221:1-9 PREDICTED: thylakoid lumenal protein At1g03610, chloroplastic-like [Vitis vinifera]	FALSE
contig01204	4	6	55.3848	121.684	5.79142	6.927	-1.13558	0.3318	0.334206	contig01204	#gi|255551639:1-9 Beta-amylase, putative [Ricinus communis] >gi|223543953|gb|EEF45479.1| Beta-amylase, putative [Ricinus communis]	FALSE
contig01205	5	1	69.231	20.2807	6.11335	4.34203	1.77131	0.347779	0.411691	contig01205	#gi|295687233:1-9 transaldolase [Gossypium hirsutum]	FALSE
contig01206	9	0	124.616	0	6.96134	0	6.96134	2.03413	0.0134696	contig01206	#gi|255569589:1-9 Cyclic nucleotide-gated ion channel, putative [Ricinus communis] >gi|223534910|gb|EEF36596.1| Cyclic nucleotide-gated ion channel, putative [Ricinus communis]	FALSE
contig01207	2	6	27.6924	121.684	4.79142	6.927	-2.13558	0.848872	0.0690038	contig01207	#gi|4210948:1-9 DnaJ protein [Hevea brasiliensis]	FALSE
contig01208	5	5	69.231	101.403	6.11335	6.66396	-0.550617	0.0786005	0.539558	contig01208	#gi|15912287:1-9 AT5g61020/maf19_20 [Arabidopsis thaliana]	FALSE
contig01209	4	8	55.3848	162.245	5.79142	7.34203	-1.55062	0.72097	0.0801117	contig01209	#gi|356509120:1-9 PREDICTED: uncharacterized protein LOC100820369 [Glycine max]	FALSE
contig01210	5	3	69.231	60.8421	6.11335	5.927	0.186349	0.00686216	1	contig01210	#gi|297803642:1-9 ubiquitin-associated /TS-N domain-containing protein [Arabidopsis lyrata subsp. lyrata] >gi|297315541|gb|EFH45964.1| ubiquitin-associated /TS-N domain-containing protein [Arabidopsis lyrata subsp. lyrata]	FALSE
contig01211	9	0	124.616	0	6.96134	0	6.96134	2.03413	0.0134696	contig01211	#gi|357468147:1-9 Tetratricopeptide-like helical domain-containing protein [Medicago truncatula] >gi|355505413|gb|AES86555.1| Tetratricopeptide-like helical domain-containing protein [Medicago truncatula]	FALSE
contig01212	5	3	69.231	60.8421	6.11335	5.927	0.186349	0.00686216	1	contig01212	#gi|383932356:1-9 epidermis-specific secreted glycoprotein EP1-like protein [Gossypium hirsutum]	FALSE
contig01213	5	2	69.231	40.5614	6.11335	5.34203	0.771311	0.0948259	0.70845	contig01213	nohit	FALSE
contig01214	7	18	96.9234	365.052	6.59877	8.51196	-1.91319	2.19598	0.00181912	contig01214	#gi|388514637:1-9 unknown [Lotus japonicus]	FALSE
contig01215	17	2	235.385	40.5614	7.87888	5.34203	2.53685	1.84914	0.00834676	contig01215	#gi|8778823:1-9 T6D22.2 [Arabidopsis thaliana]	FALSE
contig01216	8	1	110.77	20.2807	6.79142	4.34203	2.44938	0.836415	0.0932814	contig01216	nohit	FALSE
contig01217	4	2	55.3848	40.5614	5.79142	5.34203	0.449383	0.0289806	1	contig01217	#gi|255586808:1-9 conserved hypothetical protein [Ricinus communis] >gi|223525977|gb|EEF28366.1| conserved hypothetical protein [Ricinus communis]	FALSE
contig01218	10	12	138.462	243.368	7.11335	7.927	-0.813651	0.378209	0.197442	contig01218	#gi|118485048:1-9 unknown [Populus trichocarpa]	FALSE
contig01219	31	29	429.232	588.14	8.74561	9.20002	-0.454401	0.32033	0.23778	contig01219	#gi|357452629:1-9 Histone H3 [Medicago truncatula] >gi|355485639|gb|AES66842.1| Histone H3 [Medicago truncatula]	FALSE
contig01220	3	4	41.5386	81.1227	5.37638	6.34203	-0.965654	0.169024	0.452227	contig01220	#gi|255585293:1-9 Late embryogenesis abundant protein Lea14-A, putative [Ricinus communis] >gi|223526810|gb|EEF29030.1| Late embryogenesis abundant protein Lea14-A, putative [Ricinus communis]	FALSE
contig01221	1	6	13.8462	121.684	3.79142	6.927	-3.13558	1.32983	0.020366	contig01221	#gi|257219570:1-9 ribosomal protein L37 [Jatropha curcas]	FALSE
contig01222	1	7	13.8462	141.965	3.79142	7.14939	-3.35797	1.65934	0.00933855	contig01222	#gi|255570974:1-9 conserved hypothetical protein [Ricinus communis] >gi|223534218|gb|EEF35933.1| conserved hypothetical protein [Ricinus communis]	FALSE
contig01223	13	13	180.001	263.649	7.49186	8.04247	-0.550617	0.204361	0.326785	contig01223	#gi|357436153:1-9 NADH dehydrogenase subunit [Medicago truncatula] >gi|355477400|gb|AES58603.1| NADH dehydrogenase subunit [Medicago truncatula]	FALSE
contig01224	7	0	96.9234	0	6.59877	0	6.59877	1.5821	0.0465419	contig01224	#gi|255539052:1-9 conserved hypothetical protein [Ricinus communis] >gi|223551292|gb|EEF52778.1| conserved hypothetical protein [Ricinus communis]	FALSE
contig01225	4	2	55.3848	40.5614	5.79142	5.34203	0.449383	0.0289806	1	contig01225	#gi|255548291:1-9 conserved hypothetical protein [Ricinus communis] >gi|223545682|gb|EEF47186.1| conserved hypothetical protein [Ricinus communis]	FALSE
contig01226	0	11	0	223.088	0	7.80147	-7.80147	4.30943	4.90425e-05	contig01226	#gi|356561806:1-9 PREDICTED: uncharacterized protein LOC100816029 [Glycine max]	FALSE
contig01227	3	3	41.5386	60.8421	5.37638	5.927	-0.550617	0.0471603	0.692034	contig01227	#gi|255564428:1-9 elongation factor 1-beta, putative [Ricinus communis] >gi|223537506|gb|EEF39131.1| elongation factor 1-beta, putative [Ricinus communis]	FALSE
contig01228	8	0	110.77	0	6.79142	0	6.79142	1.80811	0.0248942	contig01228	#gi|6856103:1-9 glutathione S-transferase [Gossypium hirsutum]	FALSE
contig01229	2	8	27.6924	162.245	4.79142	7.34203	-2.55062	1.41294	0.0190546	contig01229	#gi|372450219:1-9 rpl2 gene product (mitochondrion) [Phoenix dactylifera] >gi|343478424|gb|AEM43912.1| ribosomal protein L2 [Phoenix dactylifera]	FALSE
contig01230	2	4	27.6924	81.1227	4.79142	6.34203	-1.55062	0.360485	0.231258	contig01230	#gi|255557423:1-9 conserved hypothetical protein [Ricinus communis] >gi|223541159|gb|EEF42715.1| conserved hypothetical protein [Ricinus communis]	FALSE
contig01231	1	6	13.8462	121.684	3.79142	6.927	-3.13558	1.32983	0.020366	contig01231	#gi|255548029:1-9 60S acidic ribosomal protein P1, putative [Ricinus communis] >gi|223545551|gb|EEF47055.1| 60S acidic ribosomal protein P1, putative [Ricinus communis]	FALSE
contig01232	2	4	27.6924	81.1227	4.79142	6.34203	-1.55062	0.360485	0.231258	contig01232	#gi|224078081:1-9 predicted protein [Populus trichocarpa] >gi|222848448|gb|EEE85995.1| predicted protein [Populus trichocarpa]	FALSE
contig01233	5	5	69.231	101.403	6.11335	6.66396	-0.550617	0.0786005	0.539558	contig01233	#gi|255547031:1-9 heat shock protein, putative [Ricinus communis] >gi|223546177|gb|EEF47679.1| heat shock protein, putative [Ricinus communis]	FALSE
contig01234	7	2	96.9234	40.5614	6.59877	5.34203	1.25674	0.295194	0.327043	contig01234	#gi|359479174:1-9 PREDICTED: calmodulin-related protein isoform 4 [Vitis vinifera]	FALSE
contig01235	10	6	138.462	121.684	7.11335	6.927	0.186349	0.0137243	1	contig01235	#gi|356568398:1-9 PREDICTED: signal peptide peptidase-like 2B-like [Glycine max]	FALSE
contig01236	20	402	276.924	8152.84	8.11335	12.9931	-4.87974	127.048	8.43707e-129	contig01236	#gi|1170748:1-9 RecName: Full=Late embryogenesis abundant protein Lea5-D >gi|167349|gb|AAA18544.1| late embryogenesis-abundant protein [Gossypium hirsutum] >gi|167351|gb|AAA18526.1| late embryogenesis-abundant protein [Gossypium hirsutum]	FALSE
contig01237	0	7	0	141.965	0	7.14939	-7.14939	2.74236	0.00180983	contig01237	#gi|356553019:1-9 PREDICTED: uncharacterized protein LOC100776767 [Glycine max]	FALSE
contig01238	6	1	83.0772	20.2807	6.37638	4.34203	2.03435	0.501071	0.253177	contig01238	#gi|297848784:1-9 EMB2394 [Arabidopsis lyrata subsp. lyrata] >gi|297338115|gb|EFH68532.1| EMB2394 [Arabidopsis lyrata subsp. lyrata]	FALSE
contig01239	8	0	110.77	0	6.79142	0	6.79142	1.80811	0.0248942	contig01239	#gi|356514509:1-9 PREDICTED: lecithin-cholesterol acyltransferase-like 1-like [Glycine max]	FALSE
contig01240	3	5	41.5386	101.403	5.37638	6.66396	-1.28758	0.338366	0.283182	contig01240	#gi|255579673:1-9 Serine/threonine-protein kinase ASK1, putative [Ricinus communis] >gi|223529769|gb|EEF31707.1| Serine/threonine-protein kinase ASK1, putative [Ricinus communis]	FALSE
contig01241	5	5	69.231	101.403	6.11335	6.66396	-0.550617	0.0786005	0.539558	contig01241	nohit	FALSE
contig01242	3	7	41.5386	141.965	5.37638	7.14939	-1.77301	0.767455	0.102141	contig01242	#gi|212292505:1-9 CAPRICE [Gossypium hirsutum] >gi|212292509|gb|ACJ24186.1| CAPRICE [Gossypium hirsutum] >gi|212292513|gb|ACJ24188.1| CAPRICE [Gossypium hirsutum] >gi|212292517|gb|ACJ24190.1| CAPRICE [Gossypium hirsutum] >gi|212292521|gb|ACJ24192.1| CAPRICE [Gossypium raimondii] >gi|212292523|gb|ACJ24193.1| CAPRICE [Gossypium herbaceum]	FALSE
contig01243	0	7	0	141.965	0	7.14939	-7.14939	2.74236	0.00180983	contig01243	#gi|359372825:1-9 hypothetical protein [Beta vulgaris]	FALSE
contig01244	7	0	96.9234	0	6.59877	0	6.59877	1.5821	0.0465419	contig01244	nohit	FALSE
contig01245	4	3	55.3848	60.8421	5.79142	5.927	-0.135579	0.00327173	1	contig01245	#gi|224058471:1-9 predicted protein [Populus trichocarpa] >gi|222846784|gb|EEE84331.1| predicted protein [Populus trichocarpa]	FALSE
contig01246	7	0	96.9234	0	6.59877	0	6.59877	1.5821	0.0465419	contig01246	#gi|224124910:1-9 predicted protein [Populus trichocarpa] >gi|222857830|gb|EEE95377.1| predicted protein [Populus trichocarpa]	FALSE
contig01247	6	2	83.0772	40.5614	6.37638	5.34203	1.03435	0.185864	0.486203	contig01247	#gi|255572931:1-9 nucleic acid binding protein, putative [Ricinus communis] >gi|223533206|gb|EEF34962.1| nucleic acid binding protein, putative [Ricinus communis]	FALSE
contig01248	8	2	110.77	40.5614	6.79142	5.34203	1.44938	0.418424	0.217372	contig01248	#gi|255562836:1-9 sur2 hydroxylase/desaturase, putative [Ricinus communis] >gi|223538308|gb|EEF39915.1| sur2 hydroxylase/desaturase, putative [Ricinus communis]	FALSE
contig01249	2	5	27.6924	101.403	4.79142	6.66396	-1.87254	0.592082	0.12808	contig01249	#gi|255577183:1-9 hydroxyacylglutathione hydrolase, putative [Ricinus communis] >gi|223531032|gb|EEF32884.1| hydroxyacylglutathione hydrolase, putative [Ricinus communis]	FALSE
contig01250	5	3	69.231	60.8421	6.11335	5.927	0.186349	0.00686216	1	contig01250	#gi|225448677:1-9 PREDICTED: RING-H2 finger protein ATL72 [Vitis vinifera] >gi|147769463|emb|CAN70348.1| hypothetical protein VITISV_012580 [Vitis vinifera] >gi|297736494|emb|CBI25365.3| unnamed protein product [Vitis vinifera]	FALSE
contig01251	10	0	138.462	0	7.11335	0	7.11335	2.26014	0.00738499	contig01251	#gi|255540407:1-9 2-deoxyglucose-6-phosphate phosphatase, putative [Ricinus communis] >gi|223550383|gb|EEF51870.1| 2-deoxyglucose-6-phosphate phosphatase, putative [Ricinus communis]	FALSE
contig01252	0	9	0	182.526	0	7.51196	-7.51196	3.52589	0.000297924	contig01252	#gi|224117042:1-9 predicted protein [Populus trichocarpa] >gi|222874511|gb|EEF11642.1| predicted protein [Populus trichocarpa]	FALSE
contig01253	6	0	83.0772	0	6.37638	0	6.37638	1.35608	0.0877095	contig01253	#gi|224100909:1-9 predicted protein [Populus trichocarpa] >gi|222851883|gb|EEE89430.1| predicted protein [Populus trichocarpa]	FALSE
contig01254	6	2	83.0772	40.5614	6.37638	5.34203	1.03435	0.185864	0.486203	contig01254	#gi|255541166:1-9 DNA binding protein, putative [Ricinus communis] >gi|223548827|gb|EEF50316.1| DNA binding protein, putative [Ricinus communis]	FALSE
contig01255	4	2	55.3848	40.5614	5.79142	5.34203	0.449383	0.0289806	1	contig01255	#gi|1708311:1-9 RecName: Full=Stromal 70 kDa heat shock-related protein, chloroplastic >gi|170094|gb|AAA18570.1| 80 kDa heat shock protein, partial [Spinacia oleracea]	FALSE
contig01256	8	1	110.77	20.2807	6.79142	4.34203	2.44938	0.836415	0.0932814	contig01256	#gi|224111880:1-9 cytochrome P450 [Populus trichocarpa] >gi|222865050|gb|EEF02181.1| cytochrome P450 [Populus trichocarpa]	FALSE
contig01257	3	7	41.5386	141.965	5.37638	7.14939	-1.77301	0.767455	0.102141	contig01257	#gi|89258491:1-9 putative ribosomal protein L28 [Gossypium hirsutum]	FALSE
contig01258	7	1	96.9234	20.2807	6.59877	4.34203	2.25674	0.66483	0.153966	contig01258	#gi|67003905:1-9 endo-1,4-beta-glucanase [Gossypium hirsutum]	FALSE
contig01259	3	3	41.5386	60.8421	5.37638	5.927	-0.550617	0.0471603	0.692034	contig01259	#gi|157812633:1-9 phosphoenolpyruvate carboxylase [Gossypium hirsutum]	FALSE
contig01260	1	9	13.8462	182.526	3.79142	7.51196	-3.72054	2.34009	0.00189136	contig01260	nohit	FALSE
contig01261	8	0	110.77	0	6.79142	0	6.79142	1.80811	0.0248942	contig01261	#gi|75250205:1-9 RecName: Full=Geranylgeranyl pyrophosphate synthase, chloroplastic; Short=GGPP synthase; Short=GGPS; AltName: Full=(2E,6E)-farnesyl diphosphate synthase; AltName: Full=Dimethylallyltranstransferase; AltName: Full=Farnesyl diphosphate synthase; AltName: Full=Farnesyltranstransferase; AltName: Full=Geranyltranstransferase; Flags: Precursor >gi|14325238|dbj|BAB60678.1| geranylgerany…	FALSE
contig01262	6	19	83.0772	385.333	6.37638	8.58996	-2.21358	2.81637	0.000389495	contig01262	nohit	FALSE
contig01263	5	5	69.231	101.403	6.11335	6.66396	-0.550617	0.0786005	0.539558	contig01263	nohit	FALSE
contig01264	7	0	96.9234	0	6.59877	0	6.59877	1.5821	0.0465419	contig01264	#gi|225455924:1-9 PREDICTED: zinc finger protein CONSTANS-LIKE 16 [Vitis vinifera]	FALSE
contig01265	5	6	69.231	121.684	6.11335	6.927	-0.813651	0.189105	0.37077	contig01265	#gi|225438373:1-9 PREDICTED: probable E3 ubiquitin-protein ligase HERC1 [Vitis vinifera] >gi|296082603|emb|CBI21608.3| unnamed protein product [Vitis vinifera]	FALSE
contig01266	1	8	13.8462	162.245	3.79142	7.34203	-3.55062	1.99668	0.00422527	contig01266	#gi|359482848:1-9 PREDICTED: nucleosome assembly protein 1-like 1-like isoform 1 [Vitis vinifera] >gi|297743095|emb|CBI35962.3| unnamed protein product [Vitis vinifera]	FALSE
contig01267	0	8	0	162.245	0	7.34203	-7.34203	3.13413	0.000734296	contig01267	#gi|225458814:1-9 PREDICTED: zinc finger protein ZAT10-like [Vitis vinifera]	FALSE
contig01268	10	6	138.462	121.684	7.11335	6.927	0.186349	0.0137243	1	contig01268	#gi|297734404:1-9 unnamed protein product [Vitis vinifera]	FALSE
contig01269	0	6	0	121.684	0	6.927	-6.927	2.3506	0.0044607	contig01269	#gi|255551434:1-9 conserved hypothetical protein [Ricinus communis] >gi|223544136|gb|EEF45661.1| conserved hypothetical protein [Ricinus communis]	FALSE
contig01270	4	6	55.3848	121.684	5.79142	6.927	-1.13558	0.3318	0.334206	contig01270	#gi|356551781:1-9 PREDICTED: E3 ubiquitin-protein ligase UPL2-like [Glycine max]	FALSE
contig01271	1	5	13.8462	101.403	3.79142	6.66396	-2.87254	1.01079	0.0436626	contig01271	#gi|224115898:1-9 predicted protein [Populus trichocarpa] >gi|222860217|gb|EEE97764.1| predicted protein [Populus trichocarpa]	FALSE
contig01272	6	2	83.0772	40.5614	6.37638	5.34203	1.03435	0.185864	0.486203	contig01272	#gi|297740678:1-9 unnamed protein product [Vitis vinifera]	FALSE
contig01273	0	6	0	121.684	0	6.927	-6.927	2.3506	0.0044607	contig01273	nohit	FALSE
contig01274	2	5	27.6924	101.403	4.79142	6.66396	-1.87254	0.592082	0.12808	contig01274	#gi|255539555:1-9 arginine/serine-rich splicing factor, putative [Ricinus communis] >gi|223549957|gb|EEF51444.1| arginine/serine-rich splicing factor, putative [Ricinus communis]	FALSE
contig01275	5	2	69.231	40.5614	6.11335	5.34203	0.771311	0.0948259	0.70845	contig01275	#gi|296084586:1-9 unnamed protein product [Vitis vinifera]	FALSE
contig01276	11	4	152.308	81.1227	7.25085	6.34203	0.908815	0.275409	0.307384	contig01276	nohit	FALSE
contig01277	5	5	69.231	101.403	6.11335	6.66396	-0.550617	0.0786005	0.539558	contig01277	#gi|225460694:1-9 PREDICTED: protein SENSITIVE TO PROTON RHIZOTOXICITY 1 isoform 1 [Vitis vinifera] >gi|359493099|ref|XP_003634509.1| PREDICTED: protein SENSITIVE TO PROTON RHIZOTOXICITY 1 isoform 2 [Vitis vinifera] >gi|359493101|ref|XP_003634510.1| PREDICTED: protein SENSITIVE TO PROTON RHIZOTOXICITY 1 isoform 3 [Vitis vinifera] >gi|147859485|emb|CAN81435.1| hypothetical protein VITISV_010700 [V…	FALSE
contig01278	1	5	13.8462	101.403	3.79142	6.66396	-2.87254	1.01079	0.0436626	contig01278	#gi|62131147:1-9 putative ethylene responsive element binding protein 2 [Gossypium hirsutum]	FALSE
contig01279	6	2	83.0772	40.5614	6.37638	5.34203	1.03435	0.185864	0.486203	contig01279	#gi|225427965:1-9 PREDICTED: PI-PLC X-box domain-containing protein DDB_G0293730 [Vitis vinifera]	FALSE
contig01280	0	39	0	790.947	0	9.62744	-9.62744	15.2789	5.26165e-16	contig01280	#gi|255548479:1-9 conserved hypothetical protein [Ricinus communis] >gi|223545776|gb|EEF47280.1| conserved hypothetical protein [Ricinus communis]	FALSE
contig01281	7	2	96.9234	40.5614	6.59877	5.34203	1.25674	0.295194	0.327043	contig01281	#gi|192910756:1-9 60S ribosomal protein L11 [Elaeis guineensis] >gi|192910758|gb|ACF06487.1| 60S ribosomal protein L11 [Elaeis guineensis]	FALSE
contig01282	14	0	193.847	0	7.59877	0	7.59877	3.1642	0.00139509	contig01282	#gi|134142800:1-9 mitochondrial glycine decarboxylase complex P-protein [Populus tremuloides]	FALSE
contig01283	4	16	55.3848	324.491	5.79142	8.34203	-2.55062	2.82587	0.000414741	contig01283	#gi|125591988:1-9 hypothetical protein OsJ_16548 [Oryza sativa Japonica Group]	FALSE
contig01284	0	11	0	223.088	0	7.80147	-7.80147	4.30943	4.90425e-05	contig01284	nohit	FALSE
contig01285	15	0	207.693	0	7.69831	0	7.69831	3.39021	0.000737076	contig01285	#gi|115486793:1-9 Os11g0703900 [Oryza sativa Japonica Group] >gi|62733235|gb|AAX95352.1| dnaK-type molecular chaperone hsp70 - rice (fragment) [Oryza sativa Japonica Group] >gi|77552703|gb|ABA95500.1| Heat shock cognate 70 kDa protein, putative, expressed [Oryza sativa Japonica Group] >gi|113645762|dbj|BAF28903.1| Os11g0703900 [Oryza sativa Japonica Group]	FALSE
contig01286	9	0	124.616	0	6.96134	0	6.96134	2.03413	0.0134696	contig01286	#gi|21435938:1-9 PIN1-like auxin transport protein [Populus tremula x Populus tremuloides]	FALSE
contig01287	2	4	27.6924	81.1227	4.79142	6.34203	-1.55062	0.360485	0.231258	contig01287	#gi|359476719:1-9 PREDICTED: uncharacterized protein LOC100263342 isoform 2 [Vitis vinifera]	FALSE
contig01288	0	9	0	182.526	0	7.51196	-7.51196	3.52589	0.000297924	contig01288	#gi|47934119:1-9 transcription factor DRE-binding factor 2 [Gossypium hirsutum] >gi|71800653|gb|AAZ41376.1| dehydration responsive element-binding protein 2 [Gossypium hirsutum]	FALSE
contig01289	7	0	96.9234	0	6.59877	0	6.59877	1.5821	0.0465419	contig01289	#gi|19569160:1-9 apoplastic anionic gaiacol peroxidase [Gossypium hirsutum]	FALSE
contig01290	6	2	83.0772	40.5614	6.37638	5.34203	1.03435	0.185864	0.486203	contig01290	#gi|224065905:1-9 predicted protein [Populus trichocarpa] >gi|222843707|gb|EEE81254.1| predicted protein [Populus trichocarpa]	FALSE
contig01291	1	5	13.8462	101.403	3.79142	6.66396	-2.87254	1.01079	0.0436626	contig01291	#gi|317106631:1-9 JHL05D22.8 [Jatropha curcas]	FALSE
contig01292	4	2	55.3848	40.5614	5.79142	5.34203	0.449383	0.0289806	1	contig01292	nohit	FALSE
contig01293	1	6	13.8462	121.684	3.79142	6.927	-3.13558	1.32983	0.020366	contig01293	#gi|307136300:1-9 serine-rich protein [Cucumis melo subsp. melo]	FALSE
contig01294	7	0	96.9234	0	6.59877	0	6.59877	1.5821	0.0465419	contig01294	#gi|388513335:1-9 unknown [Lotus japonicus]	FALSE
contig01295	7	5	96.9234	101.403	6.59877	6.66396	-0.0651898	0.00128981	1	contig01295	#gi|80973462:1-9 GDP-D-mannose-3',5'-epimerase [Malpighia glabra]	FALSE
contig01296	2	7	27.6924	141.965	4.79142	7.14939	-2.35797	1.12395	0.0364793	contig01296	#gi|225451754:1-9 PREDICTED: eukaryotic translation initiation factor 3 subunit M [Vitis vinifera] >gi|296082198|emb|CBI21203.3| unnamed protein product [Vitis vinifera]	FALSE
contig01297	5	1	69.231	20.2807	6.11335	4.34203	1.77131	0.347779	0.411691	contig01297	#gi|224113953:1-9 predicted protein [Populus trichocarpa] >gi|222832540|gb|EEE71017.1| predicted protein [Populus trichocarpa]	FALSE
contig01298	5	2	69.231	40.5614	6.11335	5.34203	0.771311	0.0948259	0.70845	contig01298	#gi|297811193:1-9 hypothetical protein ARALYDRAFT_909044 [Arabidopsis lyrata subsp. lyrata] >gi|297319317|gb|EFH49739.1| hypothetical protein ARALYDRAFT_909044 [Arabidopsis lyrata subsp. lyrata]	FALSE
contig01299	7	1	96.9234	20.2807	6.59877	4.34203	2.25674	0.66483	0.153966	contig01299	#gi|255581482:1-9 N-acylneuraminate-9-phosphatase, putative [Ricinus communis] >gi|223528839|gb|EEF30842.1| N-acylneuraminate-9-phosphatase, putative [Ricinus communis]	FALSE
contig01300	6	9	83.0772	182.526	6.37638	7.51196	-1.13558	0.4977	0.186627	contig01300	#gi|147778296:1-9 hypothetical protein VITISV_033219 [Vitis vinifera]	FALSE
contig01301	3	5	41.5386	101.403	5.37638	6.66396	-1.28758	0.338366	0.283182	contig01301	nohit	FALSE
contig01302	8	8	110.77	162.245	6.79142	7.34203	-0.550617	0.125761	0.455579	contig01302	#gi|255573625:1-9 conserved hypothetical protein [Ricinus communis] >gi|223532876|gb|EEF34648.1| conserved hypothetical protein [Ricinus communis]	FALSE
contig01304	8	0	110.77	0	6.79142	0	6.79142	1.80811	0.0248942	contig01304	nohit	FALSE
contig01305	3	3	41.5386	60.8421	5.37638	5.927	-0.550617	0.0471603	0.692034	contig01305	#gi|358248938:1-9 receptor-like protein kinase HSL1-like [Glycine max] >gi|223452438|gb|ACM89546.1| leucine-rich repeat receptor-like protein kinase [Glycine max]	FALSE
contig01306	7	0	96.9234	0	6.59877	0	6.59877	1.5821	0.0465419	contig01306	#gi|359483143:1-9 PREDICTED: unknown protein DS12 from 2D-PAGE of leaf, chloroplastic-like [Vitis vinifera] >gi|298204773|emb|CBI25271.3| unnamed protein product [Vitis vinifera]	FALSE
contig01307	7	0	96.9234	0	6.59877	0	6.59877	1.5821	0.0465419	contig01307	#gi|326200277:1-9 photosytem II 44 kDa protein [Asclepias syriaca] >gi|355331720|gb|AER52409.1| photosytem II 44 kDa protein [Asclepias albicans] >gi|355331803|gb|AER52491.1| photosytem II 44 kDa protein [Asclepias albicans] >gi|355331886|gb|AER52573.1| photosytem II 44 kDa protein [Asclepias coulteri] >gi|355331969|gb|AER52655.1| photosytem II 44 kDa protein [Asclepias cutleri] >gi|355332052|gb|…	FALSE
contig01308	2	7	27.6924	141.965	4.79142	7.14939	-2.35797	1.12395	0.0364793	contig01308	#gi|77416965:1-9 rieske iron-sulfur protein-like [Solanum tuberosum]	FALSE
contig01309	3	4	41.5386	81.1227	5.37638	6.34203	-0.965654	0.169024	0.452227	contig01309	#gi|357513509:1-9 hypothetical protein MTR_8g014480 [Medicago truncatula] >gi|355521065|gb|AET01519.1| hypothetical protein MTR_8g014480 [Medicago truncatula]	FALSE
contig01310	5	2	69.231	40.5614	6.11335	5.34203	0.771311	0.0948259	0.70845	contig01310	#gi|255556934:1-9 Transitional endoplasmic reticulum ATPase, putative [Ricinus communis] >gi|223541363|gb|EEF42914.1| Transitional endoplasmic reticulum ATPase, putative [Ricinus communis]	FALSE
contig01311	1	16	13.8462	324.491	3.79142	8.34203	-4.55062	4.84256	5.66601e-06	contig01311	#gi|224103497:1-9 predicted protein [Populus trichocarpa] >gi|118483253|gb|ABK93529.1| unknown [Populus trichocarpa] >gi|222849487|gb|EEE87034.1| predicted protein [Populus trichocarpa]	FALSE
contig01312	7	0	96.9234	0	6.59877	0	6.59877	1.5821	0.0465419	contig01312	#gi|255367590:1-9 extracellular calcium sensing receptor [Liquidambar formosana]	FALSE
contig01313	9	1	124.616	20.2807	6.96134	4.34203	2.61931	1.01407	0.0565612	contig01313	#gi|359487196:1-9 PREDICTED: uncharacterized protein LOC100248068 [Vitis vinifera] >gi|297742697|emb|CBI35150.3| unnamed protein product [Vitis vinifera]	FALSE
contig01314	0	7	0	141.965	0	7.14939	-7.14939	2.74236	0.00180983	contig01314	#gi|297821465:1-9 peroxidase 17 [Arabidopsis lyrata subsp. lyrata] >gi|297324454|gb|EFH54874.1| peroxidase 17 [Arabidopsis lyrata subsp. lyrata]	FALSE
contig01315	3	4	41.5386	81.1227	5.37638	6.34203	-0.965654	0.169024	0.452227	contig01315	#gi|255574603:1-9 conserved hypothetical protein [Ricinus communis] >gi|223532373|gb|EEF34169.1| conserved hypothetical protein [Ricinus communis]	FALSE
contig01316	14	35	193.847	709.824	7.59877	9.47132	-1.87254	4.14458	1.49164e-05	contig01316	#gi|353441154:1-9 ADP-ribosylation factor [Elaeis guineensis]	FALSE
contig01317	8	0	110.77	0	6.79142	0	6.79142	1.80811	0.0248942	contig01317	#gi|224055553:1-9 predicted protein [Populus trichocarpa] >gi|118483906|gb|ABK93843.1| unknown [Populus trichocarpa] >gi|222845794|gb|EEE83341.1| predicted protein [Populus trichocarpa]	FALSE
contig01318	4	6	55.3848	121.684	5.79142	6.927	-1.13558	0.3318	0.334206	contig01318	#gi|315937232:1-9 ubiquitin-conjugating family protein [Jatropha curcas] >gi|317159571|gb|ADV04060.1| protein binding/ubiquitin-protein ligase 1 [Hevea brasiliensis]	FALSE
contig01319	3	5	41.5386	101.403	5.37638	6.66396	-1.28758	0.338366	0.283182	contig01319	#gi|225462291:1-9 PREDICTED: ALA-interacting subunit 3 [Vitis vinifera] >gi|297736110|emb|CBI24148.3| unnamed protein product [Vitis vinifera]	FALSE
contig01320	3	4	41.5386	81.1227	5.37638	6.34203	-0.965654	0.169024	0.452227	contig01320	#gi|225453995:1-9 PREDICTED: uncharacterized protein LOC100250526 isoform 2 [Vitis vinifera] >gi|225453997|ref|XP_002280612.1| PREDICTED: uncharacterized protein LOC100250526 isoform 1 [Vitis vinifera]	FALSE
contig01321	7	0	96.9234	0	6.59877	0	6.59877	1.5821	0.0465419	contig01321	#gi|294992898:1-9 hydroperoxide lyase [Citrus japonica var. margarita]	FALSE
contig01322	5	1	69.231	20.2807	6.11335	4.34203	1.77131	0.347779	0.411691	contig01322	#gi|225427356:1-9 PREDICTED: lon protease homolog 2, peroxisomal [Vitis vinifera] >gi|297742183|emb|CBI33970.3| unnamed protein product [Vitis vinifera]	FALSE
contig01323	5	2	69.231	40.5614	6.11335	5.34203	0.771311	0.0948259	0.70845	contig01323	#gi|255579971:1-9 hect ubiquitin-protein ligase, putative [Ricinus communis] >gi|223529612|gb|EEF31560.1| hect ubiquitin-protein ligase, putative [Ricinus communis]	FALSE
contig01324	9	9	124.616	182.526	6.96134	7.51196	-0.550617	0.141481	0.474788	contig01324	#gi|351725471:1-9 uncharacterized protein LOC100305687 [Glycine max] >gi|255626315|gb|ACU13502.1| unknown [Glycine max]	FALSE
contig01325	4	6	55.3848	121.684	5.79142	6.927	-1.13558	0.3318	0.334206	contig01325	#gi|359806021:1-9 uncharacterized protein LOC100820098 [Glycine max] >gi|255639602|gb|ACU20095.1| unknown [Glycine max]	FALSE
contig01326	6	8	83.0772	162.245	6.37638	7.34203	-0.965654	0.338048	0.276549	contig01326	#gi|388490984:1-9 unknown [Medicago truncatula] >gi|388505028|gb|AFK40580.1| unknown [Medicago truncatula]	FALSE
contig01327	10	8	138.462	162.245	7.11335	7.34203	-0.228689	0.0240836	0.811965	contig01327	#gi|359483254:1-9 PREDICTED: 60S ribosomal protein L7-4-like [Vitis vinifera] >gi|297735811|emb|CBI18498.3| unnamed protein product [Vitis vinifera]	FALSE
contig01328	5	1	69.231	20.2807	6.11335	4.34203	1.77131	0.347779	0.411691	contig01328	#gi|224158475:1-9 predicted protein [Populus trichocarpa] >gi|222870102|gb|EEF07233.1| predicted protein [Populus trichocarpa]	FALSE
contig01329	4	3	55.3848	60.8421	5.79142	5.927	-0.135579	0.00327173	1	contig01329	#gi|225426550:1-9 PREDICTED: uncharacterized protein LOC100244469 [Vitis vinifera]	FALSE
contig01330	12	7	166.154	141.965	7.37638	7.14939	0.226991	0.0240734	0.818809	contig01330	#gi|224060153:1-9 predicted protein [Populus trichocarpa] >gi|118481395|gb|ABK92640.1| unknown [Populus trichocarpa] >gi|118483186|gb|ABK93497.1| unknown [Populus trichocarpa] >gi|118484849|gb|ABK94291.1| unknown [Populus trichocarpa] >gi|222847321|gb|EEE84868.1| predicted protein [Populus trichocarpa]	FALSE
contig01331	4	5	55.3848	101.403	5.79142	6.66396	-0.872545	0.177794	0.499819	contig01331	#gi|302761312:1-9 hypothetical protein SELMODRAFT_405729 [Selaginella moellendorffii] >gi|302787344|ref|XP_002975442.1| hypothetical protein SELMODRAFT_232506 [Selaginella moellendorffii] >gi|300157016|gb|EFJ23643.1| hypothetical protein SELMODRAFT_232506 [Selaginella moellendorffii] >gi|300167807|gb|EFJ34411.1| hypothetical protein SELMODRAFT_405729 [Selaginella moellendorffii]	FALSE
contig01332	10	1	138.462	20.2807	7.11335	4.34203	2.77131	1.19659	0.0344088	contig01332	#gi|161137763:1-9 DnaJ [Viola baoshanensis]	FALSE
contig01333	0	10	0	202.807	0	7.66396	-7.66396	3.91766	0.000120876	contig01333	#gi|242066364:1-9 hypothetical protein SORBIDRAFT_04g031700 [Sorghum bicolor] >gi|241934302|gb|EES07447.1| hypothetical protein SORBIDRAFT_04g031700 [Sorghum bicolor]	FALSE
contig01334	1	7	13.8462	141.965	3.79142	7.14939	-3.35797	1.65934	0.00933855	contig01334	#gi|206584345:1-9 NAC domain protein NAC4 [Gossypium hirsutum] >gi|206584355|gb|ACI15350.1| NAC domain protein NAC4 [Gossypium hirsutum]	FALSE
contig01335	6	1	83.0772	20.2807	6.37638	4.34203	2.03435	0.501071	0.253177	contig01335	#gi|346577500:1-9 dehydroascorbate reductase [Dimocarpus longan]	FALSE
contig01336	10	1	138.462	20.2807	7.11335	4.34203	2.77131	1.19659	0.0344088	contig01336	#gi|356512404:1-9 PREDICTED: rho GDP-dissociation inhibitor 1-like [Glycine max]	FALSE
contig01337	6	0	83.0772	0	6.37638	0	6.37638	1.35608	0.0877095	contig01337	#gi|255553629:1-9 DNA binding protein, putative [Ricinus communis] >gi|223542837|gb|EEF44373.1| DNA binding protein, putative [Ricinus communis]	FALSE
contig01338	6	3	83.0772	60.8421	6.37638	5.927	0.449383	0.0434709	0.746933	contig01338	#gi|224093182:1-9 predicted protein [Populus trichocarpa] >gi|222875280|gb|EEF12411.1| predicted protein [Populus trichocarpa]	FALSE
contig01339	6	2	83.0772	40.5614	6.37638	5.34203	1.03435	0.185864	0.486203	contig01339	nohit	FALSE
contig01340	12	0	166.154	0	7.37638	0	7.37638	2.71217	0.00230977	contig01340	#gi|69216733:1-9 Ycf3 [Ranunculus macranthus]	FALSE
contig01341	1	6	13.8462	121.684	3.79142	6.927	-3.13558	1.32983	0.020366	contig01341	#gi|255538564:1-9 BRASSINAZOLE-RESISTANT 1 protein, putative [Ricinus communis] >gi|223551048|gb|EEF52534.1| BRASSINAZOLE-RESISTANT 1 protein, putative [Ricinus communis]	FALSE
contig01342	4	3	55.3848	60.8421	5.79142	5.927	-0.135579	0.00327173	1	contig01342	#gi|359482148:1-9 PREDICTED: F-box/kelch-repeat protein At2g44130 [Vitis vinifera]	FALSE
contig01343	0	6	0	121.684	0	6.927	-6.927	2.3506	0.0044607	contig01343	#gi|21592524:1-9 unknown [Arabidopsis thaliana]	FALSE
contig01344	0	7	0	141.965	0	7.14939	-7.14939	2.74236	0.00180983	contig01344	#gi|255560842:1-9 Vacuolar protein sorting-associated protein VPS28, putative [Ricinus communis] >gi|223539333|gb|EEF40924.1| Vacuolar protein sorting-associated protein VPS28, putative [Ricinus communis]	FALSE
contig01345	2	4	27.6924	81.1227	4.79142	6.34203	-1.55062	0.360485	0.231258	contig01345	#gi|356576727:1-9 PREDICTED: uncharacterized protein LOC100814522 [Glycine max]	FALSE
contig01346	1	5	13.8462	101.403	3.79142	6.66396	-2.87254	1.01079	0.0436626	contig01346	#gi|224132668:1-9 predicted protein [Populus trichocarpa] >gi|222868375|gb|EEF05506.1| predicted protein [Populus trichocarpa]	FALSE
contig01347	0	10	0	202.807	0	7.66396	-7.66396	3.91766	0.000120876	contig01347	#gi|224069188:1-9 predicted protein [Populus trichocarpa] >gi|118481936|gb|ABK92901.1| unknown [Populus trichocarpa] >gi|222833489|gb|EEE71966.1| predicted protein [Populus trichocarpa]	FALSE
contig01348	22	0	304.616	0	8.25085	0	8.25085	4.97231	1.19303e-05	contig01348	#gi|255551511:1-9 glutamine synthetase plant, putative [Ricinus communis] >gi|223543889|gb|EEF45415.1| glutamine synthetase plant, putative [Ricinus communis]	FALSE
contig01349	5	1	69.231	20.2807	6.11335	4.34203	1.77131	0.347779	0.411691	contig01349	#gi|356508884:1-9 PREDICTED: calnexin homolog [Glycine max]	FALSE
contig01350	2	6	27.6924	121.684	4.79142	6.927	-2.13558	0.848872	0.0690038	contig01350	#gi|147816495:1-9 hypothetical protein VITISV_007542 [Vitis vinifera]	FALSE
contig01351	5	1	69.231	20.2807	6.11335	4.34203	1.77131	0.347779	0.411691	contig01351	#gi|224112373:1-9 predicted protein [Populus trichocarpa] >gi|118482915|gb|ABK93371.1| unknown [Populus trichocarpa] >gi|222865208|gb|EEF02339.1| predicted protein [Populus trichocarpa]	FALSE
contig01352	4	4	55.3848	81.1227	5.79142	6.34203	-0.550617	0.0628804	0.722783	contig01352	#gi|388521579:1-9 unknown [Medicago truncatula]	FALSE
contig01353	4	4	55.3848	81.1227	5.79142	6.34203	-0.550617	0.0628804	0.722783	contig01353	#gi|224120122:1-9 predicted protein [Populus trichocarpa] >gi|222858920|gb|EEE96467.1| predicted protein [Populus trichocarpa]	FALSE
contig01354	5	1	69.231	20.2807	6.11335	4.34203	1.77131	0.347779	0.411691	contig01354	#gi|326523367:1-9 predicted protein [Hordeum vulgare subsp. vulgare]	FALSE
contig01355	7	2	96.9234	40.5614	6.59877	5.34203	1.25674	0.295194	0.327043	contig01355	#gi|255580957:1-9 dtdp-glucose 4-6-dehydratase, putative [Ricinus communis] >gi|223529130|gb|EEF31110.1| dtdp-glucose 4-6-dehydratase, putative [Ricinus communis]	FALSE
contig01356	2	7	27.6924	141.965	4.79142	7.14939	-2.35797	1.12395	0.0364793	contig01356	#gi|255570175:1-9 protein with unknown function [Ricinus communis] >gi|223534629|gb|EEF36325.1| protein with unknown function [Ricinus communis]	FALSE
contig01357	6	5	83.0772	101.403	6.37638	6.66396	-0.287582	0.0233525	0.765927	contig01357	#gi|255576968:1-9 26S protease regulatory subunit, putative [Ricinus communis] >gi|223531189|gb|EEF33036.1| 26S protease regulatory subunit, putative [Ricinus communis]	FALSE
contig01358	1	5	13.8462	101.403	3.79142	6.66396	-2.87254	1.01079	0.0436626	contig01358	nohit	FALSE
contig01359	6	11	83.0772	223.088	6.37638	7.80147	-1.42509	0.872107	0.0497225	contig01359	nohit	FALSE
contig01360	10	8	138.462	162.245	7.11335	7.34203	-0.228689	0.0240836	0.811965	contig01360	#gi|388521253:1-9 unknown [Lotus japonicus]	FALSE
contig01361	5	2	69.231	40.5614	6.11335	5.34203	0.771311	0.0948259	0.70845	contig01361	#gi|255575790:1-9 nonsense-mediated mRNA decay protein, putative [Ricinus communis] >gi|223531797|gb|EEF33616.1| nonsense-mediated mRNA decay protein, putative [Ricinus communis]	FALSE
contig01362	1	7	13.8462	141.965	3.79142	7.14939	-3.35797	1.65934	0.00933855	contig01362	#gi|224099555:1-9 predicted protein [Populus trichocarpa] >gi|222851351|gb|EEE88898.1| predicted protein [Populus trichocarpa]	FALSE
contig01363	1	7	13.8462	141.965	3.79142	7.14939	-3.35797	1.65934	0.00933855	contig01363	nohit	FALSE
contig01364	2	12	27.6924	243.368	4.79142	7.927	-3.13558	2.65966	0.000709912	contig01364	#gi|255580939:1-9 Auxin-responsive protein IAA16, putative [Ricinus communis] >gi|223529121|gb|EEF31101.1| Auxin-responsive protein IAA16, putative [Ricinus communis]	FALSE
contig01365	7	2	96.9234	40.5614	6.59877	5.34203	1.25674	0.295194	0.327043	contig01365	#gi|118481383:1-9 unknown [Populus trichocarpa]	FALSE
contig01366	3	5	41.5386	101.403	5.37638	6.66396	-1.28758	0.338366	0.283182	contig01366	#gi|224057614:1-9 predicted protein [Populus trichocarpa] >gi|222846542|gb|EEE84089.1| predicted protein [Populus trichocarpa]	FALSE
contig01367	11	7	152.308	141.965	7.25085	7.14939	0.10146	0.00461736	1	contig01367	#gi|255580957:1-9 dtdp-glucose 4-6-dehydratase, putative [Ricinus communis] >gi|223529130|gb|EEF31110.1| dtdp-glucose 4-6-dehydratase, putative [Ricinus communis]	FALSE
contig01368	5	2	69.231	40.5614	6.11335	5.34203	0.771311	0.0948259	0.70845	contig01368	#gi|255537235:1-9 homeobox protein knotted-1, putative [Ricinus communis] >gi|223549583|gb|EEF51071.1| homeobox protein knotted-1, putative [Ricinus communis]	FALSE
contig01369	4	4	55.3848	81.1227	5.79142	6.34203	-0.550617	0.0628804	0.722783	contig01369	#gi|73761699:1-9 MAP kinase [Gossypium hirsutum]	FALSE
contig01370	3	8	41.5386	162.245	5.37638	7.34203	-1.96565	1.01293	0.0598369	contig01370	#gi|300793598:1-9 TPA: TPA_inf: aquaporin PIP2;10 [Gossypium hirsutum]	FALSE
contig01371	7	0	96.9234	0	6.59877	0	6.59877	1.5821	0.0465419	contig01371	#gi|224085165:1-9 one helix protein 2 [Populus trichocarpa] >gi|222856960|gb|EEE94507.1| one helix protein 2 [Populus trichocarpa]	FALSE
contig01372	2	5	27.6924	101.403	4.79142	6.66396	-1.87254	0.592082	0.12808	contig01372	#gi|224551852:1-9 NADPH:cytochrome P450 reductase [Gossypium hirsutum]	FALSE
contig01373	8	9	110.77	182.526	6.79142	7.51196	-0.720542	0.229278	0.329395	contig01373	#gi|351727060:1-9 adenosine 5'-phosphosulfate reductase [Glycine max] >gi|18252504|gb|AAL66290.1|AF452450_1 adenosine 5'-phosphosulfate reductase [Glycine max]	FALSE
contig01374	6	1	83.0772	20.2807	6.37638	4.34203	2.03435	0.501071	0.253177	contig01374	#gi|224101737:1-9 predicted protein [Populus trichocarpa] >gi|222852221|gb|EEE89768.1| predicted protein [Populus trichocarpa]	FALSE
contig01375	4	4	55.3848	81.1227	5.79142	6.34203	-0.550617	0.0628804	0.722783	contig01375	nohit	FALSE
contig01376	3	3	41.5386	60.8421	5.37638	5.927	-0.550617	0.0471603	0.692034	contig01376	#gi|89258500:1-9 DNA binding/zinc ion binding protein [Gossypium hirsutum]	FALSE
contig01377	3	3	41.5386	60.8421	5.37638	5.927	-0.550617	0.0471603	0.692034	contig01377	#gi|225463623:1-9 PREDICTED: probable glycerol kinase isoform 1 [Vitis vinifera] >gi|297743524|emb|CBI36391.3| unnamed protein product [Vitis vinifera]	FALSE
contig01378	10	7	138.462	141.965	7.11335	7.14939	-0.0360435	0.000557261	1	contig01378	#gi|356562904:1-9 PREDICTED: 40S ribosomal protein S11-like [Glycine max]	FALSE
contig01379	5	4	69.231	81.1227	6.11335	6.34203	-0.228689	0.0120418	1	contig01379	#gi|35187452:1-9 fiber NTGP1-related protein [Gossypium barbadense]	FALSE
contig01380	6	0	83.0772	0	6.37638	0	6.37638	1.35608	0.0877095	contig01380	#gi|225437969:1-9 PREDICTED: photosystem II reaction center PSB28 protein, chloroplastic [Vitis vinifera] >gi|297744226|emb|CBI37196.3| unnamed protein product [Vitis vinifera]	FALSE
contig01381	0	9	0	182.526	0	7.51196	-7.51196	3.52589	0.000297924	contig01381	#gi|357122454:1-9 PREDICTED: actin-3-like [Brachypodium distachyon]	FALSE
contig01382	6	0	83.0772	0	6.37638	0	6.37638	1.35608	0.0877095	contig01382	#gi|38679313:1-9 harpin binding protein 1 [Gossypium hirsutum]	FALSE
contig01383	0	7	0	141.965	0	7.14939	-7.14939	2.74236	0.00180983	contig01383	#gi|33324520:1-9 dehydration responsive element binding protein [Gossypium hirsutum] >gi|37727988|gb|AAO43165.1| DRE binding protein 1 [Gossypium hirsutum]	FALSE
contig01384	8	0	110.77	0	6.79142	0	6.79142	1.80811	0.0248942	contig01384	#gi|224119810:1-9 predicted protein [Populus trichocarpa] >gi|222858841|gb|EEE96388.1| predicted protein [Populus trichocarpa]	FALSE
contig01385	1	7	13.8462	141.965	3.79142	7.14939	-3.35797	1.65934	0.00933855	contig01385	#gi|356500303:1-9 PREDICTED: uncharacterized protein LOC100527260 [Glycine max] >gi|255631898|gb|ACU16316.1| unknown [Glycine max]	FALSE
contig01386	4	3	55.3848	60.8421	5.79142	5.927	-0.135579	0.00327173	1	contig01386	#gi|307136002:1-9 ATP-dependent clp protease [Cucumis melo subsp. melo]	FALSE
contig01387	1	5	13.8462	101.403	3.79142	6.66396	-2.87254	1.01079	0.0436626	contig01387	#gi|225431908:1-9 PREDICTED: GTP-binding protein SAR1A [Vitis vinifera]	FALSE
contig01388	4	2	55.3848	40.5614	5.79142	5.34203	0.449383	0.0289806	1	contig01388	#gi|24474446:1-9 nitrate reductase [Tilia platyphyllos]	FALSE
contig01389	12	0	166.154	0	7.37638	0	7.37638	2.71217	0.00230977	contig01389	#gi|297737969:1-9 unnamed protein product [Vitis vinifera]	FALSE
contig01390	0	10	0	202.807	0	7.66396	-7.66396	3.91766	0.000120876	contig01390	#gi|356506032:1-9 PREDICTED: eukaryotic translation initiation factor 1A-like [Glycine max] >gi|356573185|ref|XP_003554744.1| PREDICTED: eukaryotic translation initiation factor 1A-like [Glycine max]	FALSE
contig01391	7	0	96.9234	0	6.59877	0	6.59877	1.5821	0.0465419	contig01391	#gi|13183137:1-9 fatty acid hydroperoxide lyase [Psidium guajava]	FALSE
contig01392	0	6	0	121.684	0	6.927	-6.927	2.3506	0.0044607	contig01392	nohit	FALSE
contig01393	3	4	41.5386	81.1227	5.37638	6.34203	-0.965654	0.169024	0.452227	contig01393	nohit	FALSE
contig01394	0	8	0	162.245	0	7.34203	-7.34203	3.13413	0.000734296	contig01394	#gi|223635291:1-9 RecName: Full=S-adenosylmethionine synthase; Short=AdoMet synthase; AltName: Full=Methionine adenosyltransferase; Short=MAT >gi|153805700|gb|ABS52575.1| S-adenosylmethionine synthetase [Gossypium hirsutum]	FALSE
contig01395	6	1	83.0772	20.2807	6.37638	4.34203	2.03435	0.501071	0.253177	contig01395	nohit	FALSE
contig01396	6	0	83.0772	0	6.37638	0	6.37638	1.35608	0.0877095	contig01396	#gi|356495541:1-9 PREDICTED: aluminum-activated malate transporter 12-like [Glycine max]	FALSE
contig01397	5	14	69.231	283.93	6.11335	8.14939	-2.03604	1.85912	0.0042989	contig01397	#gi|310757475:1-9 cytochrome c oxidase subunit II [Hibiscus cannabinus]	FALSE
contig01398	6	0	83.0772	0	6.37638	0	6.37638	1.35608	0.0877095	contig01398	#gi|356552575:1-9 PREDICTED: plasma membrane ATPase 4-like isoform 1 [Glycine max]	FALSE
contig01399	0	8	0	162.245	0	7.34203	-7.34203	3.13413	0.000734296	contig01399	#gi|193290377:1-9 14-3-3b protein [Gossypium hirsutum]	FALSE
contig01400	3	4	41.5386	81.1227	5.37638	6.34203	-0.965654	0.169024	0.452227	contig01400	nohit	FALSE
contig01401	4	2	55.3848	40.5614	5.79142	5.34203	0.449383	0.0289806	1	contig01401	#gi|24474446:1-9 nitrate reductase [Tilia platyphyllos]	FALSE
contig01402	3	4	41.5386	81.1227	5.37638	6.34203	-0.965654	0.169024	0.452227	contig01402	#gi|224119792:1-9 predicted protein [Populus trichocarpa] >gi|222873245|gb|EEF10376.1| predicted protein [Populus trichocarpa]	FALSE
contig01403	4	10	55.3848	202.807	5.79142	7.66396	-1.87254	1.18416	0.0267817	contig01403	nohit	FALSE
contig01404	6	1	83.0772	20.2807	6.37638	4.34203	2.03435	0.501071	0.253177	contig01404	#gi|357489581:1-9 NAD(P)H-quinone oxidoreductase subunit 6 [Medicago truncatula] >gi|355516413|gb|AES98036.1| NAD(P)H-quinone oxidoreductase subunit 6 [Medicago truncatula]	FALSE
contig01405	1	14	13.8462	283.93	3.79142	8.14939	-4.35797	4.11516	3.05269e-05	contig01405	#gi|224134172:1-9 predicted protein [Populus trichocarpa] >gi|118488859|gb|ABK96239.1| unknown [Populus trichocarpa x Populus deltoides] >gi|222868750|gb|EEF05881.1| predicted protein [Populus trichocarpa]	FALSE
contig01406	5	4	69.231	81.1227	6.11335	6.34203	-0.228689	0.0120418	1	contig01406	nohit	FALSE
contig01407	7	2	96.9234	40.5614	6.59877	5.34203	1.25674	0.295194	0.327043	contig01407	#gi|147815337:1-9 hypothetical protein VITISV_010521 [Vitis vinifera]	FALSE
contig01408	4	3	55.3848	60.8421	5.79142	5.927	-0.135579	0.00327173	1	contig01408	#gi|255574761:1-9 conserved hypothetical protein [Ricinus communis] >gi|223532288|gb|EEF34090.1| conserved hypothetical protein [Ricinus communis]	FALSE
contig01409	5	3	69.231	60.8421	6.11335	5.927	0.186349	0.00686216	1	contig01409	#gi|225448385:1-9 PREDICTED: clathrin light chain 2-like [Vitis vinifera]	FALSE
contig01410	5	4	69.231	81.1227	6.11335	6.34203	-0.228689	0.0120418	1	contig01410	#gi|225460638:1-9 PREDICTED: cellulose synthase A catalytic subunit 6 [UDP-forming] [Vitis vinifera]	FALSE
contig01411	4	4	55.3848	81.1227	5.79142	6.34203	-0.550617	0.0628804	0.722783	contig01411	#gi|224097188:1-9 predicted protein [Populus trichocarpa] >gi|118487186|gb|ABK95421.1| unknown [Populus trichocarpa] >gi|222853771|gb|EEE91318.1| predicted protein [Populus trichocarpa]	FALSE
contig01412	11	7	152.308	141.965	7.25085	7.14939	0.10146	0.00461736	1	contig01412	#gi|225457458:1-9 PREDICTED: transcription factor BTF3 [Vitis vinifera] >gi|296088008|emb|CBI35291.3| unnamed protein product [Vitis vinifera]	FALSE
contig01413	2	5	27.6924	101.403	4.79142	6.66396	-1.87254	0.592082	0.12808	contig01413	#gi|343887315:1-9 spermidine synthase [Citrus unshiu]	FALSE
contig01414	3	4	41.5386	81.1227	5.37638	6.34203	-0.965654	0.169024	0.452227	contig01414	nohit	FALSE
contig01415	6	2	83.0772	40.5614	6.37638	5.34203	1.03435	0.185864	0.486203	contig01415	#gi|1469930:1-9 fiber-specific acyl carrier protein [Gossypium hirsutum]	FALSE
contig01416	6	0	83.0772	0	6.37638	0	6.37638	1.35608	0.0877095	contig01416	nohit	FALSE
contig01417	12	3	166.154	60.8421	7.37638	5.927	1.44938	0.627636	0.120948	contig01417	#gi|224133686:1-9 predicted protein [Populus trichocarpa] >gi|222868632|gb|EEF05763.1| predicted protein [Populus trichocarpa]	FALSE
contig01418	11	0	152.308	0	7.25085	0	7.25085	2.48615	0.00410393	contig01418	#gi|371926680:1-9 ATP synthase CF1 epsilon subunit (chloroplast) [Theobroma grandiflorum]	FALSE
contig01419	0	10	0	202.807	0	7.66396	-7.66396	3.91766	0.000120876	contig01419	#gi|225466065:1-9 PREDICTED: 21 kDa protein [Vitis vinifera] >gi|296084185|emb|CBI24573.3| unnamed protein product [Vitis vinifera]	FALSE
contig01420	14	1	193.847	20.2807	7.59877	4.34203	3.25674	1.96039	0.00680711	contig01420	#gi|81230695:1-9 alpha-expansin 2 [Gossypium hirsutum]	FALSE
contig01421	1	5	13.8462	101.403	3.79142	6.66396	-2.87254	1.01079	0.0436626	contig01421	#gi|224144210:1-9 f-box family protein [Populus trichocarpa] >gi|222866655|gb|EEF03786.1| f-box family protein [Populus trichocarpa]	FALSE
contig01422	5	1	69.231	20.2807	6.11335	4.34203	1.77131	0.347779	0.411691	contig01422	#gi|359487196:1-9 PREDICTED: uncharacterized protein LOC100248068 [Vitis vinifera] >gi|297742697|emb|CBI35150.3| unnamed protein product [Vitis vinifera]	FALSE
contig01423	4	2	55.3848	40.5614	5.79142	5.34203	0.449383	0.0289806	1	contig01423	#gi|224087319:1-9 predicted protein [Populus trichocarpa] >gi|222854095|gb|EEE91642.1| predicted protein [Populus trichocarpa]	FALSE
contig01424	5	7	69.231	141.965	6.11335	7.14939	-1.03604	0.332794	0.246039	contig01424	#gi|38016525:1-9 fiber protein Fb19, partial [Gossypium barbadense]	FALSE
contig01425	3	5	41.5386	101.403	5.37638	6.66396	-1.28758	0.338366	0.283182	contig01425	nohit	FALSE
contig01426	4	4	55.3848	81.1227	5.79142	6.34203	-0.550617	0.0628804	0.722783	contig01426	#gi|225441720:1-9 PREDICTED: zinc finger A20 and AN1 domain-containing stress-associated protein 8 isoform 1 [Vitis vinifera] >gi|225441722|ref|XP_002283050.1| PREDICTED: zinc finger A20 and AN1 domain-containing stress-associated protein 8 isoform 2 [Vitis vinifera] >gi|147783026|emb|CAN65596.1| hypothetical protein VITISV_027161 [Vitis vinifera]	FALSE
contig01427	2	4	27.6924	81.1227	4.79142	6.34203	-1.55062	0.360485	0.231258	contig01427	#gi|224072821:1-9 predicted protein [Populus trichocarpa] >gi|222841330|gb|EEE78877.1| predicted protein [Populus trichocarpa]	FALSE
contig01428	6	3	83.0772	60.8421	6.37638	5.927	0.449383	0.0434709	0.746933	contig01428	#gi|296083945:1-9 unnamed protein product [Vitis vinifera]	FALSE
contig01429	3	4	41.5386	81.1227	5.37638	6.34203	-0.965654	0.169024	0.452227	contig01429	#gi|356563954:1-9 PREDICTED: uncharacterized protein LOC100796128 isoform 1 [Glycine max] >gi|356563956|ref|XP_003550223.1| PREDICTED: uncharacterized protein LOC100796128 isoform 2 [Glycine max]	FALSE
contig01430	1	6	13.8462	121.684	3.79142	6.927	-3.13558	1.32983	0.020366	contig01430	nohit	FALSE
contig01431	1	5	13.8462	101.403	3.79142	6.66396	-2.87254	1.01079	0.0436626	contig01431	#gi|321438027:1-9 ACX [Gossypium hirsutum]	FALSE
contig01432	44	9	609.233	182.526	9.25085	7.51196	1.73889	2.98399	0.000367815	contig01432	#gi|57231728:1-9 metallothionein-like [Gossypium hirsutum]	FALSE
contig01433	8	1	110.77	20.2807	6.79142	4.34203	2.44938	0.836415	0.0932814	contig01433	#gi|224111874:1-9 predicted protein [Populus trichocarpa] >gi|222865049|gb|EEF02180.1| predicted protein [Populus trichocarpa]	FALSE
contig01434	5	1	69.231	20.2807	6.11335	4.34203	1.77131	0.347779	0.411691	contig01434	#gi|225459119:1-9 PREDICTED: probable mitochondrial 2-oxoglutarate/malate carrier protein-like [Vitis vinifera]	FALSE
contig01435	1	5	13.8462	101.403	3.79142	6.66396	-2.87254	1.01079	0.0436626	contig01435	nohit	FALSE
contig01436	4	3	55.3848	60.8421	5.79142	5.927	-0.135579	0.00327173	1	contig01436	#gi|147819347:1-9 hypothetical protein VITISV_023856 [Vitis vinifera]	FALSE
contig01437	3	3	41.5386	60.8421	5.37638	5.927	-0.550617	0.0471603	0.692034	contig01437	#gi|224074998:1-9 predicted protein [Populus trichocarpa] >gi|222841943|gb|EEE79490.1| predicted protein [Populus trichocarpa]	FALSE
contig01438	4	2	55.3848	40.5614	5.79142	5.34203	0.449383	0.0289806	1	contig01438	#gi|226496333:1-9 uncharacterized protein LOC100279736 [Zea mays] >gi|242052887|ref|XP_002455589.1| hypothetical protein SORBIDRAFT_03g013550 [Sorghum bicolor] >gi|357132067|ref|XP_003567654.1| PREDICTED: GTP-binding protein SAR1A-like isoform 1 [Brachypodium distachyon] >gi|357132069|ref|XP_003567655.1| PREDICTED: GTP-binding protein SAR1A-like isoform 2 [Brachypodium distachyon] >gi|219886033|g…	FALSE
contig01439	4	3	55.3848	60.8421	5.79142	5.927	-0.135579	0.00327173	1	contig01439	#gi|224127314:1-9 predicted protein [Populus trichocarpa] >gi|222870701|gb|EEF07832.1| predicted protein [Populus trichocarpa]	FALSE
contig01440	5	1	69.231	20.2807	6.11335	4.34203	1.77131	0.347779	0.411691	contig01440	#gi|224122518:1-9 predicted protein [Populus trichocarpa] >gi|222872435|gb|EEF09566.1| predicted protein [Populus trichocarpa]	FALSE
contig01441	6	3	83.0772	60.8421	6.37638	5.927	0.449383	0.0434709	0.746933	contig01441	#gi|351727781:1-9 uncharacterized protein LOC100306699 [Glycine max] >gi|356505056|ref|XP_003521308.1| PREDICTED: 60S ribosomal protein L23-like [Glycine max] >gi|356548091|ref|XP_003542437.1| PREDICTED: 60S ribosomal protein L23-like isoform 1 [Glycine max] >gi|356548093|ref|XP_003542438.1| PREDICTED: 60S ribosomal protein L23-like isoform 2 [Glycine max] >gi|356572286|ref|XP_003554300.1| PREDIC…	FALSE
contig01442	6	1	83.0772	20.2807	6.37638	4.34203	2.03435	0.501071	0.253177	contig01442	#gi|224103767:1-9 predicted protein [Populus trichocarpa] >gi|118481399|gb|ABK92642.1| unknown [Populus trichocarpa] >gi|222849593|gb|EEE87140.1| predicted protein [Populus trichocarpa]	FALSE
contig01443	6	1	83.0772	20.2807	6.37638	4.34203	2.03435	0.501071	0.253177	contig01443	#gi|225460741:1-9 PREDICTED: multiple C2 and transmembrane domain-containing protein 2-like isoform 2 [Vitis vinifera]	FALSE
contig01444	4	2	55.3848	40.5614	5.79142	5.34203	0.449383	0.0289806	1	contig01444	#gi|118483618:1-9 unknown [Populus trichocarpa]	FALSE
contig01445	4	5	55.3848	101.403	5.79142	6.66396	-0.872545	0.177794	0.499819	contig01445	#gi|297792929:1-9 hypothetical protein ARALYDRAFT_918601 [Arabidopsis lyrata subsp. lyrata] >gi|297310184|gb|EFH40608.1| hypothetical protein ARALYDRAFT_918601 [Arabidopsis lyrata subsp. lyrata]	FALSE
contig01446	4	2	55.3848	40.5614	5.79142	5.34203	0.449383	0.0289806	1	contig01446	#gi|195618794:1-9 histone H4 [Zea mays]	FALSE
contig01447	2	7	27.6924	141.965	4.79142	7.14939	-2.35797	1.12395	0.0364793	contig01447	#gi|356510076:1-9 PREDICTED: 26S protease regulatory subunit S10B homolog B-like isoform 2 [Glycine max] >gi|356518573|ref|XP_003527953.1| PREDICTED: 26S protease regulatory subunit S10B homolog B-like isoform 2 [Glycine max]	FALSE
contig01448	5	1	69.231	20.2807	6.11335	4.34203	1.77131	0.347779	0.411691	contig01448	#gi|255558264:1-9 Curved DNA-binding protein, putative [Ricinus communis] >gi|223540651|gb|EEF42214.1| Curved DNA-binding protein, putative [Ricinus communis]	FALSE
contig01449	5	1	69.231	20.2807	6.11335	4.34203	1.77131	0.347779	0.411691	contig01449	#gi|224069840:1-9 predicted protein [Populus trichocarpa] >gi|222833620|gb|EEE72097.1| predicted protein [Populus trichocarpa]	FALSE
contig01450	5	12	69.231	243.368	6.11335	7.927	-1.81365	1.35866	0.0229882	contig01450	#gi|224136005:1-9 predicted protein [Populus trichocarpa] >gi|222869211|gb|EEF06342.1| predicted protein [Populus trichocarpa]	FALSE
contig01451	17	4	235.385	81.1227	7.87888	6.34203	1.53685	0.968569	0.0470938	contig01451	#gi|159138935:1-9 low molecular weight heat shock protein [Gossypium hirsutum]	FALSE
contig01452	7	0	96.9234	0	6.59877	0	6.59877	1.5821	0.0465419	contig01452	#gi|297819968:1-9 aspartyl protease family protein [Arabidopsis lyrata subsp. lyrata] >gi|297323705|gb|EFH54126.1| aspartyl protease family protein [Arabidopsis lyrata subsp. lyrata]	FALSE
contig01453	7	0	96.9234	0	6.59877	0	6.59877	1.5821	0.0465419	contig01453	#gi|67003905:1-9 endo-1,4-beta-glucanase [Gossypium hirsutum]	FALSE
contig01454	8	0	110.77	0	6.79142	0	6.79142	1.80811	0.0248942	contig01454	#gi|224078910:1-9 predicted protein [Populus trichocarpa] >gi|222848640|gb|EEE86187.1| predicted protein [Populus trichocarpa]	FALSE
contig01455	6	0	83.0772	0	6.37638	0	6.37638	1.35608	0.0877095	contig01455	#gi|255537691:1-9 50S ribosomal protein L18, chloroplast precursor, putative [Ricinus communis] >gi|223549811|gb|EEF51299.1| 50S ribosomal protein L18, chloroplast precursor, putative [Ricinus communis]	FALSE
contig01456	1	7	13.8462	141.965	3.79142	7.14939	-3.35797	1.65934	0.00933855	contig01456	#gi|255556043:1-9 rnf5, putative [Ricinus communis] >gi|223541719|gb|EEF43267.1| rnf5, putative [Ricinus communis]	FALSE
contig01457	4	2	55.3848	40.5614	5.79142	5.34203	0.449383	0.0289806	1	contig01457	#gi|255560858:1-9 tRNA, putative [Ricinus communis] >gi|223539341|gb|EEF40932.1| tRNA, putative [Ricinus communis]	FALSE
contig01458	6	2	83.0772	40.5614	6.37638	5.34203	1.03435	0.185864	0.486203	contig01458	#gi|224129818:1-9 predicted protein [Populus trichocarpa] >gi|118484462|gb|ABK94107.1| unknown [Populus trichocarpa] >gi|118487969|gb|ABK95806.1| unknown [Populus trichocarpa] >gi|222839108|gb|EEE77459.1| predicted protein [Populus trichocarpa]	FALSE
contig01459	3	3	41.5386	60.8421	5.37638	5.927	-0.550617	0.0471603	0.692034	contig01459	#gi|90762220:1-9 suppressor of K+ transport growth defect-like protein [Gossypium hirsutum]	FALSE
contig01460	3	8	41.5386	162.245	5.37638	7.34203	-1.96565	1.01293	0.0598369	contig01460	nohit	FALSE
contig01461	3	4	41.5386	81.1227	5.37638	6.34203	-0.965654	0.169024	0.452227	contig01461	#gi|224106001:1-9 predicted protein [Populus trichocarpa] >gi|222850416|gb|EEE87963.1| predicted protein [Populus trichocarpa]	FALSE
contig01462	2	4	27.6924	81.1227	4.79142	6.34203	-1.55062	0.360485	0.231258	contig01462	#gi|359475799:1-9 PREDICTED: uncharacterized protein LOC100264514 [Vitis vinifera]	FALSE
contig01463	5	3	69.231	60.8421	6.11335	5.927	0.186349	0.00686216	1	contig01463	#gi|298364437:1-9 pyruvate kinase [Camellia oleifera]	FALSE
contig01464	11	1	152.308	20.2807	7.25085	4.34203	2.90881	1.38306	0.034778	contig01464	#gi|301087183:1-9 hypothetical protein, partial [Arachis diogoi]	FALSE
contig01465	4	4	55.3848	81.1227	5.79142	6.34203	-0.550617	0.0628804	0.722783	contig01465	#gi|255536899:1-9 B2 protein, putative [Ricinus communis] >gi|223549415|gb|EEF50903.1| B2 protein, putative [Ricinus communis]	FALSE
contig01466	5	2	69.231	40.5614	6.11335	5.34203	0.771311	0.0948259	0.70845	contig01466	#gi|359474588:1-9 PREDICTED: probable methyltransferase PMT14-like [Vitis vinifera]	FALSE
contig01467	9	8	124.616	162.245	6.96134	7.34203	-0.380692	0.0635256	0.626406	contig01467	#gi|224122208:1-9 predicted protein [Populus trichocarpa] >gi|222872124|gb|EEF09255.1| predicted protein [Populus trichocarpa]	FALSE
contig01468	6	0	83.0772	0	6.37638	0	6.37638	1.35608	0.0877095	contig01468	#gi|151368154:1-9 DNA binding protein-like protein, partial [Gossypium arboreum]	FALSE
contig01469	8	0	110.77	0	6.79142	0	6.79142	1.80811	0.0248942	contig01469	#gi|224138974:1-9 predicted protein [Populus trichocarpa] >gi|222867578|gb|EEF04709.1| predicted protein [Populus trichocarpa]	FALSE
contig01470	1	5	13.8462	101.403	3.79142	6.66396	-2.87254	1.01079	0.0436626	contig01470	nohit	FALSE
contig01471	6	2	83.0772	40.5614	6.37638	5.34203	1.03435	0.185864	0.486203	contig01471	nohit	FALSE
contig01472	0	6	0	121.684	0	6.927	-6.927	2.3506	0.0044607	contig01472	nohit	FALSE
contig01473	6	5	83.0772	101.403	6.37638	6.66396	-0.287582	0.0233525	0.765927	contig01473	nohit	FALSE
contig01474	5	4	69.231	81.1227	6.11335	6.34203	-0.228689	0.0120418	1	contig01474	#gi|119368557:1-9 hypothetical protein GobaCp080 [Gossypium barbadense] >gi|182702251|sp|A0ZZ93.1|YCF1_GOSBA RecName: Full=Putative membrane protein ycf1 >gi|119224919|dbj|BAF41305.1| Hypothetical protein [Gossypium barbadense]	FALSE
contig01475	5	3	69.231	60.8421	6.11335	5.927	0.186349	0.00686216	1	contig01475	#gi|224123330:1-9 predicted protein [Populus trichocarpa] >gi|222871324|gb|EEF08455.1| predicted protein [Populus trichocarpa]	FALSE
contig01476	7	0	96.9234	0	6.59877	0	6.59877	1.5821	0.0465419	contig01476	nohit	FALSE
contig01477	2	4	27.6924	81.1227	4.79142	6.34203	-1.55062	0.360485	0.231258	contig01477	#gi|356542984:1-9 PREDICTED: 26S proteasome non-ATPase regulatory subunit 2 1A-like [Glycine max]	FALSE
contig01478	4	3	55.3848	60.8421	5.79142	5.927	-0.135579	0.00327173	1	contig01478	#gi|224136708:1-9 predicted protein [Populus trichocarpa] >gi|222835240|gb|EEE73675.1| predicted protein [Populus trichocarpa]	FALSE
contig01479	3	5	41.5386	101.403	5.37638	6.66396	-1.28758	0.338366	0.283182	contig01479	#gi|255584242:1-9 proteasome subunit alpha type, putative [Ricinus communis] >gi|223527396|gb|EEF29537.1| proteasome subunit alpha type, putative [Ricinus communis]	FALSE
contig01480	6	1	83.0772	20.2807	6.37638	4.34203	2.03435	0.501071	0.253177	contig01480	#gi|224105587:1-9 predicted protein [Populus trichocarpa] >gi|222850272|gb|EEE87819.1| predicted protein [Populus trichocarpa]	FALSE
contig01481	6	0	83.0772	0	6.37638	0	6.37638	1.35608	0.0877095	contig01481	#gi|255555759:1-9 valacyclovir hydrolase, putative [Ricinus communis] >gi|223541902|gb|EEF43448.1| valacyclovir hydrolase, putative [Ricinus communis]	FALSE
contig01482	0	8	0	162.245	0	7.34203	-7.34203	3.13413	0.000734296	contig01482	#gi|224120958:1-9 predicted protein [Populus trichocarpa] >gi|222872690|gb|EEF09821.1| predicted protein [Populus trichocarpa]	FALSE
contig01483	4	7	55.3848	141.965	5.79142	7.14939	-1.35797	0.515025	0.134326	contig01483	#gi|211905341:1-9 S-adenosyl-L-homocystein hydrolase [Gossypium hirsutum]	FALSE
contig01484	5	1	69.231	20.2807	6.11335	4.34203	1.77131	0.347779	0.411691	contig01484	#gi|224090749:1-9 predicted protein [Populus trichocarpa] >gi|222855047|gb|EEE92594.1| predicted protein [Populus trichocarpa]	FALSE
contig01485	8	1	110.77	20.2807	6.79142	4.34203	2.44938	0.836415	0.0932814	contig01485	#gi|224089205:1-9 cellulose synthase [Populus trichocarpa] >gi|224143917|ref|XP_002336091.1| predicted protein [Populus trichocarpa] >gi|222854633|gb|EEE92180.1| cellulose synthase [Populus trichocarpa] >gi|222872058|gb|EEF09189.1| predicted protein [Populus trichocarpa]	FALSE
contig01486	7	2	96.9234	40.5614	6.59877	5.34203	1.25674	0.295194	0.327043	contig01486	#gi|225449380:1-9 PREDICTED: mannose-1-phosphate guanylyltransferase 1 isoform 1 [Vitis vinifera]	FALSE
contig01487	0	11	0	223.088	0	7.80147	-7.80147	4.30943	4.90425e-05	contig01487	#gi|118481475:1-9 unknown [Populus trichocarpa] >gi|118481572|gb|ABK92728.1| unknown [Populus trichocarpa]	FALSE
contig01488	2	9	27.6924	182.526	4.79142	7.51196	-2.72054	1.71285	0.00989075	contig01488	#gi|224145982:1-9 predicted protein [Populus trichocarpa] >gi|222862711|gb|EEF00218.1| predicted protein [Populus trichocarpa]	FALSE
contig01489	7	11	96.9234	223.088	6.59877	7.80147	-1.20269	0.667626	0.0931812	contig01489	#gi|225458994:1-9 PREDICTED: auxin-responsive protein IAA9 [Vitis vinifera] >gi|313765825|gb|ADR80320.1| indole-3-acetic acid-induced protein 9 [Vitis vinifera]	FALSE
contig01490	6	1	83.0772	20.2807	6.37638	4.34203	2.03435	0.501071	0.253177	contig01490	#gi|255549080:1-9 Gibberellin 3-beta-dioxygenase, putative [Ricinus communis] >gi|223545540|gb|EEF47045.1| Gibberellin 3-beta-dioxygenase, putative [Ricinus communis]	FALSE
contig01491	2	4	27.6924	81.1227	4.79142	6.34203	-1.55062	0.360485	0.231258	contig01491	#gi|225441207:1-9 PREDICTED: zinc finger protein 593-like [Vitis vinifera]	FALSE
contig01492	2	4	27.6924	81.1227	4.79142	6.34203	-1.55062	0.360485	0.231258	contig01492	#gi|296083341:1-9 unnamed protein product [Vitis vinifera]	FALSE
contig01493	4	9	55.3848	182.526	5.79142	7.51196	-1.72054	0.94511	0.0467221	contig01493	#gi|224130302:1-9 predicted protein [Populus trichocarpa] >gi|222838558|gb|EEE76923.1| predicted protein [Populus trichocarpa]	FALSE
contig01494	9	0	124.616	0	6.96134	0	6.96134	2.03413	0.0134696	contig01494	#gi|255549762:1-9 zinc finger protein, putative [Ricinus communis] >gi|223544837|gb|EEF46352.1| zinc finger protein, putative [Ricinus communis]	FALSE
contig01495	5	1	69.231	20.2807	6.11335	4.34203	1.77131	0.347779	0.411691	contig01495	#gi|224142861:1-9 predicted protein [Populus trichocarpa] >gi|222866188|gb|EEF03319.1| predicted protein [Populus trichocarpa]	FALSE
contig01496	6	1	83.0772	20.2807	6.37638	4.34203	2.03435	0.501071	0.253177	contig01496	#gi|224088976:1-9 predicted protein [Populus trichocarpa] >gi|222854564|gb|EEE92111.1| predicted protein [Populus trichocarpa]	FALSE
contig01497	2	4	27.6924	81.1227	4.79142	6.34203	-1.55062	0.360485	0.231258	contig01497	nohit	FALSE
contig01498	2	5	27.6924	101.403	4.79142	6.66396	-1.87254	0.592082	0.12808	contig01498	#gi|225469268:1-9 PREDICTED: putative MO25-like protein At5g47540 [Vitis vinifera] >gi|302141642|emb|CBI18773.3| unnamed protein product [Vitis vinifera]	FALSE
contig01499	5	1	69.231	20.2807	6.11335	4.34203	1.77131	0.347779	0.411691	contig01499	#gi|7406459:1-9 myotubularin-like protein [Arabidopsis thaliana]	FALSE
contig01500	4	2	55.3848	40.5614	5.79142	5.34203	0.449383	0.0289806	1	contig01500	#gi|255569724:1-9 Splicing factor 3B subunit, putative [Ricinus communis] >gi|223534831|gb|EEF36520.1| Splicing factor 3B subunit, putative [Ricinus communis]	FALSE
contig01501	0	6	0	121.684	0	6.927	-6.927	2.3506	0.0044607	contig01501	#gi|147841252:1-9 hypothetical protein VITISV_023819 [Vitis vinifera]	FALSE
contig01502	5	2	69.231	40.5614	6.11335	5.34203	0.771311	0.0948259	0.70845	contig01502	#gi|255549936:1-9 Thylakoid membrane phosphoprotein 14 kDa, chloroplast precursor, putative [Ricinus communis] >gi|223544924|gb|EEF46439.1| Thylakoid membrane phosphoprotein 14 kDa, chloroplast precursor, putative [Ricinus communis]	FALSE
contig01503	7	1	96.9234	20.2807	6.59877	4.34203	2.25674	0.66483	0.153966	contig01503	#gi|255541548:1-9 synaptotagmin, putative [Ricinus communis] >gi|223549018|gb|EEF50507.1| synaptotagmin, putative [Ricinus communis]	FALSE
contig01504	4	6	55.3848	121.684	5.79142	6.927	-1.13558	0.3318	0.334206	contig01504	#gi|82400150:1-9 putative 40S ribosomal protein S8-like protein [Solanum tuberosum]	FALSE
contig01505	4	2	55.3848	40.5614	5.79142	5.34203	0.449383	0.0289806	1	contig01505	#gi|89258491:1-9 putative ribosomal protein L28 [Gossypium hirsutum]	FALSE
contig01506	4	6	55.3848	121.684	5.79142	6.927	-1.13558	0.3318	0.334206	contig01506	#gi|118483528:1-9 unknown [Populus trichocarpa]	FALSE
contig01507	5	3	69.231	60.8421	6.11335	5.927	0.186349	0.00686216	1	contig01507	#gi|255556916:1-9 ATOZI1, putative [Ricinus communis] >gi|223541354|gb|EEF42905.1| ATOZI1, putative [Ricinus communis]	FALSE
contig01508	7	0	96.9234	0	6.59877	0	6.59877	1.5821	0.0465419	contig01508	nohit	FALSE
contig01509	5	1	69.231	20.2807	6.11335	4.34203	1.77131	0.347779	0.411691	contig01509	#gi|224060008:1-9 predicted protein [Populus trichocarpa] >gi|222847285|gb|EEE84832.1| predicted protein [Populus trichocarpa]	FALSE
contig01510	2	7	27.6924	141.965	4.79142	7.14939	-2.35797	1.12395	0.0364793	contig01510	#gi|255579527:1-9 nuclear protein skip, putative [Ricinus communis] >gi|223529854|gb|EEF31786.1| nuclear protein skip, putative [Ricinus communis]	FALSE
contig01511	2	4	27.6924	81.1227	4.79142	6.34203	-1.55062	0.360485	0.231258	contig01511	#gi|255577452:1-9 protein with unknown function [Ricinus communis] >gi|223530938|gb|EEF32797.1| protein with unknown function [Ricinus communis]	FALSE
contig01512	3	5	41.5386	101.403	5.37638	6.66396	-1.28758	0.338366	0.283182	contig01512	#gi|312282191:1-9 unnamed protein product [Thellungiella halophila]	FALSE
contig01513	3	3	41.5386	60.8421	5.37638	5.927	-0.550617	0.0471603	0.692034	contig01513	#gi|150415186:1-9 oxalate oxidase [Theobroma cacao]	FALSE
contig01514	6	0	83.0772	0	6.37638	0	6.37638	1.35608	0.0877095	contig01514	#gi|118481397:1-9 unknown [Populus trichocarpa]	FALSE
contig01515	13	0	180.001	0	7.49186	0	7.49186	2.93818	0.00131477	contig01515	nohit	FALSE
contig01516	8	1	110.77	20.2807	6.79142	4.34203	2.44938	0.836415	0.0932814	contig01516	#gi|147805691:1-9 hypothetical protein VITISV_012674 [Vitis vinifera]	FALSE
contig01517	3	3	41.5386	60.8421	5.37638	5.927	-0.550617	0.0471603	0.692034	contig01517	#gi|297850466:1-9 opc-8:0 CoA ligase1 [Arabidopsis lyrata subsp. lyrata] >gi|297338956|gb|EFH69373.1| opc-8:0 CoA ligase1 [Arabidopsis lyrata subsp. lyrata]	FALSE
contig01518	10	0	138.462	0	7.11335	0	7.11335	2.26014	0.00738499	contig01518	#gi|366984820:1-9 alanine glyoxylate aminotransferase [Peperomia aff. pinoi JN-2011]	FALSE
contig01519	0	6	0	121.684	0	6.927	-6.927	2.3506	0.0044607	contig01519	#gi|337733632:1-9 hypothetical protein [Citrus trifoliata]	FALSE
contig01520	1	5	13.8462	101.403	3.79142	6.66396	-2.87254	1.01079	0.0436626	contig01520	nohit	FALSE
contig01521	2	4	27.6924	81.1227	4.79142	6.34203	-1.55062	0.360485	0.231258	contig01521	#gi|297740039:1-9 unnamed protein product [Vitis vinifera]	FALSE
contig01522	3	3	41.5386	60.8421	5.37638	5.927	-0.550617	0.0471603	0.692034	contig01522	#gi|296082408:1-9 unnamed protein product [Vitis vinifera]	FALSE
contig01523	6	0	83.0772	0	6.37638	0	6.37638	1.35608	0.0877095	contig01523	#gi|224078910:1-9 predicted protein [Populus trichocarpa] >gi|222848640|gb|EEE86187.1| predicted protein [Populus trichocarpa]	FALSE
contig01524	1	11	13.8462	223.088	3.79142	7.80147	-4.01005	3.04059	0.000369634	contig01524	#gi|356556539:1-9 PREDICTED: auxin-responsive protein IAA26-like [Glycine max]	FALSE
contig01525	7	11	96.9234	223.088	6.59877	7.80147	-1.20269	0.667626	0.0931812	contig01525	#gi|388500382:1-9 unknown [Lotus japonicus] >gi|388513519|gb|AFK44821.1| unknown [Lotus japonicus]	FALSE
contig01526	7	1	96.9234	20.2807	6.59877	4.34203	2.25674	0.66483	0.153966	contig01526	#gi|91694293:1-9 gamma-tocopherol methyltransferase [Gossypium hirsutum]	FALSE
contig01527	3	4	41.5386	81.1227	5.37638	6.34203	-0.965654	0.169024	0.452227	contig01527	#gi|224128730:1-9 predicted protein [Populus trichocarpa] >gi|222839186|gb|EEE77537.1| predicted protein [Populus trichocarpa]	FALSE
contig01528	19	4	263.078	81.1227	8.03935	6.34203	1.69731	1.24615	0.0314445	contig01528	#gi|356511994:1-9 PREDICTED: ribulose-phosphate 3-epimerase, chloroplastic-like [Glycine max]	FALSE
contig01529	2	5	27.6924	101.403	4.79142	6.66396	-1.87254	0.592082	0.12808	contig01529	#gi|224087675:1-9 predicted protein [Populus trichocarpa] >gi|222854181|gb|EEE91728.1| predicted protein [Populus trichocarpa]	FALSE
contig01530	5	2	69.231	40.5614	6.11335	5.34203	0.771311	0.0948259	0.70845	contig01530	#gi|357437919:1-9 26S proteasome non-ATPase regulatory subunit [Medicago truncatula] >gi|355478283|gb|AES59486.1| 26S proteasome non-ATPase regulatory subunit [Medicago truncatula]	FALSE
contig01531	6	0	83.0772	0	6.37638	0	6.37638	1.35608	0.0877095	contig01531	#gi|224112933:1-9 predicted protein [Populus trichocarpa] >gi|222865377|gb|EEF02508.1| predicted protein [Populus trichocarpa]	FALSE
contig01532	0	6	0	121.684	0	6.927	-6.927	2.3506	0.0044607	contig01532	nohit	FALSE
contig01533	3	4	41.5386	81.1227	5.37638	6.34203	-0.965654	0.169024	0.452227	contig01533	#gi|255565661:1-9 conserved hypothetical protein [Ricinus communis] >gi|223536908|gb|EEF38546.1| conserved hypothetical protein [Ricinus communis]	FALSE
contig01534	7	0	96.9234	0	6.59877	0	6.59877	1.5821	0.0465419	contig01534	#gi|255545359:1-9 strictosidine synthase, putative [Ricinus communis] >gi|223547191|gb|EEF48687.1| strictosidine synthase, putative [Ricinus communis]	FALSE
contig01535	4	6	55.3848	121.684	5.79142	6.927	-1.13558	0.3318	0.334206	contig01535	#gi|224124970:1-9 predicted protein [Populus trichocarpa] >gi|118483857|gb|ABK93819.1| unknown [Populus trichocarpa] >gi|222857846|gb|EEE95393.1| predicted protein [Populus trichocarpa]	FALSE
contig01536	1	5	13.8462	101.403	3.79142	6.66396	-2.87254	1.01079	0.0436626	contig01536	#gi|297745622:1-9 unnamed protein product [Vitis vinifera]	FALSE
contig01537	3	5	41.5386	101.403	5.37638	6.66396	-1.28758	0.338366	0.283182	contig01537	#gi|147775880:1-9 hypothetical protein VITISV_005154 [Vitis vinifera]	FALSE
contig01538	5	1	69.231	20.2807	6.11335	4.34203	1.77131	0.347779	0.411691	contig01538	#gi|356576871:1-9 PREDICTED: formate--tetrahydrofolate ligase-like [Glycine max]	FALSE
contig01539	12	4	166.154	81.1227	7.37638	6.34203	1.03435	0.371727	0.308572	contig01539	#gi|357507787:1-9 Basic leucine zipper and W2 domain-containing protein [Medicago truncatula] >gi|355499197|gb|AES80400.1| Basic leucine zipper and W2 domain-containing protein [Medicago truncatula]	FALSE
contig01540	3	4	41.5386	81.1227	5.37638	6.34203	-0.965654	0.169024	0.452227	contig01540	#gi|359488197:1-9 PREDICTED: protease Do-like 7-like [Vitis vinifera]	FALSE
contig01541	7	0	96.9234	0	6.59877	0	6.59877	1.5821	0.0465419	contig01541	#gi|255565836:1-9 eukaryotic translation elongation factor, putative [Ricinus communis] >gi|223536837|gb|EEF38476.1| eukaryotic translation elongation factor, putative [Ricinus communis]	FALSE
contig01542	6	0	83.0772	0	6.37638	0	6.37638	1.35608	0.0877095	contig01542	#gi|14279694:1-9 sinapyl alcohol dehydrogenase [Populus tremuloides]	FALSE
contig01543	2	8	27.6924	162.245	4.79142	7.34203	-2.55062	1.41294	0.0190546	contig01543	#gi|224083147:1-9 predicted protein [Populus trichocarpa] >gi|222856403|gb|EEE93950.1| predicted protein [Populus trichocarpa]	FALSE
contig01544	0	10	0	202.807	0	7.66396	-7.66396	3.91766	0.000120876	contig01544	#gi|224074205:1-9 AP2/ERF domain-containing transcription factor [Populus trichocarpa] >gi|222841732|gb|EEE79279.1| AP2/ERF domain-containing transcription factor [Populus trichocarpa]	FALSE
contig01545	4	2	55.3848	40.5614	5.79142	5.34203	0.449383	0.0289806	1	contig01545	#gi|224119200:1-9 predicted protein [Populus trichocarpa] >gi|222858686|gb|EEE96233.1| predicted protein [Populus trichocarpa]	FALSE
contig01546	5	8	69.231	162.245	6.11335	7.34203	-1.22869	0.502505	0.158686	contig01546	#gi|4887020:1-9 Nt-iaa28 deduced protein [Nicotiana tabacum]	FALSE
contig01547	5	1	69.231	20.2807	6.11335	4.34203	1.77131	0.347779	0.411691	contig01547	#gi|255548884:1-9 Ubiquitin-protein ligase BRE1A, putative [Ricinus communis] >gi|223545442|gb|EEF46947.1| Ubiquitin-protein ligase BRE1A, putative [Ricinus communis]	FALSE
contig01548	6	0	83.0772	0	6.37638	0	6.37638	1.35608	0.0877095	contig01548	nohit	FALSE
contig01549	27	0	373.847	0	8.54631	0	8.54631	6.10238	1.05403e-06	contig01549	#gi|62910995:1-9 ultraviolet-B-repressible protein [Gossypium hirsutum]	FALSE
contig01550	5	9	69.231	182.526	6.11335	7.51196	-1.39861	0.693205	0.100053	contig01550	#gi|255568460:1-9 glutathione-s-transferase omega, putative [Ricinus communis] >gi|223535501|gb|EEF37170.1| glutathione-s-transferase omega, putative [Ricinus communis]	FALSE
contig01551	8	6	110.77	121.684	6.79142	6.927	-0.135579	0.00654346	1	contig01551	#gi|356538275:1-9 PREDICTED: 60S ribosomal protein L8-3-like [Glycine max]	FALSE
contig01552	0	7	0	141.965	0	7.14939	-7.14939	2.74236	0.00180983	contig01552	#gi|356527706:1-9 PREDICTED: uncharacterized protein LOC100788902 [Glycine max]	FALSE
contig01553	6	0	83.0772	0	6.37638	0	6.37638	1.35608	0.0877095	contig01553	#gi|224066547:1-9 predicted protein [Populus trichocarpa] >gi|222843856|gb|EEE81403.1| predicted protein [Populus trichocarpa]	FALSE
contig01554	1	5	13.8462	101.403	3.79142	6.66396	-2.87254	1.01079	0.0436626	contig01554	#gi|224108389:1-9 predicted protein [Populus trichocarpa] >gi|222863870|gb|EEF01001.1| predicted protein [Populus trichocarpa]	FALSE
contig01555	5	2	69.231	40.5614	6.11335	5.34203	0.771311	0.0948259	0.70845	contig01555	#gi|224098113:1-9 predicted protein [Populus trichocarpa] >gi|222850941|gb|EEE88488.1| predicted protein [Populus trichocarpa]	FALSE
contig01556	7	1	96.9234	20.2807	6.59877	4.34203	2.25674	0.66483	0.153966	contig01556	#gi|219687745:1-9 transcription factor LHY [Populus nigra] >gi|219687749|dbj|BAH09385.1| PnLHY2 [Populus nigra]	FALSE
contig01557	5	1	69.231	20.2807	6.11335	4.34203	1.77131	0.347779	0.411691	contig01557	#gi|255566888:1-9 Plastid-specific 30S ribosomal protein 1, chloroplast precursor, putative [Ricinus communis] >gi|223536311|gb|EEF37962.1| Plastid-specific 30S ribosomal protein 1, chloroplast precursor, putative [Ricinus communis]	FALSE
contig01558	4	10	55.3848	202.807	5.79142	7.66396	-1.87254	1.18416	0.0267817	contig01558	#gi|225427377:1-9 PREDICTED: 60S ribosomal protein L37a-like [Vitis vinifera]	FALSE
contig01559	6	0	83.0772	0	6.37638	0	6.37638	1.35608	0.0877095	contig01559	#gi|19569160:1-9 apoplastic anionic gaiacol peroxidase [Gossypium hirsutum]	FALSE
contig01560	5	2	69.231	40.5614	6.11335	5.34203	0.771311	0.0948259	0.70845	contig01560	#gi|225445456:1-9 PREDICTED: probable ethanolamine kinase A [Vitis vinifera]	FALSE
contig01561	2	5	27.6924	101.403	4.79142	6.66396	-1.87254	0.592082	0.12808	contig01561	#gi|255556005:1-9 Stem-specific protein TSJT1, putative [Ricinus communis] >gi|223541700|gb|EEF43248.1| Stem-specific protein TSJT1, putative [Ricinus communis]	FALSE
contig01562	4	5	55.3848	101.403	5.79142	6.66396	-0.872545	0.177794	0.499819	contig01562	#gi|89258496:1-9 transferring glycosyl protein [Gossypium hirsutum]	FALSE
contig01563	8	2	110.77	40.5614	6.79142	5.34203	1.44938	0.418424	0.217372	contig01563	#gi|224072821:1-9 predicted protein [Populus trichocarpa] >gi|222841330|gb|EEE78877.1| predicted protein [Populus trichocarpa]	FALSE
contig01564	6	3	83.0772	60.8421	6.37638	5.927	0.449383	0.0434709	0.746933	contig01564	#gi|307949708:1-9 nitrate reductase 2 [Cucumis sativus]	FALSE
contig01565	8	2	110.77	40.5614	6.79142	5.34203	1.44938	0.418424	0.217372	contig01565	#gi|209967445:1-9 60S ribosomal protein L31 [Vernicia fordii]	FALSE
contig01566	3	3	41.5386	60.8421	5.37638	5.927	-0.550617	0.0471603	0.692034	contig01566	#gi|225430656:1-9 PREDICTED: probable UDP-N-acetylglucosamine--peptide N-acetylglucosaminyltransferase SEC [Vitis vinifera] >gi|296085167|emb|CBI28662.3| unnamed protein product [Vitis vinifera]	FALSE
contig01567	28	5	387.694	101.403	8.59877	6.66396	1.93481	2.19154	0.00228503	contig01567	nohit	FALSE
contig01568	21	33	290.77	669.263	8.18374	9.38643	-1.20269	2.00288	0.00321536	contig01568	#gi|297736783:1-9 unnamed protein product [Vitis vinifera]	FALSE
contig01569	7	0	96.9234	0	6.59877	0	6.59877	1.5821	0.0465419	contig01569	#gi|225432654:1-9 PREDICTED: serine/threonine-protein kinase WNK1-like [Vitis vinifera]	FALSE
contig01570	6	1	83.0772	20.2807	6.37638	4.34203	2.03435	0.501071	0.253177	contig01570	#gi|255560015:1-9 AP-1 complex subunit gamma-2, putative [Ricinus communis] >gi|223539863|gb|EEF41443.1| AP-1 complex subunit gamma-2, putative [Ricinus communis]	FALSE
contig01571	9	0	124.616	0	6.96134	0	6.96134	2.03413	0.0134696	contig01571	#gi|356497195:1-9 PREDICTED: PGR5-like protein 1A, chloroplastic-like [Glycine max]	FALSE
contig01572	0	7	0	141.965	0	7.14939	-7.14939	2.74236	0.00180983	contig01572	#gi|224087478:1-9 predicted protein [Populus trichocarpa] >gi|222854153|gb|EEE91700.1| predicted protein [Populus trichocarpa]	FALSE
contig01573	1	5	13.8462	101.403	3.79142	6.66396	-2.87254	1.01079	0.0436626	contig01573	#gi|255555411:1-9 protein binding protein, putative [Ricinus communis] >gi|223542123|gb|EEF43667.1| protein binding protein, putative [Ricinus communis]	FALSE
contig01574	4	2	55.3848	40.5614	5.79142	5.34203	0.449383	0.0289806	1	contig01574	nohit	FALSE
contig01575	0	6	0	121.684	0	6.927	-6.927	2.3506	0.0044607	contig01575	#gi|5802576:1-9 (+)-delta-cadinene sythase [Gossypium arboreum]	FALSE
contig01576	0	6	0	121.684	0	6.927	-6.927	2.3506	0.0044607	contig01576	#gi|224106293:1-9 predicted protein [Populus trichocarpa] >gi|222850524|gb|EEE88071.1| predicted protein [Populus trichocarpa]	FALSE
contig01577	7	8	96.9234	162.245	6.59877	7.34203	-0.743262	0.215264	0.43107	contig01577	#gi|164668308:1-9 PIP2 protein [Gossypium hirsutum]	FALSE
contig01578	11	15	152.308	304.21	7.25085	8.24893	-0.998076	0.670027	0.108143	contig01578	#gi|356538275:1-9 PREDICTED: 60S ribosomal protein L8-3-like [Glycine max]	FALSE
contig01579	2	4	27.6924	81.1227	4.79142	6.34203	-1.55062	0.360485	0.231258	contig01579	#gi|262090294:1-9 DREB1C [Gossypium hirsutum]	FALSE
contig01580	1	5	13.8462	101.403	3.79142	6.66396	-2.87254	1.01079	0.0436626	contig01580	#gi|255569956:1-9 ubiquitin-protein ligase, putative [Ricinus communis] >gi|223534770|gb|EEF36461.1| ubiquitin-protein ligase, putative [Ricinus communis]	FALSE
contig01581	4	2	55.3848	40.5614	5.79142	5.34203	0.449383	0.0289806	1	contig01581	#gi|224108488:1-9 predicted protein [Populus trichocarpa] >gi|222863906|gb|EEF01037.1| predicted protein [Populus trichocarpa]	FALSE
contig01582	1	6	13.8462	121.684	3.79142	6.927	-3.13558	1.32983	0.020366	contig01582	#gi|356506276:1-9 PREDICTED: uncharacterized protein LOC100499972 isoform 1 [Glycine max] >gi|356506278|ref|XP_003521913.1| PREDICTED: uncharacterized protein LOC100499972 isoform 2 [Glycine max] >gi|356506280|ref|XP_003521914.1| PREDICTED: uncharacterized protein LOC100499972 isoform 3 [Glycine max]	FALSE
contig01583	6	2	83.0772	40.5614	6.37638	5.34203	1.03435	0.185864	0.486203	contig01583	#gi|166343823:1-9 beta-tubulin 2 [Gossypium hirsutum]	FALSE
contig01584	8	2	110.77	40.5614	6.79142	5.34203	1.44938	0.418424	0.217372	contig01584	#gi|225457130:1-9 PREDICTED: uncharacterized protein LOC100255354 [Vitis vinifera]	FALSE
contig01585	6	10	83.0772	202.807	6.37638	7.66396	-1.28758	0.676733	0.0805515	contig01585	#gi|224131746:1-9 ethylene-insensitive 3b [Populus trichocarpa] >gi|222837613|gb|EEE75978.1| ethylene-insensitive 3b [Populus trichocarpa]	FALSE
contig01586	8	6	110.77	121.684	6.79142	6.927	-0.135579	0.00654346	1	contig01586	#gi|51980218:1-9 late elongated hypocotyl [Castanea sativa]	FALSE
contig01587	16	24	221.539	486.736	7.79142	8.927	-1.13558	1.3272	0.0151604	contig01587	#gi|328856761:1-9 hypothetical protein MELLADRAFT_87680 [Melampsora larici-populina 98AG31]	FALSE
contig01588	1	11	13.8462	223.088	3.79142	7.80147	-4.01005	3.04059	0.000369634	contig01588	nohit	FALSE
contig01589	7	1	96.9234	20.2807	6.59877	4.34203	2.25674	0.66483	0.153966	contig01589	#gi|255537471:1-9 receptor protein kinase, putative [Ricinus communis] >gi|223549701|gb|EEF51189.1| receptor protein kinase, putative [Ricinus communis]	FALSE
contig01590	3	3	41.5386	60.8421	5.37638	5.927	-0.550617	0.0471603	0.692034	contig01590	#gi|255579617:1-9 conserved hypothetical protein [Ricinus communis] >gi|223529782|gb|EEF31718.1| conserved hypothetical protein [Ricinus communis]	FALSE
contig01591	11	0	152.308	0	7.25085	0	7.25085	2.48615	0.00410393	contig01591	#gi|118132690:1-9 PIP2 protein [Gossypium hirsutum]	FALSE
contig01592	4	2	55.3848	40.5614	5.79142	5.34203	0.449383	0.0289806	1	contig01592	#gi|115457852:1-9 Os04g0349500 [Oryza sativa Japonica Group] >gi|32489919|emb|CAE05511.1| OSJNBa0038P21.4 [Oryza sativa Japonica Group] >gi|113564097|dbj|BAF14440.1| Os04g0349500 [Oryza sativa Japonica Group] >gi|125589973|gb|EAZ30323.1| hypothetical protein OsJ_14370 [Oryza sativa Japonica Group] >gi|215686988|dbj|BAG90858.1| unnamed protein product [Oryza sativa Japonica Group]	FALSE
contig01593	3	4	41.5386	81.1227	5.37638	6.34203	-0.965654	0.169024	0.452227	contig01593	#gi|225436349:1-9 PREDICTED: uncharacterized protein At4g22758 [Vitis vinifera]	FALSE
contig01594	1	5	13.8462	101.403	3.79142	6.66396	-2.87254	1.01079	0.0436626	contig01594	#gi|147854579:1-9 hypothetical protein VITISV_017128 [Vitis vinifera]	FALSE
contig01595	2	4	27.6924	81.1227	4.79142	6.34203	-1.55062	0.360485	0.231258	contig01595	#gi|359482846:1-9 PREDICTED: zinc finger protein NUTCRACKER isoform 2 [Vitis vinifera]	FALSE
contig01596	8	5	110.77	101.403	6.79142	6.66396	0.127455	0.00524879	1	contig01596	nohit	FALSE
contig01598	6	1	83.0772	20.2807	6.37638	4.34203	2.03435	0.501071	0.253177	contig01598	#gi|255556974:1-9 isocitrate dehydrogenase, putative [Ricinus communis] >gi|223541383|gb|EEF42934.1| isocitrate dehydrogenase, putative [Ricinus communis]	FALSE
contig01599	5	2	69.231	40.5614	6.11335	5.34203	0.771311	0.0948259	0.70845	contig01599	#gi|224107769:1-9 predicted protein [Populus trichocarpa] >gi|222863635|gb|EEF00766.1| predicted protein [Populus trichocarpa]	FALSE
contig01600	3	4	41.5386	81.1227	5.37638	6.34203	-0.965654	0.169024	0.452227	contig01600	#gi|359472859:1-9 PREDICTED: MLP-like protein 28-like isoform 2 [Vitis vinifera] >gi|297737683|emb|CBI26884.3| unnamed protein product [Vitis vinifera]	FALSE
contig01601	4	5	55.3848	101.403	5.79142	6.66396	-0.872545	0.177794	0.499819	contig01601	#gi|224085796:1-9 predicted protein [Populus trichocarpa] >gi|2493146|sp|Q43434.1|VATL_GOSHI RecName: Full=V-type proton ATPase 16 kDa proteolipid subunit; Short=V-ATPase 16 kDa proteolipid subunit; AltName: Full=Vacuolar proton pump 16 kDa proteolipid subunit >gi|755148|gb|AAA82976.1| vacuolar H+-ATPase proteolipid (16 kDa) subunit [Gossypium hirsutum] >gi|4519415|dbj|BAA75542.1| vacuolar H+-ATP…	FALSE
contig01602	21	0	290.77	0	8.18374	0	8.18374	4.74629	2.07942e-05	contig01602	#gi|224123402:1-9 predicted protein [Populus trichocarpa] >gi|118486604|gb|ABK95140.1| unknown [Populus trichocarpa] >gi|222871341|gb|EEF08472.1| predicted protein [Populus trichocarpa]	FALSE
contig01603	2	5	27.6924	101.403	4.79142	6.66396	-1.87254	0.592082	0.12808	contig01603	#gi|110648737:1-9 GASA [Fagus sylvatica]	FALSE
contig01604	1	5	13.8462	101.403	3.79142	6.66396	-2.87254	1.01079	0.0436626	contig01604	#gi|225461498:1-9 PREDICTED: 3-hydroxybutyryl-CoA dehydrogenase [Vitis vinifera] >gi|302142978|emb|CBI20273.3| unnamed protein product [Vitis vinifera]	FALSE
contig01605	2	4	27.6924	81.1227	4.79142	6.34203	-1.55062	0.360485	0.231258	contig01605	#gi|255549094:1-9 snf1-kinase beta subunit, plants, putative [Ricinus communis] >gi|223545240|gb|EEF46747.1| snf1-kinase beta subunit, plants, putative [Ricinus communis]	FALSE
contig01606	14	0	193.847	0	7.59877	0	7.59877	3.1642	0.00139509	contig01606	#gi|255546619:1-9 sodium-bile acid cotransporter, putative [Ricinus communis] >gi|223546825|gb|EEF48323.1| sodium-bile acid cotransporter, putative [Ricinus communis]	FALSE
contig01607	0	9	0	182.526	0	7.51196	-7.51196	3.52589	0.000297924	contig01607	nohit	FALSE
contig01608	2	4	27.6924	81.1227	4.79142	6.34203	-1.55062	0.360485	0.231258	contig01608	#gi|356568491:1-9 PREDICTED: uncharacterized protein LOC100788257 [Glycine max]	FALSE
contig01609	3	6	41.5386	121.684	5.37638	6.927	-1.55062	0.540727	0.171921	contig01609	#gi|118489135:1-9 unknown [Populus trichocarpa x Populus deltoides]	FALSE
contig01610	13	0	180.001	0	7.49186	0	7.49186	2.93818	0.00131477	contig01610	nohit	FALSE
contig01611	3	5	41.5386	101.403	5.37638	6.66396	-1.28758	0.338366	0.283182	contig01611	#gi|224085821:1-9 predicted protein [Populus trichocarpa] >gi|222833154|gb|EEE71631.1| predicted protein [Populus trichocarpa]	FALSE
contig01612	3	7	41.5386	141.965	5.37638	7.14939	-1.77301	0.767455	0.102141	contig01612	nohit	FALSE
contig01613	1	7	13.8462	141.965	3.79142	7.14939	-3.35797	1.65934	0.00933855	contig01613	#gi|255626195:1-9 unknown [Glycine max]	FALSE
contig01614	3	4	41.5386	81.1227	5.37638	6.34203	-0.965654	0.169024	0.452227	contig01614	#gi|255563544:1-9 E3 ubiquitin protein ligase upl2, putative [Ricinus communis] >gi|223538012|gb|EEF39625.1| E3 ubiquitin protein ligase upl2, putative [Ricinus communis]	FALSE
contig01615	12	0	166.154	0	7.37638	0	7.37638	2.71217	0.00230977	contig01615	#gi|255561112:1-9 phosphoric diester hydrolase, putative [Ricinus communis] >gi|223539246|gb|EEF40839.1| phosphoric diester hydrolase, putative [Ricinus communis]	FALSE
contig01616	7	2	96.9234	40.5614	6.59877	5.34203	1.25674	0.295194	0.327043	contig01616	#gi|376315434:1-9 PAP10 [Gossypium hirsutum]	FALSE
contig01617	6	2	83.0772	40.5614	6.37638	5.34203	1.03435	0.185864	0.486203	contig01617	#gi|12831474:1-9 PAPS-reductase-like protein [Catharanthus roseus]	FALSE
contig01618	2	4	27.6924	81.1227	4.79142	6.34203	-1.55062	0.360485	0.231258	contig01618	#gi|351721915:1-9 uncharacterized protein LOC547653 [Glycine max] >gi|22597168|gb|AAN03471.1| unknown protein [Glycine max]	FALSE
contig01619	1	5	13.8462	101.403	3.79142	6.66396	-2.87254	1.01079	0.0436626	contig01619	#gi|224054120:1-9 predicted protein [Populus trichocarpa] >gi|222845360|gb|EEE82907.1| predicted protein [Populus trichocarpa]	FALSE
contig01620	0	6	0	121.684	0	6.927	-6.927	2.3506	0.0044607	contig01620	#gi|225447268:1-9 PREDICTED: uncharacterized protein LOC100267059 [Vitis vinifera]	FALSE
contig01621	3	2	41.5386	40.5614	5.37638	5.34203	0.0343459	0.000147916	1	contig01621	#gi|224111880:1-9 cytochrome P450 [Populus trichocarpa] >gi|222865050|gb|EEF02181.1| cytochrome P450 [Populus trichocarpa]	FALSE
contig01622	5	1	69.231	20.2807	6.11335	4.34203	1.77131	0.347779	0.411691	contig01622	#gi|119720820:1-9 30S ribosomal protein S10-like [Brassica rapa]	FALSE
contig01623	1	9	13.8462	182.526	3.79142	7.51196	-3.72054	2.34009	0.00189136	contig01623	#gi|326519046:1-9 predicted protein [Hordeum vulgare subsp. vulgare]	FALSE
contig01624	6	1	83.0772	20.2807	6.37638	4.34203	2.03435	0.501071	0.253177	contig01624	#gi|296088086:1-9 unnamed protein product [Vitis vinifera]	FALSE
contig01625	2	4	27.6924	81.1227	4.79142	6.34203	-1.55062	0.360485	0.231258	contig01625	nohit	FALSE
contig01626	0	6	0	121.684	0	6.927	-6.927	2.3506	0.0044607	contig01626	nohit	FALSE
contig01627	3	3	41.5386	60.8421	5.37638	5.927	-0.550617	0.0471603	0.692034	contig01627	#gi|224064398:1-9 predicted protein [Populus trichocarpa] >gi|222843182|gb|EEE80729.1| predicted protein [Populus trichocarpa]	FALSE
contig01628	8	5	110.77	101.403	6.79142	6.66396	0.127455	0.00524879	1	contig01628	#gi|359483250:1-9 PREDICTED: LOW QUALITY PROTEIN: 60S ribosomal protein L7-4 [Vitis vinifera]	FALSE
contig01629	3	5	41.5386	101.403	5.37638	6.66396	-1.28758	0.338366	0.283182	contig01629	#gi|341833970:1-9 serine/threonine protein kinase-like protein [Pyrus x bretschneideri]	FALSE
contig01630	5	1	69.231	20.2807	6.11335	4.34203	1.77131	0.347779	0.411691	contig01630	#gi|356509214:1-9 PREDICTED: major facilitator superfamily domain-containing protein 5-like [Glycine max]	FALSE
contig01631	14	6	193.847	121.684	7.59877	6.927	0.671776	0.208893	0.372729	contig01631	#gi|192910686:1-9 QM-like protein [Elaeis guineensis]	FALSE
contig01632	2	4	27.6924	81.1227	4.79142	6.34203	-1.55062	0.360485	0.231258	contig01632	#gi|356531102:1-9 PREDICTED: LOW QUALITY PROTEIN: putative phagocytic receptor 1b-like [Glycine max]	FALSE
contig01633	6	3	83.0772	60.8421	6.37638	5.927	0.449383	0.0434709	0.746933	contig01633	#gi|359488553:1-9 PREDICTED: lysosomal alpha-mannosidase-like [Vitis vinifera] >gi|296082271|emb|CBI21276.3| unnamed protein product [Vitis vinifera]	FALSE
contig01634	9	0	124.616	0	6.96134	0	6.96134	2.03413	0.0134696	contig01634	#gi|255555937:1-9 conserved hypothetical protein [Ricinus communis] >gi|223541991|gb|EEF43537.1| conserved hypothetical protein [Ricinus communis]	FALSE
contig01635	1	5	13.8462	101.403	3.79142	6.66396	-2.87254	1.01079	0.0436626	contig01635	#gi|224139382:1-9 predicted protein [Populus trichocarpa] >gi|222867715|gb|EEF04846.1| predicted protein [Populus trichocarpa]	FALSE
contig01636	2	4	27.6924	81.1227	4.79142	6.34203	-1.55062	0.360485	0.231258	contig01636	#gi|255584553:1-9 Diaminopimelate epimerase, putative [Ricinus communis] >gi|223527214|gb|EEF29378.1| Diaminopimelate epimerase, putative [Ricinus communis]	FALSE
contig01637	8	1	110.77	20.2807	6.79142	4.34203	2.44938	0.836415	0.0932814	contig01637	nohit	FALSE
contig01638	10	5	138.462	101.403	7.11335	6.66396	0.449383	0.0724516	0.793613	contig01638	#gi|224134563:1-9 predicted protein [Populus trichocarpa] >gi|222835989|gb|EEE74410.1| predicted protein [Populus trichocarpa]	FALSE
contig01639	6	2	83.0772	40.5614	6.37638	5.34203	1.03435	0.185864	0.486203	contig01639	nohit	FALSE
contig01640	9	3	124.616	60.8421	6.96134	5.927	1.03435	0.278796	0.38187	contig01640	#gi|146432261:1-9 monodehydroascorbate reductase [Vitis vinifera]	FALSE
contig01641	4	2	55.3848	40.5614	5.79142	5.34203	0.449383	0.0289806	1	contig01641	#gi|353681904:1-9 PAL [Gossypium hirsutum]	FALSE
contig01642	4	4	55.3848	81.1227	5.79142	6.34203	-0.550617	0.0628804	0.722783	contig01642	#gi|38258219:1-9 RecName: Full=Peptidyl-prolyl cis-trans isomerase Pin1; Short=PPIase Pin1; AltName: Full=MdPin1; AltName: Full=Rotamase Pin1 >gi|15077233|gb|AAK83088.1|AF290200_1 Pin1-type peptidyl-prolyl cis/trans isomerase [Malus x domestica]	FALSE
contig01643	10	18	138.462	365.052	7.11335	8.51196	-1.39861	1.38641	0.0123066	contig01643	#gi|224102883:1-9 ethylene-insensitive 3a [Populus trichocarpa] >gi|222849249|gb|EEE86796.1| ethylene-insensitive 3a [Populus trichocarpa]	FALSE
contig01644	8	0	110.77	0	6.79142	0	6.79142	1.80811	0.0248942	contig01644	#gi|302822135:1-9 hypothetical protein SELMODRAFT_25109 [Selaginella moellendorffii] >gi|300139468|gb|EFJ06208.1| hypothetical protein SELMODRAFT_25109 [Selaginella moellendorffii]	FALSE
contig01645	4	3	55.3848	60.8421	5.79142	5.927	-0.135579	0.00327173	1	contig01645	#gi|224059614:1-9 predicted protein [Populus trichocarpa] >gi|222847192|gb|EEE84739.1| predicted protein [Populus trichocarpa]	FALSE
contig01646	2	3	27.6924	60.8421	4.79142	5.927	-1.13558	0.1659	0.401502	contig01646	#gi|307715376:1-9 homeodomain-leucine zipper protein HD4 [Gossypium hirsutum]	FALSE
contig01647	6	2	83.0772	40.5614	6.37638	5.34203	1.03435	0.185864	0.486203	contig01647	#gi|224125136:1-9 predicted protein [Populus trichocarpa] >gi|118487408|gb|ABK95532.1| unknown [Populus trichocarpa] >gi|222871139|gb|EEF08270.1| predicted protein [Populus trichocarpa]	FALSE
contig01648	5	2	69.231	40.5614	6.11335	5.34203	0.771311	0.0948259	0.70845	contig01648	#gi|224064009:1-9 predicted protein [Populus trichocarpa] >gi|222843072|gb|EEE80619.1| predicted protein [Populus trichocarpa]	FALSE
contig01649	3	6	41.5386	121.684	5.37638	6.927	-1.55062	0.540727	0.171921	contig01649	nohit	FALSE
contig01650	6	0	83.0772	0	6.37638	0	6.37638	1.35608	0.0877095	contig01650	#gi|224123014:1-9 predicted protein [Populus trichocarpa] >gi|222871805|gb|EEF08936.1| predicted protein [Populus trichocarpa]	FALSE
contig01651	4	4	55.3848	81.1227	5.79142	6.34203	-0.550617	0.0628804	0.722783	contig01651	#gi|224072345:1-9 predicted protein [Populus trichocarpa] >gi|222841127|gb|EEE78674.1| predicted protein [Populus trichocarpa]	FALSE
contig01652	2	6	27.6924	121.684	4.79142	6.927	-2.13558	0.848872	0.0690038	contig01652	#gi|380710175:1-9 chloroplast Trx [Gossypium hirsutum]	FALSE
contig01653	8	0	110.77	0	6.79142	0	6.79142	1.80811	0.0248942	contig01653	#gi|255561554:1-9 hydrolase, putative [Ricinus communis] >gi|223539000|gb|EEF40597.1| hydrolase, putative [Ricinus communis]	FALSE
contig01654	2	4	27.6924	81.1227	4.79142	6.34203	-1.55062	0.360485	0.231258	contig01654	#gi|356516007:1-9 PREDICTED: ubiquitin-conjugating enzyme E2 10-like [Glycine max]	FALSE
contig01655	6	3	83.0772	60.8421	6.37638	5.927	0.449383	0.0434709	0.746933	contig01655	#gi|118132690:1-9 PIP2 protein [Gossypium hirsutum]	FALSE
contig01656	2	4	27.6924	81.1227	4.79142	6.34203	-1.55062	0.360485	0.231258	contig01656	#gi|356571523:1-9 PREDICTED: B2 protein-like [Glycine max]	FALSE
contig01657	3	3	41.5386	60.8421	5.37638	5.927	-0.550617	0.0471603	0.692034	contig01657	#gi|356508564:1-9 PREDICTED: protein SET-like [Glycine max]	FALSE
contig01658	6	0	83.0772	0	6.37638	0	6.37638	1.35608	0.0877095	contig01658	#gi|255554837:1-9 aminomethyltransferase, putative [Ricinus communis] >gi|223542301|gb|EEF43843.1| aminomethyltransferase, putative [Ricinus communis]	FALSE
contig01659	7	3	96.9234	60.8421	6.59877	5.927	0.671776	0.104446	0.749348	contig01659	#gi|9965899:1-9 cinnamate-4-hydroxylase [Gossypium arboreum] >gi|268528125|gb|ACZ06239.1| cinnamate 4-hydroxylase [Gossypium hirsutum]	FALSE
contig01660	0	7	0	141.965	0	7.14939	-7.14939	2.74236	0.00180983	contig01660	#gi|435039:1-9 proline-rich cell wall protein [Gossypium hirsutum]	FALSE
contig01661	7	0	96.9234	0	6.59877	0	6.59877	1.5821	0.0465419	contig01661	#gi|255544946:1-9 Magnesium-chelatase subunit chlD, chloroplast precursor, putative [Ricinus communis] >gi|223547442|gb|EEF48937.1| Magnesium-chelatase subunit chlD, chloroplast precursor, putative [Ricinus communis]	FALSE
contig01662	1	7	13.8462	141.965	3.79142	7.14939	-3.35797	1.65934	0.00933855	contig01662	#gi|302398575:1-9 ARF domain class transcription factor [Malus x domestica]	FALSE
contig01663	2	6	27.6924	121.684	4.79142	6.927	-2.13558	0.848872	0.0690038	contig01663	#gi|18404032:1-9 ubiquitin-conjugating enzyme E2 variant 1C [Arabidopsis thaliana] >gi|75313485|sp|Q9SJ44.1|UEV1C_ARATH RecName: Full=Ubiquitin-conjugating enzyme E2 variant 1C; Short=Ubc enzyme variant 1C; AltName: Full=Protein MMS ZWEI HOMOLOG 3 >gi|4510363|gb|AAD21451.1| E2, ubiquitin-conjugating enzyme, putative [Arabidopsis thaliana] >gi|17065368|gb|AAL32838.1| putative ubiquitin-conjugating…	FALSE
contig01664	7	5	96.9234	101.403	6.59877	6.66396	-0.0651898	0.00128981	1	contig01664	#gi|224067922:1-9 predicted protein [Populus trichocarpa] >gi|222844326|gb|EEE81873.1| predicted protein [Populus trichocarpa]	FALSE
contig01665	7	2	96.9234	40.5614	6.59877	5.34203	1.25674	0.295194	0.327043	contig01665	#gi|357520255:1-9 Ferrochelatase [Medicago truncatula] >gi|355524438|gb|AET04892.1| Ferrochelatase [Medicago truncatula]	FALSE
contig01666	1	5	13.8462	101.403	3.79142	6.66396	-2.87254	1.01079	0.0436626	contig01666	#gi|255571263:1-9 coatomer delta subunit, putative [Ricinus communis] >gi|223534075|gb|EEF35793.1| coatomer delta subunit, putative [Ricinus communis]	FALSE
contig01667	6	0	83.0772	0	6.37638	0	6.37638	1.35608	0.0877095	contig01667	#gi|377823334:1-9 photosystem I p700 chlorophyll A apoprotein A2, partial (chloroplast) [Portulaca oleracea]	FALSE
contig01668	4	2	55.3848	40.5614	5.79142	5.34203	0.449383	0.0289806	1	contig01668	#gi|255579663:1-9 conserved hypothetical protein [Ricinus communis] >gi|223529764|gb|EEF31702.1| conserved hypothetical protein [Ricinus communis]	FALSE
contig01669	1	5	13.8462	101.403	3.79142	6.66396	-2.87254	1.01079	0.0436626	contig01669	#gi|164652942:1-9 14-3-3e protein [Gossypium hirsutum]	FALSE
contig01670	2	6	27.6924	121.684	4.79142	6.927	-2.13558	0.848872	0.0690038	contig01670	#gi|255565184:1-9 Splicing factor, arginine/serine-rich, putative [Ricinus communis] >gi|223537146|gb|EEF38779.1| Splicing factor, arginine/serine-rich, putative [Ricinus communis]	FALSE
contig01671	3	5	41.5386	101.403	5.37638	6.66396	-1.28758	0.338366	0.283182	contig01671	#gi|225435850:1-9 PREDICTED: pre-mRNA branch site p14-like protein [Vitis vinifera] >gi|147809527|emb|CAN62387.1| hypothetical protein VITISV_037629 [Vitis vinifera] >gi|147810953|emb|CAN67767.1| hypothetical protein VITISV_042768 [Vitis vinifera] >gi|296083881|emb|CBI24269.3| unnamed protein product [Vitis vinifera]	FALSE
contig01672	10	0	138.462	0	7.11335	0	7.11335	2.26014	0.00738499	contig01672	#gi|225459996:1-9 PREDICTED: probable sucrose-phosphate synthase 4 [Vitis vinifera] >gi|58825798|gb|AAW82754.1| sucrose-phosphate synthase 1 [Vitis vinifera]	FALSE
contig01673	1	6	13.8462	121.684	3.79142	6.927	-3.13558	1.32983	0.020366	contig01673	#gi|255581067:1-9 Aquaporin PIP1.1, putative [Ricinus communis] >gi|223529047|gb|EEF31033.1| Aquaporin PIP1.1, putative [Ricinus communis]	FALSE
contig01674	4	2	55.3848	40.5614	5.79142	5.34203	0.449383	0.0289806	1	contig01674	nohit	FALSE
contig01675	7	3	96.9234	60.8421	6.59877	5.927	0.671776	0.104446	0.749348	contig01675	#gi|255582806:1-9 heat shock protein, putative [Ricinus communis] >gi|223528145|gb|EEF30214.1| heat shock protein, putative [Ricinus communis]	FALSE
contig01676	8	19	110.77	385.333	6.79142	8.58996	-1.79854	2.12588	0.00255732	contig01676	#gi|359494786:1-9 PREDICTED: putative quinone-oxidoreductase homolog, chloroplastic [Vitis vinifera]	FALSE
contig01677	0	6	0	121.684	0	6.927	-6.927	2.3506	0.0044607	contig01677	#gi|148807160:1-9 putative S-adenosyl-methionine 3-amino-3-carboxypropyl transferase [Prunus dulcis]	FALSE
contig01678	6	0	83.0772	0	6.37638	0	6.37638	1.35608	0.0877095	contig01678	#gi|359482366:1-9 PREDICTED: pre-mRNA-processing-splicing factor 8-like isoform 1 [Vitis vinifera]	FALSE
contig01679	1	5	13.8462	101.403	3.79142	6.66396	-2.87254	1.01079	0.0436626	contig01679	#gi|225460668:1-9 PREDICTED: tubby-like F-box protein 8-like [Vitis vinifera]	FALSE
contig01680	6	0	83.0772	0	6.37638	0	6.37638	1.35608	0.0877095	contig01680	#gi|255581069:1-9 ER glycerol-phosphate acyltransferase [Ricinus communis] >gi|223529048|gb|EEF31034.1| ER glycerol-phosphate acyltransferase [Ricinus communis]	FALSE
contig01681	0	6	0	121.684	0	6.927	-6.927	2.3506	0.0044607	contig01681	#gi|359482888:1-9 PREDICTED: auxin-responsive protein IAA26-like [Vitis vinifera]	FALSE
contig01682	5	5	69.231	101.403	6.11335	6.66396	-0.550617	0.0786005	0.539558	contig01682	#gi|255547564:1-9 translation initiation factor, putative [Ricinus communis] >gi|223545890|gb|EEF47393.1| translation initiation factor, putative [Ricinus communis]	FALSE
contig01683	9	0	124.616	0	6.96134	0	6.96134	2.03413	0.0134696	contig01683	#gi|118484252:1-9 unknown [Populus trichocarpa]	FALSE
contig01684	5	3	69.231	60.8421	6.11335	5.927	0.186349	0.00686216	1	contig01684	#gi|255566995:1-9 oligopeptide transporter, putative [Ricinus communis] >gi|223536268|gb|EEF37920.1| oligopeptide transporter, putative [Ricinus communis]	FALSE
contig01685	26	0	360.001	0	8.49186	0	8.49186	5.87636	1.90982e-06	contig01685	#gi|829285:1-9 gluthamine synthetase [Pisum sativum]	FALSE
contig01686	6	0	83.0772	0	6.37638	0	6.37638	1.35608	0.0877095	contig01686	#gi|255587337:1-9 pepsin A, putative [Ricinus communis] >gi|223525662|gb|EEF28148.1| pepsin A, putative [Ricinus communis]	FALSE
contig01687	4	3	55.3848	60.8421	5.79142	5.927	-0.135579	0.00327173	1	contig01687	#gi|89276295:1-9 actin depolymerizing factor 8 [Gossypium hirsutum] >gi|119388970|gb|AAY88048.2| actin depolymerizing factor [Gossypium hirsutum]	FALSE
contig01688	4	4	55.3848	81.1227	5.79142	6.34203	-0.550617	0.0628804	0.722783	contig01688	#gi|225444782:1-9 PREDICTED: 40S ribosomal protein S3-3 [Vitis vinifera] >gi|297738588|emb|CBI27833.3| unnamed protein product [Vitis vinifera]	FALSE
contig01689	0	6	0	121.684	0	6.927	-6.927	2.3506	0.0044607	contig01689	#gi|224124344:1-9 predicted protein [Populus trichocarpa] >gi|222857684|gb|EEE95231.1| predicted protein [Populus trichocarpa]	FALSE
contig01690	5	3	69.231	60.8421	6.11335	5.927	0.186349	0.00686216	1	contig01690	nohit	FALSE
contig01691	31	5	429.232	101.403	8.74561	6.66396	2.08165	2.66544	0.000956055	contig01691	#gi|255582806:1-9 heat shock protein, putative [Ricinus communis] >gi|223528145|gb|EEF30214.1| heat shock protein, putative [Ricinus communis]	FALSE
contig01692	1	5	13.8462	101.403	3.79142	6.66396	-2.87254	1.01079	0.0436626	contig01692	#gi|193290377:1-9 14-3-3b protein [Gossypium hirsutum]	FALSE
contig01693	3	4	41.5386	81.1227	5.37638	6.34203	-0.965654	0.169024	0.452227	contig01693	nohit	FALSE
contig01694	6	0	83.0772	0	6.37638	0	6.37638	1.35608	0.0877095	contig01694	#gi|2425107:1-9 glutathione reductase (NADPH) [Vitis vinifera]	FALSE
contig01695	9	0	124.616	0	6.96134	0	6.96134	2.03413	0.0134696	contig01695	#gi|110725975:1-9 chloroplast omega-3 fatty acid desaturase [Olea europaea]	FALSE
contig01696	5	1	69.231	20.2807	6.11335	4.34203	1.77131	0.347779	0.411691	contig01696	#gi|147785125:1-9 hypothetical protein VITISV_001611 [Vitis vinifera]	FALSE
contig01697	1	6	13.8462	121.684	3.79142	6.927	-3.13558	1.32983	0.020366	contig01697	#gi|255569924:1-9 Flavonol 4'-sulfotransferase, putative [Ricinus communis] >gi|223534754|gb|EEF36445.1| Flavonol 4'-sulfotransferase, putative [Ricinus communis]	FALSE
contig01698	1	5	13.8462	101.403	3.79142	6.66396	-2.87254	1.01079	0.0436626	contig01698	#gi|224101775:1-9 predicted protein [Populus trichocarpa] >gi|222852236|gb|EEE89783.1| predicted protein [Populus trichocarpa]	FALSE
contig01699	9	6	124.616	121.684	6.96134	6.927	0.0343459	0.000443748	1	contig01699	#gi|255566636:1-9 60S ribosomal protein L3, putative [Ricinus communis] >gi|223536393|gb|EEF38042.1| 60S ribosomal protein L3, putative [Ricinus communis]	FALSE
contig01700	6	2	83.0772	40.5614	6.37638	5.34203	1.03435	0.185864	0.486203	contig01700	#gi|270055150:1-9 phenylacetaldehyde reductase [Rosa x damascena]	FALSE
contig01701	4	3	55.3848	60.8421	5.79142	5.927	-0.135579	0.00327173	1	contig01701	#gi|225432394:1-9 PREDICTED: sodium/hydrogen exchanger 2 [Vitis vinifera] >gi|147792256|emb|CAN61480.1| hypothetical protein VITISV_010931 [Vitis vinifera] >gi|297736919|emb|CBI26120.3| unnamed protein product [Vitis vinifera]	FALSE
contig01702	3	7	41.5386	141.965	5.37638	7.14939	-1.77301	0.767455	0.102141	contig01702	#gi|255547740:1-9 protein with unknown function [Ricinus communis] >gi|223545978|gb|EEF47481.1| protein with unknown function [Ricinus communis]	FALSE
contig01703	8	1	110.77	20.2807	6.79142	4.34203	2.44938	0.836415	0.0932814	contig01703	#gi|11036950:1-9 QM-like protein [Elaeis guineensis]	FALSE
contig01704	4	7	55.3848	141.965	5.79142	7.14939	-1.35797	0.515025	0.134326	contig01704	#gi|9651644:1-9 protein kinase [Gossypium hirsutum] >gi|1000086|gb|AAB03080.1| E6 [Gossypium hirsutum] >gi|209361541|gb|ACI43387.1| E6-3 protein kinase [Gossypium hirsutum]	FALSE
contig01705	3	3	41.5386	60.8421	5.37638	5.927	-0.550617	0.0471603	0.692034	contig01705	#gi|224077216:1-9 predicted protein [Populus trichocarpa] >gi|222848147|gb|EEE85694.1| predicted protein [Populus trichocarpa]	FALSE
contig01706	2	6	27.6924	121.684	4.79142	6.927	-2.13558	0.848872	0.0690038	contig01706	#gi|353441154:1-9 ADP-ribosylation factor [Elaeis guineensis]	FALSE
contig01707	4	3	55.3848	60.8421	5.79142	5.927	-0.135579	0.00327173	1	contig01707	nohit	FALSE
contig01708	2	4	27.6924	81.1227	4.79142	6.34203	-1.55062	0.360485	0.231258	contig01708	#gi|218191283:1-9 hypothetical protein OsI_08312 [Oryza sativa Indica Group]	FALSE
contig01709	0	8	0	162.245	0	7.34203	-7.34203	3.13413	0.000734296	contig01709	#gi|28932772:1-9 FPh1 [Gossypium hirsutum]	FALSE
contig01710	2	4	27.6924	81.1227	4.79142	6.34203	-1.55062	0.360485	0.231258	contig01710	#gi|15824574:1-9 ribosomal protein [Petunia x hybrida]	FALSE
contig01711	8	1	110.77	20.2807	6.79142	4.34203	2.44938	0.836415	0.0932814	contig01711	#gi|225436339:1-9 PREDICTED: arogenate dehydratase/prephenate dehydratase 6, chloroplastic [Vitis vinifera] >gi|147815482|emb|CAN68383.1| hypothetical protein VITISV_041082 [Vitis vinifera]	FALSE
contig01712	3	6	41.5386	121.684	5.37638	6.927	-1.55062	0.540727	0.171921	contig01712	#gi|388514441:1-9 unknown [Lotus japonicus]	FALSE
contig01713	6	1	83.0772	20.2807	6.37638	4.34203	2.03435	0.501071	0.253177	contig01713	#gi|255539551:1-9 protein binding protein, putative [Ricinus communis] >gi|223549955|gb|EEF51442.1| protein binding protein, putative [Ricinus communis]	FALSE
contig01714	3	3	41.5386	60.8421	5.37638	5.927	-0.550617	0.0471603	0.692034	contig01714	#gi|297843622:1-9 kelch repeat-containing protein [Arabidopsis lyrata subsp. lyrata] >gi|297335534|gb|EFH65951.1| kelch repeat-containing protein [Arabidopsis lyrata subsp. lyrata]	FALSE
contig01715	7	4	96.9234	81.1227	6.59877	6.34203	0.256738	0.0177691	1	contig01715	#gi|357137122:1-9 PREDICTED: polyubiquitin 11-like [Brachypodium distachyon]	FALSE
contig01716	5	3	69.231	60.8421	6.11335	5.927	0.186349	0.00686216	1	contig01716	#gi|388514153:1-9 unknown [Medicago truncatula]	FALSE
contig01717	3	9	41.5386	182.526	5.37638	7.51196	-2.13558	1.27331	0.018883	contig01717	#gi|353441154:1-9 ADP-ribosylation factor [Elaeis guineensis]	FALSE
contig01718	7	1	96.9234	20.2807	6.59877	4.34203	2.25674	0.66483	0.153966	contig01718	#gi|224118512:1-9 predicted protein [Populus trichocarpa] >gi|222858512|gb|EEE96059.1| predicted protein [Populus trichocarpa]	FALSE
contig01719	4	2	55.3848	40.5614	5.79142	5.34203	0.449383	0.0289806	1	contig01719	#gi|359483773:1-9 PREDICTED: shaggy-related protein kinase eta-like [Vitis vinifera] >gi|297740523|emb|CBI30705.3| unnamed protein product [Vitis vinifera]	FALSE
contig01720	5	2	69.231	40.5614	6.11335	5.34203	0.771311	0.0948259	0.70845	contig01720	#gi|296085810:1-9 unnamed protein product [Vitis vinifera]	FALSE
contig01721	1	9	13.8462	182.526	3.79142	7.51196	-3.72054	2.34009	0.00189136	contig01721	#gi|224103497:1-9 predicted protein [Populus trichocarpa] >gi|118483253|gb|ABK93529.1| unknown [Populus trichocarpa] >gi|222849487|gb|EEE87034.1| predicted protein [Populus trichocarpa]	FALSE
contig01722	4	2	55.3848	40.5614	5.79142	5.34203	0.449383	0.0289806	1	contig01722	#gi|211906466:1-9 serine hydroxymethyltransferase [Gossypium hirsutum]	FALSE
contig01723	2	4	27.6924	81.1227	4.79142	6.34203	-1.55062	0.360485	0.231258	contig01723	#gi|224145959:1-9 global transcription factor group [Populus trichocarpa] >gi|222862703|gb|EEF00210.1| global transcription factor group [Populus trichocarpa]	FALSE
contig01724	6	0	83.0772	0	6.37638	0	6.37638	1.35608	0.0877095	contig01724	#gi|255568450:1-9 sensory transduction histidine kinase, putative [Ricinus communis] >gi|223535496|gb|EEF37165.1| sensory transduction histidine kinase, putative [Ricinus communis]	FALSE
contig01725	5	1	69.231	20.2807	6.11335	4.34203	1.77131	0.347779	0.411691	contig01725	#gi|225446217:1-9 PREDICTED: uncharacterized protein LOC100254040 [Vitis vinifera]	FALSE
contig01726	7	0	96.9234	0	6.59877	0	6.59877	1.5821	0.0465419	contig01726	#gi|359494299:1-9 PREDICTED: premnaspirodiene oxygenase-like [Vitis vinifera]	FALSE
contig01727	6	0	83.0772	0	6.37638	0	6.37638	1.35608	0.0877095	contig01727	#gi|358248568:1-9 calcium sensing receptor, chloroplastic-like [Glycine max] >gi|255639859|gb|ACU20222.1| unknown [Glycine max]	FALSE
contig01728	2	4	27.6924	81.1227	4.79142	6.34203	-1.55062	0.360485	0.231258	contig01728	nohit	FALSE
contig01729	4	2	55.3848	40.5614	5.79142	5.34203	0.449383	0.0289806	1	contig01729	#gi|224095003:1-9 predicted protein [Populus trichocarpa] >gi|118487937|gb|ABK95790.1| unknown [Populus trichocarpa] >gi|222853226|gb|EEE90773.1| predicted protein [Populus trichocarpa]	FALSE
contig01730	6	4	83.0772	81.1227	6.37638	6.34203	0.0343459	0.000295832	1	contig01730	#gi|255578680:1-9 serine-threonine protein kinase, plant-type, putative [Ricinus communis] >gi|223530293|gb|EEF32190.1| serine-threonine protein kinase, plant-type, putative [Ricinus communis]	FALSE
contig01731	2	5	27.6924	101.403	4.79142	6.66396	-1.87254	0.592082	0.12808	contig01731	#gi|356516563:1-9 PREDICTED: elongation factor 1-delta-like [Glycine max]	FALSE
contig01732	6	0	83.0772	0	6.37638	0	6.37638	1.35608	0.0877095	contig01732	nohit	FALSE
contig01733	13	0	180.001	0	7.49186	0	7.49186	2.93818	0.00131477	contig01733	nohit	FALSE
contig01734	4	9	55.3848	182.526	5.79142	7.51196	-1.72054	0.94511	0.0467221	contig01734	nohit	FALSE
contig01735	1	5	13.8462	101.403	3.79142	6.66396	-2.87254	1.01079	0.0436626	contig01735	#gi|55419650:1-9 AP2/EREBP transcription factor ERF-1 [Gossypium hirsutum]	FALSE
contig01736	4	2	55.3848	40.5614	5.79142	5.34203	0.449383	0.0289806	1	contig01736	#gi|224141885:1-9 cellulose synthase [Populus trichocarpa] >gi|222865725|gb|EEF02856.1| cellulose synthase [Populus trichocarpa]	FALSE
contig01737	0	6	0	121.684	0	6.927	-6.927	2.3506	0.0044607	contig01737	#gi|15242741:1-9 heavy metal transport/detoxification domain-containing protein [Arabidopsis thaliana] >gi|7378619|emb|CAB83295.1| farnesylated protein-like [Arabidopsis thaliana] >gi|16604513|gb|AAL24262.1| At5g03380/C160EPL23M [Arabidopsis thaliana] >gi|21591780|gb|AAM64219.1| cadmium induced protein CdI19 [Arabidopsis thaliana] >gi|21655291|gb|AAM65357.1| At5g03380/C160EPL23M [Arabidopsis thal…	FALSE
contig01738	1	7	13.8462	141.965	3.79142	7.14939	-3.35797	1.65934	0.00933855	contig01738	nohit	FALSE
contig01739	2	5	27.6924	101.403	4.79142	6.66396	-1.87254	0.592082	0.12808	contig01739	#gi|297748058:1-9 mitogen-activated protein kinase kinase kinase [Gossypium hirsutum]	FALSE
contig01740	9	0	124.616	0	6.96134	0	6.96134	2.03413	0.0134696	contig01740	#gi|359481017:1-9 PREDICTED: exosome component 10-like [Vitis vinifera]	FALSE
contig01741	5	4	69.231	81.1227	6.11335	6.34203	-0.228689	0.0120418	1	contig01741	#gi|40850676:1-9 betaine-aldehyde dehydrogenase [Gossypium hirsutum]	FALSE
contig01742	7	0	96.9234	0	6.59877	0	6.59877	1.5821	0.0465419	contig01742	#gi|224101839:1-9 predicted protein [Populus trichocarpa] >gi|222852261|gb|EEE89808.1| predicted protein [Populus trichocarpa]	FALSE
contig01743	1	6	13.8462	121.684	3.79142	6.927	-3.13558	1.32983	0.020366	contig01743	nohit	FALSE
contig01744	3	4	41.5386	81.1227	5.37638	6.34203	-0.965654	0.169024	0.452227	contig01744	#gi|356543494:1-9 PREDICTED: cell division cycle protein 48 homolog [Glycine max]	FALSE
contig01745	2	4	27.6924	81.1227	4.79142	6.34203	-1.55062	0.360485	0.231258	contig01745	#gi|224080470:1-9 predicted protein [Populus trichocarpa] >gi|222849104|gb|EEE86651.1| predicted protein [Populus trichocarpa]	FALSE
contig01746	0	6	0	121.684	0	6.927	-6.927	2.3506	0.0044607	contig01746	#gi|255568450:1-9 sensory transduction histidine kinase, putative [Ricinus communis] >gi|223535496|gb|EEF37165.1| sensory transduction histidine kinase, putative [Ricinus communis]	FALSE
contig01747	8	0	110.77	0	6.79142	0	6.79142	1.80811	0.0248942	contig01747	#gi|255547908:1-9 oligopeptidase, putative [Ricinus communis] >gi|223546062|gb|EEF47565.1| oligopeptidase, putative [Ricinus communis]	FALSE
contig01748	1	10	13.8462	202.807	3.79142	7.66396	-3.87254	2.68836	0.000839207	contig01748	#gi|157273648:1-9 fasciclin-like arabinogalactan protein 7 [Gossypium hirsutum]	FALSE
contig01749	4	2	55.3848	40.5614	5.79142	5.34203	0.449383	0.0289806	1	contig01749	#gi|30682888:1-9 casein kinase I-like protein [Arabidopsis thaliana] >gi|330252654|gb|AEC07748.1| casein kinase I-like protein [Arabidopsis thaliana]	FALSE
contig01750	5	1	69.231	20.2807	6.11335	4.34203	1.77131	0.347779	0.411691	contig01750	#gi|225426516:1-9 PREDICTED: naringenin,2-oxoglutarate 3-dioxygenase [Vitis vinifera] >gi|297742472|emb|CBI34621.3| unnamed protein product [Vitis vinifera]	FALSE
contig01751	1	5	13.8462	101.403	3.79142	6.66396	-2.87254	1.01079	0.0436626	contig01751	#gi|224067425:1-9 predicted protein [Populus trichocarpa] >gi|222844210|gb|EEE81757.1| predicted protein [Populus trichocarpa]	FALSE
contig01752	5	3	69.231	60.8421	6.11335	5.927	0.186349	0.00686216	1	contig01752	#gi|34421680:1-9 RAC-like G-protein Rac1 [Gossypium hirsutum]	FALSE
contig01753	10	0	138.462	0	7.11335	0	7.11335	2.26014	0.00738499	contig01753	#gi|224131360:1-9 predicted protein [Populus trichocarpa] >gi|222861838|gb|EEE99380.1| predicted protein [Populus trichocarpa]	FALSE
contig01754	2	4	27.6924	81.1227	4.79142	6.34203	-1.55062	0.360485	0.231258	contig01754	#gi|225462438:1-9 PREDICTED: large subunit GTPase 1 homolog [Vitis vinifera]	FALSE
contig01755	1	5	13.8462	101.403	3.79142	6.66396	-2.87254	1.01079	0.0436626	contig01755	#gi|225425706:1-9 PREDICTED: probable methyltransferase PMT2 [Vitis vinifera]	FALSE
contig01756	5	1	69.231	20.2807	6.11335	4.34203	1.77131	0.347779	0.411691	contig01756	#gi|255762690:1-9 sulfite oxidase [Hibiscus cannabinus]	FALSE
contig01757	5	3	69.231	60.8421	6.11335	5.927	0.186349	0.00686216	1	contig01757	#gi|225451318:1-9 PREDICTED: auxin-induced protein PCNT115 [Vitis vinifera] >gi|298204867|emb|CBI34174.3| unnamed protein product [Vitis vinifera]	FALSE
contig01759	3	3	41.5386	60.8421	5.37638	5.927	-0.550617	0.0471603	0.692034	contig01759	#gi|381141436:1-9 coronatine insensitive 1 [Vitis vinifera]	FALSE
contig01760	7	0	96.9234	0	6.59877	0	6.59877	1.5821	0.0465419	contig01760	#gi|224071571:1-9 predicted protein [Populus trichocarpa] >gi|222840953|gb|EEE78500.1| predicted protein [Populus trichocarpa]	FALSE
contig01761	2	7	27.6924	141.965	4.79142	7.14939	-2.35797	1.12395	0.0364793	contig01761	#gi|383932350:1-9 PLATZ [Gossypium hirsutum]	FALSE
contig01762	5	1	69.231	20.2807	6.11335	4.34203	1.77131	0.347779	0.411691	contig01762	#gi|224054554:1-9 predicted protein [Populus trichocarpa] >gi|222845576|gb|EEE83123.1| predicted protein [Populus trichocarpa]	FALSE
contig01763	3	10	41.5386	202.807	5.37638	7.66396	-2.28758	1.5458	0.00992114	contig01763	#gi|359478976:1-9 PREDICTED: ubiquitin-conjugating enzyme E2 7 isoform 2 [Vitis vinifera] >gi|297746105|emb|CBI16161.3| unnamed protein product [Vitis vinifera]	FALSE
contig01764	6	0	83.0772	0	6.37638	0	6.37638	1.35608	0.0877095	contig01764	#gi|297743328:1-9 unnamed protein product [Vitis vinifera]	FALSE
contig01765	14	10	193.847	202.807	7.59877	7.66396	-0.0651898	0.00257962	1	contig01765	#gi|357137122:1-9 PREDICTED: polyubiquitin 11-like [Brachypodium distachyon]	FALSE
contig01766	7	4	96.9234	81.1227	6.59877	6.34203	0.256738	0.0177691	1	contig01766	#gi|297745852:1-9 unnamed protein product [Vitis vinifera]	FALSE
contig01767	8	0	110.77	0	6.79142	0	6.79142	1.80811	0.0248942	contig01767	#gi|356512425:1-9 PREDICTED: bifunctional aspartokinase/homoserine dehydrogenase, chloroplastic-like [Glycine max]	FALSE
contig01768	0	6	0	121.684	0	6.927	-6.927	2.3506	0.0044607	contig01768	#gi|121490210:1-9 pinene synthase [Quercus ilex]	FALSE
contig01769	4	2	55.3848	40.5614	5.79142	5.34203	0.449383	0.0289806	1	contig01769	#gi|225468498:1-9 PREDICTED: ubiquitin carboxyl-terminal hydrolase 3 [Vitis vinifera]	FALSE
contig01770	8	0	110.77	0	6.79142	0	6.79142	1.80811	0.0248942	contig01770	#gi|356520396:1-9 PREDICTED: probable anion transporter 2, chloroplastic-like [Glycine max]	FALSE
contig01771	3	5	41.5386	101.403	5.37638	6.66396	-1.28758	0.338366	0.283182	contig01771	#gi|224090059:1-9 chromatin remodeling complex subunit [Populus trichocarpa] >gi|222854901|gb|EEE92448.1| chromatin remodeling complex subunit [Populus trichocarpa]	FALSE
contig01772	1	5	13.8462	101.403	3.79142	6.66396	-2.87254	1.01079	0.0436626	contig01772	#gi|357477331:1-9 Nucleobase ascorbate transporter [Medicago truncatula] >gi|355510006|gb|AES91148.1| Nucleobase ascorbate transporter [Medicago truncatula]	FALSE
contig01773	7	0	96.9234	0	6.59877	0	6.59877	1.5821	0.0465419	contig01773	#gi|225464033:1-9 PREDICTED: ABC transporter I family member 6, chloroplastic [Vitis vinifera] >gi|296087808|emb|CBI35064.3| unnamed protein product [Vitis vinifera]	FALSE
contig01774	0	7	0	141.965	0	7.14939	-7.14939	2.74236	0.00180983	contig01774	#gi|18394832:1-9 Subtilisin-like serine endopeptidase-like protein [Arabidopsis thaliana] >gi|8778982|gb|AAF79897.1|AC022472_6 Contains similarity to p69c gene from Lycopersicon esculentum gb|Y17277 and is a member of subtilase family PF|00082. ESTs gb|T22485, gb|R65370, gb|AA651071 come from this gene [Arabidopsis thaliana] >gi|110737651|dbj|BAF00765.1| hypothetical protein [Arabidopsis thaliana…	FALSE
contig01775	1	5	13.8462	101.403	3.79142	6.66396	-2.87254	1.01079	0.0436626	contig01775	#gi|356511482:1-9 PREDICTED: aminopeptidase N-like [Glycine max]	FALSE
contig01776	7	10	96.9234	202.807	6.59877	7.66396	-1.06519	0.497814	0.142375	contig01776	nohit	FALSE
contig01777	1	5	13.8462	101.403	3.79142	6.66396	-2.87254	1.01079	0.0436626	contig01777	nohit	FALSE
contig01778	7	0	96.9234	0	6.59877	0	6.59877	1.5821	0.0465419	contig01778	#gi|197259946:1-9 leucoanthoxyanidin dioxygenase [Gossypium hirsutum]	FALSE
contig01779	5	3	69.231	60.8421	6.11335	5.927	0.186349	0.00686216	1	contig01779	#gi|255648004:1-9 unknown [Glycine max]	FALSE
contig01780	5	3	69.231	60.8421	6.11335	5.927	0.186349	0.00686216	1	contig01780	#gi|225434004:1-9 PREDICTED: 60S ribosomal protein L38 isoform 1 [Vitis vinifera]	FALSE
contig01781	1	6	13.8462	121.684	3.79142	6.927	-3.13558	1.32983	0.020366	contig01781	#gi|224101573:1-9 predicted protein [Populus trichocarpa] >gi|222852155|gb|EEE89702.1| predicted protein [Populus trichocarpa]	FALSE
contig01782	5	1	69.231	20.2807	6.11335	4.34203	1.77131	0.347779	0.411691	contig01782	#gi|224551852:1-9 NADPH:cytochrome P450 reductase [Gossypium hirsutum]	FALSE
contig01783	3	4	41.5386	81.1227	5.37638	6.34203	-0.965654	0.169024	0.452227	contig01783	#gi|356571523:1-9 PREDICTED: B2 protein-like [Glycine max]	FALSE
contig01784	3	4	41.5386	81.1227	5.37638	6.34203	-0.965654	0.169024	0.452227	contig01784	#gi|224141717:1-9 predicted protein [Populus trichocarpa] >gi|222865645|gb|EEF02776.1| predicted protein [Populus trichocarpa]	FALSE
contig01785	1	6	13.8462	121.684	3.79142	6.927	-3.13558	1.32983	0.020366	contig01785	nohit	FALSE
contig01786	7	10	96.9234	202.807	6.59877	7.66396	-1.06519	0.497814	0.142375	contig01786	#gi|224099807:1-9 predicted protein [Populus trichocarpa] >gi|222851447|gb|EEE88994.1| predicted protein [Populus trichocarpa]	FALSE
contig01787	9	1	124.616	20.2807	6.96134	4.34203	2.61931	1.01407	0.0565612	contig01787	nohit	FALSE
contig01788	0	8	0	162.245	0	7.34203	-7.34203	3.13413	0.000734296	contig01788	#gi|297745018:1-9 unnamed protein product [Vitis vinifera]	FALSE
contig01789	2	5	27.6924	101.403	4.79142	6.66396	-1.87254	0.592082	0.12808	contig01789	#gi|224101227:1-9 predicted protein [Populus trichocarpa] >gi|222852012|gb|EEE89559.1| predicted protein [Populus trichocarpa]	FALSE
contig01790	6	0	83.0772	0	6.37638	0	6.37638	1.35608	0.0877095	contig01790	#gi|296087843:1-9 unnamed protein product [Vitis vinifera]	FALSE
contig01791	0	7	0	141.965	0	7.14939	-7.14939	2.74236	0.00180983	contig01791	#gi|359485584:1-9 PREDICTED: transcription factor ILR3-like [Vitis vinifera]	FALSE
contig01792	8	8	110.77	162.245	6.79142	7.34203	-0.550617	0.125761	0.455579	contig01792	#gi|335356251:1-9 14-3-3-like protein 2 [Gossypium hirsutum]	FALSE
contig01794	3	4	41.5386	81.1227	5.37638	6.34203	-0.965654	0.169024	0.452227	contig01794	#gi|357437955:1-9 Nucleobase-ascorbate transporter [Medicago truncatula] >gi|355478301|gb|AES59504.1| Nucleobase-ascorbate transporter [Medicago truncatula]	FALSE
contig01795	8	0	110.77	0	6.79142	0	6.79142	1.80811	0.0248942	contig01795	#gi|224138100:1-9 predicted protein [Populus trichocarpa] >gi|222833840|gb|EEE72317.1| predicted protein [Populus trichocarpa]	FALSE
contig01796	4	2	55.3848	40.5614	5.79142	5.34203	0.449383	0.0289806	1	contig01796	#gi|359490586:1-9 PREDICTED: probable receptor-like protein kinase At5g39020-like [Vitis vinifera]	FALSE
contig01797	2	4	27.6924	81.1227	4.79142	6.34203	-1.55062	0.360485	0.231258	contig01797	#gi|296087565:1-9 unnamed protein product [Vitis vinifera]	FALSE
contig01798	1	6	13.8462	121.684	3.79142	6.927	-3.13558	1.32983	0.020366	contig01798	nohit	FALSE
contig01799	4	7	55.3848	141.965	5.79142	7.14939	-1.35797	0.515025	0.134326	contig01799	#gi|224087329:1-9 predicted protein [Populus trichocarpa] >gi|118483741|gb|ABK93763.1| unknown [Populus trichocarpa] >gi|222854099|gb|EEE91646.1| predicted protein [Populus trichocarpa]	FALSE
contig01800	5	5	69.231	101.403	6.11335	6.66396	-0.550617	0.0786005	0.539558	contig01800	nohit	FALSE
contig01801	7	0	96.9234	0	6.59877	0	6.59877	1.5821	0.0465419	contig01801	#gi|75150383:1-9 RecName: Full=Benzyl alcohol O-benzoyltransferase; AltName: Full=Benzoyl coenzyme A:benzyl alcohol benzoyl transferase >gi|22854880|gb|AAN09798.1| benzoyl coenzyme A: benzyl alcohol benzoyl transferase [Nicotiana tabacum]	FALSE
contig01802	4	3	55.3848	60.8421	5.79142	5.927	-0.135579	0.00327173	1	contig01802	#gi|225439749:1-9 PREDICTED: probable histone H2A.4 isoform 1 [Vitis vinifera] >gi|147769777|emb|CAN63391.1| hypothetical protein VITISV_009336 [Vitis vinifera]	FALSE
contig01803	3	7	41.5386	141.965	5.37638	7.14939	-1.77301	0.767455	0.102141	contig01803	#gi|224112122:1-9 predicted protein [Populus trichocarpa] >gi|222865130|gb|EEF02261.1| predicted protein [Populus trichocarpa]	FALSE
contig01804	0	6	0	121.684	0	6.927	-6.927	2.3506	0.0044607	contig01804	#gi|224053795:1-9 predicted protein [Populus trichocarpa] >gi|222845241|gb|EEE82788.1| predicted protein [Populus trichocarpa]	FALSE
contig01805	3	4	41.5386	81.1227	5.37638	6.34203	-0.965654	0.169024	0.452227	contig01805	#gi|388514637:1-9 unknown [Lotus japonicus]	FALSE
contig01806	5	1	69.231	20.2807	6.11335	4.34203	1.77131	0.347779	0.411691	contig01806	#gi|211906468:1-9 20S proteasome subunit alpha-1 [Gossypium hirsutum]	FALSE
contig01807	6	0	83.0772	0	6.37638	0	6.37638	1.35608	0.0877095	contig01807	#gi|229368454:1-9 cinnamoyl-CoA reductase 1 [Gossypium hirsutum]	FALSE
contig01808	4	2	55.3848	40.5614	5.79142	5.34203	0.449383	0.0289806	1	contig01808	#gi|255569329:1-9 hydrolase, acting on ester bonds, putative [Ricinus communis] >gi|223535068|gb|EEF36750.1| hydrolase, acting on ester bonds, putative [Ricinus communis]	FALSE
contig01809	2	5	27.6924	101.403	4.79142	6.66396	-1.87254	0.592082	0.12808	contig01809	#gi|224101573:1-9 predicted protein [Populus trichocarpa] >gi|222852155|gb|EEE89702.1| predicted protein [Populus trichocarpa]	FALSE
contig01810	6	0	83.0772	0	6.37638	0	6.37638	1.35608	0.0877095	contig01810	#gi|359476827:1-9 PREDICTED: transformation/transcription domain-associated protein [Vitis vinifera]	FALSE
contig01811	3	3	41.5386	60.8421	5.37638	5.927	-0.550617	0.0471603	0.692034	contig01811	#gi|388500968:1-9 unknown [Medicago truncatula]	FALSE
contig01812	0	6	0	121.684	0	6.927	-6.927	2.3506	0.0044607	contig01812	#gi|225430672:1-9 PREDICTED: U-box domain-containing protein 9 [Vitis vinifera] >gi|296085175|emb|CBI28670.3| unnamed protein product [Vitis vinifera]	FALSE
contig01813	12	2	166.154	40.5614	7.37638	5.34203	2.03435	1.00214	0.0558447	contig01813	#gi|3334113:1-9 RecName: Full=Acyl-CoA-binding protein; Short=ACBP >gi|1006831|gb|AAB67736.1| acyl-CoA-binding protein [Gossypium hirsutum]	FALSE
contig01814	3	2	41.5386	40.5614	5.37638	5.34203	0.0343459	0.000147916	1	contig01814	#gi|224069724:1-9 predicted protein [Populus trichocarpa] >gi|222844752|gb|EEE82299.1| predicted protein [Populus trichocarpa]	FALSE
contig01815	7	2	96.9234	40.5614	6.59877	5.34203	1.25674	0.295194	0.327043	contig01815	#gi|255546407:1-9 elongation factor ts, putative [Ricinus communis] >gi|223546719|gb|EEF48217.1| elongation factor ts, putative [Ricinus communis]	FALSE
contig01816	5	2	69.231	40.5614	6.11335	5.34203	0.771311	0.0948259	0.70845	contig01816	#gi|255546173:1-9 conserved hypothetical protein [Ricinus communis] >gi|223546602|gb|EEF48100.1| conserved hypothetical protein [Ricinus communis]	FALSE
contig01817	6	0	83.0772	0	6.37638	0	6.37638	1.35608	0.0877095	contig01817	#gi|224124114:1-9 ABC transporter family protein [Populus trichocarpa] >gi|222871242|gb|EEF08373.1| ABC transporter family protein [Populus trichocarpa]	FALSE
contig01818	4	2	55.3848	40.5614	5.79142	5.34203	0.449383	0.0289806	1	contig01818	#gi|209573263:1-9 lipase [Jatropha curcas]	FALSE
contig01819	16	7	221.539	141.965	7.79142	7.14939	0.642028	0.220452	0.398492	contig01819	#gi|148912162:1-9 cytosolic ascorbate peroxidase 1 [Gossypium hirsutum]	FALSE
contig01820	0	6	0	121.684	0	6.927	-6.927	2.3506	0.0044607	contig01820	#gi|255539463:1-9 Remorin, putative [Ricinus communis] >gi|223549911|gb|EEF51398.1| Remorin, putative [Ricinus communis]	FALSE
contig01821	6	0	83.0772	0	6.37638	0	6.37638	1.35608	0.0877095	contig01821	#gi|255645435:1-9 unknown [Glycine max]	FALSE
contig01822	5	2	69.231	40.5614	6.11335	5.34203	0.771311	0.0948259	0.70845	contig01822	#gi|351723405:1-9 uncharacterized protein LOC100500279 [Glycine max] >gi|255629919|gb|ACU15311.1| unknown [Glycine max]	FALSE
contig01823	6	0	83.0772	0	6.37638	0	6.37638	1.35608	0.0877095	contig01823	#gi|224145407:1-9 predicted protein [Populus trichocarpa] >gi|222862506|gb|EEF00013.1| predicted protein [Populus trichocarpa]	FALSE
contig01824	6	0	83.0772	0	6.37638	0	6.37638	1.35608	0.0877095	contig01824	#gi|225463008:1-9 PREDICTED: transmembrane 9 superfamily member 4 [Vitis vinifera]	FALSE
contig01825	1	5	13.8462	101.403	3.79142	6.66396	-2.87254	1.01079	0.0436626	contig01825	#gi|224106239:1-9 predicted protein [Populus trichocarpa] >gi|222850505|gb|EEE88052.1| predicted protein [Populus trichocarpa]	FALSE
contig01826	8	1	110.77	20.2807	6.79142	4.34203	2.44938	0.836415	0.0932814	contig01826	#gi|297743290:1-9 unnamed protein product [Vitis vinifera]	FALSE
contig01827	2	9	27.6924	182.526	4.79142	7.51196	-2.72054	1.71285	0.00989075	contig01827	nohit	FALSE
contig01828	5	2	69.231	40.5614	6.11335	5.34203	0.771311	0.0948259	0.70845	contig01828	#gi|388495758:1-9 unknown [Medicago truncatula]	FALSE
contig01829	1	5	13.8462	101.403	3.79142	6.66396	-2.87254	1.01079	0.0436626	contig01829	nohit	FALSE
contig01830	5	1	69.231	20.2807	6.11335	4.34203	1.77131	0.347779	0.411691	contig01830	nohit	FALSE
contig01831	7	0	96.9234	0	6.59877	0	6.59877	1.5821	0.0465419	contig01831	#gi|255564713:1-9 eukaryotic translation initiation factor 3 subunit, putative [Ricinus communis] >gi|223537439|gb|EEF39067.1| eukaryotic translation initiation factor 3 subunit, putative [Ricinus communis]	FALSE
contig01832	1	5	13.8462	101.403	3.79142	6.66396	-2.87254	1.01079	0.0436626	contig01832	#gi|388517067:1-9 unknown [Medicago truncatula]	FALSE
contig01833	0	11	0	223.088	0	7.80147	-7.80147	4.30943	4.90425e-05	contig01833	nohit	FALSE
contig01834	4	7	55.3848	141.965	5.79142	7.14939	-1.35797	0.515025	0.134326	contig01834	#gi|225440928:1-9 PREDICTED: zinc finger A20 and AN1 domain-containing stress-associated protein 4 isoform 1 [Vitis vinifera]	FALSE
contig01835	9	2	124.616	40.5614	6.96134	5.34203	1.61931	0.552581	0.218022	contig01835	#gi|255573625:1-9 conserved hypothetical protein [Ricinus communis] >gi|223532876|gb|EEF34648.1| conserved hypothetical protein [Ricinus communis]	FALSE
contig01836	4	6	55.3848	121.684	5.79142	6.927	-1.13558	0.3318	0.334206	contig01836	#gi|226425257:1-9 bHLH domain protein [Gossypium hirsutum]	FALSE
contig01837	4	4	55.3848	81.1227	5.79142	6.34203	-0.550617	0.0628804	0.722783	contig01837	#gi|147784784:1-9 hypothetical protein VITISV_003049 [Vitis vinifera]	FALSE
contig01838	8	0	110.77	0	6.79142	0	6.79142	1.80811	0.0248942	contig01838	#gi|224112397:1-9 predicted protein [Populus trichocarpa] >gi|222865214|gb|EEF02345.1| predicted protein [Populus trichocarpa]	FALSE
contig01839	2	4	27.6924	81.1227	4.79142	6.34203	-1.55062	0.360485	0.231258	contig01839	#gi|359478860:1-9 PREDICTED: 26S protease regulatory subunit 6B homolog [Vitis vinifera]	FALSE
contig01840	0	6	0	121.684	0	6.927	-6.927	2.3506	0.0044607	contig01840	#gi|357137122:1-9 PREDICTED: polyubiquitin 11-like [Brachypodium distachyon]	FALSE
contig01841	5	2	69.231	40.5614	6.11335	5.34203	0.771311	0.0948259	0.70845	contig01841	#gi|356525371:1-9 PREDICTED: transmembrane 9 superfamily member 3-like [Glycine max]	FALSE
contig01842	3	7	41.5386	141.965	5.37638	7.14939	-1.77301	0.767455	0.102141	contig01842	nohit	FALSE
contig01843	1	5	13.8462	101.403	3.79142	6.66396	-2.87254	1.01079	0.0436626	contig01843	#gi|301318134:1-9 chloride channel ClC4 [Vitis vinifera]	FALSE
contig01844	3	4	41.5386	81.1227	5.37638	6.34203	-0.965654	0.169024	0.452227	contig01844	nohit	FALSE
contig01845	5	13	69.231	263.649	6.11335	8.04247	-1.92913	1.60424	0.00777173	contig01845	#gi|224094953:1-9 predicted protein [Populus trichocarpa] >gi|118484023|gb|ABK93898.1| unknown [Populus trichocarpa] >gi|118486019|gb|ABK94853.1| unknown [Populus trichocarpa] >gi|222853206|gb|EEE90753.1| predicted protein [Populus trichocarpa]	FALSE
contig01846	3	3	41.5386	60.8421	5.37638	5.927	-0.550617	0.0471603	0.692034	contig01846	#gi|297794179:1-9 hypothetical protein ARALYDRAFT_496807 [Arabidopsis lyrata subsp. lyrata] >gi|297310809|gb|EFH41233.1| hypothetical protein ARALYDRAFT_496807 [Arabidopsis lyrata subsp. lyrata]	FALSE
contig01847	8	0	110.77	0	6.79142	0	6.79142	1.80811	0.0248942	contig01847	#gi|5733730:1-9 glutamine synthetase precursor [Juglans nigra]	FALSE
contig01848	3	40	41.5386	811.227	5.37638	9.66396	-4.28758	11.6233	5.81456e-13	contig01848	nohit	FALSE
contig01849	5	1	69.231	20.2807	6.11335	4.34203	1.77131	0.347779	0.411691	contig01849	#gi|75149864:1-9 RecName: Full=Glutamate-1-semialdehyde 2,1-aminomutase, chloroplastic; Short=GSA; AltName: Full=Glutamate-1-semialdehyde aminotransferase; Short=GSA-AT; Flags: Precursor >gi|28972461|gb|AAO63782.1|AF364595_1 glutamate 1-semialdehyde aminotransferase enzyme [Brassica napus]	FALSE
contig01850	5	1	69.231	20.2807	6.11335	4.34203	1.77131	0.347779	0.411691	contig01850	#gi|224058237:1-9 predicted protein [Populus trichocarpa] >gi|222846726|gb|EEE84273.1| predicted protein [Populus trichocarpa]	FALSE
contig01851	6	3	83.0772	60.8421	6.37638	5.927	0.449383	0.0434709	0.746933	contig01851	#gi|224123680:1-9 predicted protein [Populus trichocarpa] >gi|222871637|gb|EEF08768.1| predicted protein [Populus trichocarpa]	FALSE
contig01852	8	3	110.77	60.8421	6.79142	5.927	0.864421	0.184174	0.542195	contig01852	#gi|356498146:1-9 PREDICTED: thioredoxin H7-like [Glycine max]	FALSE
contig01853	1	9	13.8462	182.526	3.79142	7.51196	-3.72054	2.34009	0.00189136	contig01853	#gi|224073736:1-9 predicted protein [Populus trichocarpa] >gi|222841580|gb|EEE79127.1| predicted protein [Populus trichocarpa]	FALSE
contig01854	10	0	138.462	0	7.11335	0	7.11335	2.26014	0.00738499	contig01854	#gi|118489097:1-9 unknown [Populus trichocarpa x Populus deltoides]	FALSE
contig01855	7	0	96.9234	0	6.59877	0	6.59877	1.5821	0.0465419	contig01855	nohit	FALSE
contig01856	5	2	69.231	40.5614	6.11335	5.34203	0.771311	0.0948259	0.70845	contig01856	#gi|224102923:1-9 predicted protein [Populus trichocarpa] >gi|222849263|gb|EEE86810.1| predicted protein [Populus trichocarpa]	FALSE
contig01857	4	4	55.3848	81.1227	5.79142	6.34203	-0.550617	0.0628804	0.722783	contig01857	#gi|118486179:1-9 unknown [Populus trichocarpa]	FALSE
contig01858	6	0	83.0772	0	6.37638	0	6.37638	1.35608	0.0877095	contig01858	#gi|224108317:1-9 sulfate/bicarbonate/oxalate exchanger and transporter sat-1 [Populus trichocarpa] >gi|222863843|gb|EEF00974.1| sulfate/bicarbonate/oxalate exchanger and transporter sat-1 [Populus trichocarpa]	FALSE
contig01859	15	0	207.693	0	7.69831	0	7.69831	3.39021	0.000737076	contig01859	#gi|225425676:1-9 PREDICTED: calvin cycle protein CP12-like [Vitis vinifera]	FALSE
contig01860	0	6	0	121.684	0	6.927	-6.927	2.3506	0.0044607	contig01860	#gi|224138710:1-9 EIN2 -like protein, nramp transporter [Populus trichocarpa] >gi|222867512|gb|EEF04643.1| EIN2 -like protein, nramp transporter [Populus trichocarpa]	FALSE
contig01861	6	2	83.0772	40.5614	6.37638	5.34203	1.03435	0.185864	0.486203	contig01861	#gi|118483316:1-9 unknown [Populus trichocarpa]	FALSE
contig01862	0	6	0	121.684	0	6.927	-6.927	2.3506	0.0044607	contig01862	nohit	FALSE
contig01863	9	0	124.616	0	6.96134	0	6.96134	2.03413	0.0134696	contig01863	#gi|333696835:1-9 PHD finger family protein [Corylus heterophylla]	FALSE
contig01864	2	4	27.6924	81.1227	4.79142	6.34203	-1.55062	0.360485	0.231258	contig01864	#gi|224088055:1-9 predicted protein [Populus trichocarpa] >gi|222854284|gb|EEE91831.1| predicted protein [Populus trichocarpa]	FALSE
contig01865	6	9	83.0772	182.526	6.37638	7.51196	-1.13558	0.4977	0.186627	contig01865	nohit	FALSE
contig01866	0	6	0	121.684	0	6.927	-6.927	2.3506	0.0044607	contig01866	nohit	FALSE
contig01867	7	2	96.9234	40.5614	6.59877	5.34203	1.25674	0.295194	0.327043	contig01867	#gi|255548772:1-9 ccr4-associated factor, putative [Ricinus communis] >gi|223545386|gb|EEF46891.1| ccr4-associated factor, putative [Ricinus communis]	FALSE
contig01868	3	3	41.5386	60.8421	5.37638	5.927	-0.550617	0.0471603	0.692034	contig01868	#gi|302399127:1-9 WRKY domain class transcription factor [Malus x domestica]	FALSE
contig01869	1	6	13.8462	121.684	3.79142	6.927	-3.13558	1.32983	0.020366	contig01869	#gi|255556005:1-9 Stem-specific protein TSJT1, putative [Ricinus communis] >gi|223541700|gb|EEF43248.1| Stem-specific protein TSJT1, putative [Ricinus communis]	FALSE
contig01870	7	0	96.9234	0	6.59877	0	6.59877	1.5821	0.0465419	contig01870	#gi|17978954:1-9 At1g12570/T12C24_9 [Arabidopsis thaliana]	FALSE
contig01871	2	6	27.6924	121.684	4.79142	6.927	-2.13558	0.848872	0.0690038	contig01871	#gi|242205330:1-9 cellulose synthase catalytic subunit [Gossypium hirsutum]	FALSE
contig01872	7	5	96.9234	101.403	6.59877	6.66396	-0.0651898	0.00128981	1	contig01872	#gi|194705850:1-9 unknown [Zea mays]	FALSE
contig01873	6	17	83.0772	344.772	6.37638	8.4295	-2.05312	2.28291	0.0020926	contig01873	#gi|388494112:1-9 unknown [Lotus japonicus]	FALSE
contig01874	6	1	83.0772	20.2807	6.37638	4.34203	2.03435	0.501071	0.253177	contig01874	#gi|13124555:1-9 RecName: Full=Arginine decarboxylase; Short=ADC; Short=ARGDC >gi|3421134|gb|AAC68511.1| arginine decarboxylase [Theobroma cacao]	FALSE
contig01875	7	4	96.9234	81.1227	6.59877	6.34203	0.256738	0.0177691	1	contig01875	#gi|164652940:1-9 14-3-3d protein [Gossypium hirsutum]	FALSE
contig01876	4	2	55.3848	40.5614	5.79142	5.34203	0.449383	0.0289806	1	contig01876	nohit	FALSE
contig01877	3	3	41.5386	60.8421	5.37638	5.927	-0.550617	0.0471603	0.692034	contig01877	#gi|225435309:1-9 PREDICTED: 4-hydroxy-3-methylbut-2-en-1-yl diphosphate synthase [Vitis vinifera] >gi|297746253|emb|CBI16309.3| unnamed protein product [Vitis vinifera]	FALSE
contig01878	2	5	27.6924	101.403	4.79142	6.66396	-1.87254	0.592082	0.12808	contig01878	#gi|255569760:1-9 conserved hypothetical protein [Ricinus communis] >gi|223534849|gb|EEF36538.1| conserved hypothetical protein [Ricinus communis]	FALSE
contig01879	6	1	83.0772	20.2807	6.37638	4.34203	2.03435	0.501071	0.253177	contig01879	#gi|225451999:1-9 PREDICTED: T-complex protein 1 subunit zeta [Vitis vinifera] >gi|296087296|emb|CBI33670.3| unnamed protein product [Vitis vinifera]	FALSE
contig01880	3	5	41.5386	101.403	5.37638	6.66396	-1.28758	0.338366	0.283182	contig01880	#gi|225462164:1-9 PREDICTED: elongation factor 2-like isoform 1 [Vitis vinifera] >gi|359494453|ref|XP_003634783.1| PREDICTED: elongation factor 2-like isoform 2 [Vitis vinifera]	FALSE
contig01881	5	7	69.231	141.965	6.11335	7.14939	-1.03604	0.332794	0.246039	contig01881	nohit	FALSE
contig01882	8	0	110.77	0	6.79142	0	6.79142	1.80811	0.0248942	contig01882	nohit	FALSE
contig01883	4	5	55.3848	101.403	5.79142	6.66396	-0.872545	0.177794	0.499819	contig01883	#gi|224099343:1-9 predicted protein [Populus trichocarpa] >gi|118481362|gb|ABK92624.1| unknown [Populus trichocarpa] >gi|222851266|gb|EEE88813.1| predicted protein [Populus trichocarpa]	FALSE
contig01884	5	1	69.231	20.2807	6.11335	4.34203	1.77131	0.347779	0.411691	contig01884	#gi|297746173:1-9 unnamed protein product [Vitis vinifera]	FALSE
contig01885	3	3	41.5386	60.8421	5.37638	5.927	-0.550617	0.0471603	0.692034	contig01885	#gi|312281553:1-9 unnamed protein product [Thellungiella halophila]	FALSE
contig01886	1	7	13.8462	141.965	3.79142	7.14939	-3.35797	1.65934	0.00933855	contig01886	#gi|147826573:1-9 hypothetical protein VITISV_007433 [Vitis vinifera]	FALSE
contig01887	7	2	96.9234	40.5614	6.59877	5.34203	1.25674	0.295194	0.327043	contig01887	nohit	FALSE
contig01888	3	3	41.5386	60.8421	5.37638	5.927	-0.550617	0.0471603	0.692034	contig01888	nohit	FALSE
contig01889	3	3	41.5386	60.8421	5.37638	5.927	-0.550617	0.0471603	0.692034	contig01889	#gi|298676333:1-9 ARGONAUTE 1 [Nicotiana tabacum]	FALSE
contig01890	5	2	69.231	40.5614	6.11335	5.34203	0.771311	0.0948259	0.70845	contig01890	#gi|255554312:1-9 Beta-amylase, putative [Ricinus communis] >gi|223542792|gb|EEF44329.1| Beta-amylase, putative [Ricinus communis]	FALSE
contig01891	5	3	69.231	60.8421	6.11335	5.927	0.186349	0.00686216	1	contig01891	nohit	FALSE
contig01892	7	24	96.9234	486.736	6.59877	8.927	-2.32822	3.79303	5.69369e-05	contig01892	#gi|357498827:1-9 Ubiquitin-like protein [Medicago truncatula] >gi|355494717|gb|AES75920.1| Ubiquitin-like protein [Medicago truncatula]	FALSE
contig01893	20	13	276.924	263.649	8.11335	8.04247	0.0708717	0.00414265	1	contig01893	#gi|211905341:1-9 S-adenosyl-L-homocystein hydrolase [Gossypium hirsutum]	FALSE
contig01894	0	7	0	141.965	0	7.14939	-7.14939	2.74236	0.00180983	contig01894	#gi|255553935:1-9 acyl-CoA thioesterase, putative [Ricinus communis] >gi|223542990|gb|EEF44526.1| acyl-CoA thioesterase, putative [Ricinus communis]	FALSE
contig01895	6	0	83.0772	0	6.37638	0	6.37638	1.35608	0.0877095	contig01895	#gi|330370553:1-9 repressor of gene silencing 1 [Gossypium hirsutum]	FALSE
contig01896	12	8	166.154	162.245	7.37638	7.34203	0.0343459	0.000591664	1	contig01896	#gi|225434307:1-9 PREDICTED: 60S ribosomal protein L10 [Vitis vinifera] >gi|297745742|emb|CBI15798.3| unnamed protein product [Vitis vinifera]	FALSE
contig01897	0	6	0	121.684	0	6.927	-6.927	2.3506	0.0044607	contig01897	nohit	FALSE
contig01898	4	2	55.3848	40.5614	5.79142	5.34203	0.449383	0.0289806	1	contig01898	#gi|224138294:1-9 predicted protein [Populus trichocarpa] >gi|118483220|gb|ABK93513.1| unknown [Populus trichocarpa] >gi|118484573|gb|ABK94160.1| unknown [Populus trichocarpa] >gi|222867408|gb|EEF04539.1| predicted protein [Populus trichocarpa]	FALSE
contig01899	3	4	41.5386	81.1227	5.37638	6.34203	-0.965654	0.169024	0.452227	contig01899	#gi|224143367:1-9 predicted protein [Populus trichocarpa] >gi|222866366|gb|EEF03497.1| predicted protein [Populus trichocarpa]	FALSE
contig01900	12	4	166.154	81.1227	7.37638	6.34203	1.03435	0.371727	0.308572	contig01900	#gi|159138935:1-9 low molecular weight heat shock protein [Gossypium hirsutum]	FALSE
contig01901	0	9	0	182.526	0	7.51196	-7.51196	3.52589	0.000297924	contig01901	#gi|307715376:1-9 homeodomain-leucine zipper protein HD4 [Gossypium hirsutum]	FALSE
contig01902	3	3	41.5386	60.8421	5.37638	5.927	-0.550617	0.0471603	0.692034	contig01902	#gi|357467919:1-9 Mitochondrial ATP synthesis coupled proton transport protein [Medicago truncatula] >gi|355505299|gb|AES86441.1| Mitochondrial ATP synthesis coupled proton transport protein [Medicago truncatula]	FALSE
contig01903	5	1	69.231	20.2807	6.11335	4.34203	1.77131	0.347779	0.411691	contig01903	nohit	FALSE
contig01904	6	0	83.0772	0	6.37638	0	6.37638	1.35608	0.0877095	contig01904	#gi|224097038:1-9 predicted protein [Populus trichocarpa] >gi|118486393|gb|ABK95036.1| unknown [Populus trichocarpa] >gi|222853723|gb|EEE91270.1| predicted protein [Populus trichocarpa]	FALSE
contig01905	4	2	55.3848	40.5614	5.79142	5.34203	0.449383	0.0289806	1	contig01905	#gi|27597160:1-9 S-adenosylmethionine decarboxylase [Malus x domestica]	FALSE
contig01906	2	4	27.6924	81.1227	4.79142	6.34203	-1.55062	0.360485	0.231258	contig01906	#gi|224063557:1-9 nbs-lrr resistance protein [Populus trichocarpa] >gi|222842929|gb|EEE80476.1| nbs-lrr resistance protein [Populus trichocarpa]	FALSE
contig01907	1117	854	15466.2	17319.7	13.9168	14.0801	-0.163295	1.33896	0.0132329	contig01907	#gi|356551324:1-9 PREDICTED: uncharacterized protein LOC100801029 [Glycine max]	FALSE
contig01908	3	6	41.5386	121.684	5.37638	6.927	-1.55062	0.540727	0.171921	contig01908	#gi|297734823:1-9 unnamed protein product [Vitis vinifera]	FALSE
contig01909	4	4	55.3848	81.1227	5.79142	6.34203	-0.550617	0.0628804	0.722783	contig01909	#gi|359497742:1-9 PREDICTED: tonoplast dicarboxylate transporter-like, partial [Vitis vinifera]	FALSE
contig01910	7	0	96.9234	0	6.59877	0	6.59877	1.5821	0.0465419	contig01910	#gi|224082634:1-9 predicted protein [Populus trichocarpa] >gi|222856222|gb|EEE93769.1| predicted protein [Populus trichocarpa]	FALSE
contig01911	3	4	41.5386	81.1227	5.37638	6.34203	-0.965654	0.169024	0.452227	contig01911	#gi|356504781:1-9 PREDICTED: villin-2-like [Glycine max]	FALSE
contig01912	21	0	290.77	0	8.18374	0	8.18374	4.74629	2.07942e-05	contig01912	nohit	FALSE
contig01913	5	1	69.231	20.2807	6.11335	4.34203	1.77131	0.347779	0.411691	contig01913	#gi|356535652:1-9 PREDICTED: ubiquitin-conjugating enzyme E2 19-like [Glycine max]	FALSE
contig01914	6	0	83.0772	0	6.37638	0	6.37638	1.35608	0.0877095	contig01914	#gi|224057236:1-9 predicted protein [Populus trichocarpa] >gi|222846445|gb|EEE83992.1| predicted protein [Populus trichocarpa]	FALSE
contig01915	5	1	69.231	20.2807	6.11335	4.34203	1.77131	0.347779	0.411691	contig01915	#gi|225435688:1-9 PREDICTED: uncharacterized protein LOC100250156 [Vitis vinifera] >gi|297746432|emb|CBI16488.3| unnamed protein product [Vitis vinifera]	FALSE
contig01916	2	4	27.6924	81.1227	4.79142	6.34203	-1.55062	0.360485	0.231258	contig01916	#gi|211906480:1-9 catalase [Gossypium hirsutum]	FALSE
contig01917	4	3	55.3848	60.8421	5.79142	5.927	-0.135579	0.00327173	1	contig01917	#gi|297737946:1-9 unnamed protein product [Vitis vinifera]	FALSE
contig01918	5	1	69.231	20.2807	6.11335	4.34203	1.77131	0.347779	0.411691	contig01918	#gi|225453242:1-9 PREDICTED: ribose-phosphate pyrophosphokinase 1 [Vitis vinifera] >gi|297734682|emb|CBI16733.3| unnamed protein product [Vitis vinifera]	FALSE
contig01919	7	2	96.9234	40.5614	6.59877	5.34203	1.25674	0.295194	0.327043	contig01919	#gi|461999:1-9 RecName: Full=Elongation factor G, chloroplastic; Short=EF-G; Flags: Precursor	FALSE
contig01920	8	7	110.77	141.965	6.79142	7.14939	-0.357972	0.049512	0.612235	contig01920	#gi|293332291:1-9 ascorbate peroxidase [Zea mays] >gi|225542587|gb|ACN91229.1| cytosolic ascorbate peroxidase [Gossypium hirsutum] >gi|226897525|gb|ACO90192.1| ascorbate peroxidase [Zea mays]	FALSE
contig01921	3	22	41.5386	446.175	5.37638	8.80147	-3.42509	5.31306	1.27043e-06	contig01921	nohit	FALSE
contig01922	6	0	83.0772	0	6.37638	0	6.37638	1.35608	0.0877095	contig01922	#gi|224102133:1-9 predicted protein [Populus trichocarpa] >gi|222852379|gb|EEE89926.1| predicted protein [Populus trichocarpa]	FALSE
contig01923	0	12	0	243.368	0	7.927	-7.927	4.70119	1.98979e-05	contig01923	#gi|253509567:1-9 caffeic acid O-methyltransferase 1 [Gossypium hirsutum]	FALSE
contig01924	2	6	27.6924	121.684	4.79142	6.927	-2.13558	0.848872	0.0690038	contig01924	nohit	FALSE
contig01925	5	3	69.231	60.8421	6.11335	5.927	0.186349	0.00686216	1	contig01925	#gi|224112609:1-9 predicted protein [Populus trichocarpa] >gi|118482276|gb|ABK93065.1| unknown [Populus trichocarpa] >gi|222865280|gb|EEF02411.1| predicted protein [Populus trichocarpa]	FALSE
contig01926	6	1	83.0772	20.2807	6.37638	4.34203	2.03435	0.501071	0.253177	contig01926	#gi|255582683:1-9 50S ribosomal protein L13, putative [Ricinus communis] >gi|223528200|gb|EEF30260.1| 50S ribosomal protein L13, putative [Ricinus communis]	FALSE
contig01927	11	11	152.308	223.088	7.25085	7.80147	-0.550617	0.172921	0.390926	contig01927	#gi|195606516:1-9 histone H3 [Zea mays]	FALSE
contig01928	0	6	0	121.684	0	6.927	-6.927	2.3506	0.0044607	contig01928	#gi|255576383:1-9 tRNA delta(2)-isopentenylpyrophosphate transferase, putative [Ricinus communis] >gi|223531496|gb|EEF33328.1| tRNA delta(2)-isopentenylpyrophosphate transferase, putative [Ricinus communis]	FALSE
contig01929	7	0	96.9234	0	6.59877	0	6.59877	1.5821	0.0465419	contig01929	#gi|147802928:1-9 hypothetical protein VITISV_010381 [Vitis vinifera]	FALSE
contig01930	3	3	41.5386	60.8421	5.37638	5.927	-0.550617	0.0471603	0.692034	contig01930	#gi|224088627:1-9 predicted protein [Populus trichocarpa] >gi|222854479|gb|EEE92026.1| predicted protein [Populus trichocarpa]	FALSE
contig01931	2	22	27.6924	446.175	4.79142	8.80147	-4.01005	6.08117	2.48751e-07	contig01931	nohit	FALSE
[truncated: 1,581 more rows]

## Sheet: root_specific
Additional Information-2 (sheet-2) Comparison of differentially expresed contigs in leaf and roots.
[truncated: 1,129 more rows]

[truncated: 1 more sheets: leaf_specif]
